# Supplementary material for: Across intra-mammalian stages of the liver f luke Fasciola hepatica: a proteomic study
Source: Sci Rep. 2016 Sep 7;6:32796. doi: 10.1038/srep32796 (PMC5013449; doi:10.1038/srep32796)
Supplement: Supplementary Table S3 [file srep32796-s2.xls]

## Sheet: Annotation
Accession number	Hyperlink	First residue	Seq size	Species	Description	CLASSa	Database	e-value	coverage	Best match to UNIPROT-PLATY database	E value	Match	Score	Extent of match	Length of best match	% identity	% similarity	% Coverage	Mismatches	Gaps	First residue of match	First residue of sequence	Number of segments	Orientation	Best match to REFSEQ-INVERTEBRATE protein database	E value	Match	Score	Extent of match	Length of best match	% identity	% similarity	% Coverage	Mismatches	Gaps	First residue of match	First residue of sequence	Number of segments	Species of best match	Best match to NCBI-PLATY database	E value	Best match to MEROPS database	E value	Best match to GO database	E value	GO function	Function	Definition	Synonym
BN1106_s1002B000239.mRNA-1 transcript_id=BN1106_s1002B000239.mRNA-1 gene_id=BN1106_s1002B000239	130	M	228	F. hepatica	Ferritin	hrp	UNIPROT-PLATY	3e-53	99.48	Ferritin	3e-53	tr|C1LDA4|C1LDA4_SCHJA	206	191	192	54	76	99	87	6	3	43	1		soma ferritin-like	4E-022	gi|291244834	105	165	170	40	57	97	99	10	10	69	1	Saccoglossus kowalevskii	gi|684365940|ref|XP_009162045.1|	7E-049	MER564481	4e-08	zgc:198419 - Danio rerio - cellular iron ion homeostasis - iron ion transport - ferric iron binding - metal ion binding	1e-19	GO:0008199	ferric iron binding	Interacting selectively and non-covalently with ferric iron, Fe(III). [GOC:ai]
BN1106_s10058B000012.mRNA-1 transcript_id=BN1106_s10058B000012.mRNA-1 gene_id=BN1106_s10058B000012	1	M	454	F. hepatica	Hydroxyglutarate dehydrogenase	detox/ox	CDD	0	103.56	Uncharacterized protein	1e-164	tr|A0A075ADF5|A0A075ADF5_9TREM	575	427	565	66	79	76	144	4	141	26	1		hypothetical protein CRE_18800	1E-134	gi|308506095	480	415	434	56	72	96	180	5	25	31	1	Caenorhabditis remanei	gi|684365650|ref|XP_009161951.1|	1E-164	MER130218	6.8	Uncharacterized protein - Gallus gallus - mitochondrion - integral component of membrane - cellular protein metabolic process - 2-hydroxyglutarate dehydrogenase activity - oxidation-reduction process	0	GO:0047545	2-hydroxyglutarate dehydrogenase activity	Catalysis of the reaction: (S)-2-hydroxyglutarate + acceptor = 2-oxoglutarate + reduced acceptor. [EC:1.1.99.2, MetaCyc:2-HYDROXYGLUTARATE-DEHYDROGENASE-RXN]	(S)-2-hydroxyglutarate:(acceptor) 2-oxidoreductase EXACT [EC:1.1.99.2]
BN1106_s10139B000014.mRNA-1 transcript_id=BN1106_s10139B000014.mRNA-1 gene_id=BN1106_s10139B000014	133	M	290	F. hepatica	Cathepsin L-like	s/protease	UNIPROT-PLATY	5e-70	38.65	Cathepsin 1L	5e-70	tr|B9VXS2|B9VXS2_FASHE	263	126	326	99	100	39	1	0	1	75	1		cathepsin S-like	1E-019	gi|585710655	98.2	128	139	38	64	92	79	3	1	75	1	Saccoglossus kowalevskii	gi|684378026|ref|XP_009165891.1|	3E-012	MER014555	3e-69	Cathepsin L-like proteinase - Fasciola hepatica - endopeptidase activity - cysteine-type endopeptidase activity - extracellular region - proteolysis	1e-51	GO:0004175	endopeptidase activity	Catalysis of the hydrolysis of internal, alpha-peptide bonds in a polypeptide chain. [http://merops.sanger.ac.uk/about/glossary.htm#ENDOPEPTIDASE]	elastase activity RELATED [GOC:krc]
BN1106_s101B000531.mRNA-1 transcript_id=BN1106_s101B000531.mRNA-1 gene_id=BN1106_s101B000531	2	M	376	F. hepatica	Actin-2	cs	CDD	0	100	Uncharacterized protein	0	tr|A0A074Z5S5|A0A074Z5S5_9TREM	758	376	419	99	100	90	1	0	44	1	1		actin-5C	0.0	gi|339249175	741	376	376	96	98	100	13	0	1	1	1	Trichinella spiralis	gi|684403575|ref|XP_009173845.1|	0.0	MER192156	4e-67	Caenorhabditis elegans - reproduction - nematode larval development - hermaphrodite genitalia development - embryo development ending in birth or egg hatching - cytokinesis - inductive cell migration - receptor-mediated endocytosis - locomotion - striated muscle myosin thick filament assembly - growth	0	GO:0000166	nucleotide binding	Interacting selectively and non-covalently with a nucleotide, any compound consisting of a nucleoside that is esterified with (ortho)phosphate or an oligophosphate at any hydroxyl group on the ribose or deoxyribose. [GOC:mah, ISBN:0198547684]
BN1106_s101B000544.mRNA-1 transcript_id=BN1106_s101B000544.mRNA-1 gene_id=BN1106_s101B000544	132	M	83	F. hepatica	Dickkopf-related protein 3	st	CDD	1e-17	100	Hypothetical Schistosoma spp. protein UPF0506	3e-16	tr|G4VLW5|G4VLW5_SCHMA	82	79	96	40	54	82	47	0	8	4	1		predicted protein	0.004	gi|156408616	41.2	47	153	36	48	31	30	5	15	35	1	Nematostella vectensis	gi|684395185|ref|XP_009171130.1|	2E-012	MER595049	0.001	Dickkopf-related protein 3 - Homo sapiens - extracellular space - anatomical structure morphogenesis - Wnt signaling pathway - adrenal gland development - negative regulation of aldosterone biosynthetic process - negative regulation of transcription, DNA-templated - negative regulation of canonical Wnt signaling pathway - negative regulation of cortisol biosynthetic process	0.0003
BN1106_s1026B000539.mRNA-1 transcript_id=BN1106_s1026B000539.mRNA-1 gene_id=BN1106_s1026B000539	3	M	148	F. hepatica	Ribosomal protein S10	ps	UNIPROT-PLATY	5e-58	100.63	Uncharacterized protein	4e-60	tr|A0A074ZVD5|A0A074ZVD5_9TREM	228	160	159	71	77	101	45	13	1	1	1		40S ribosomal protein S10-like	3E-024	gi|572311126	111	164	159	39	54	103	99	23	1	1	1	Apis dorsata	gi|684374663|ref|XP_009164815.1|	8E-061	MER532745	0.13	Uncharacterized protein - Sus scrofa - nucleolus - cytosolic small ribosomal subunit	5e-21	GO:0005515	protein binding	Interacting selectively and non-covalently with any protein or protein complex (a complex of two or more proteins that may include other nonprotein molecules). [GOC:go_curators]	alpha-2 macroglobulin receptor-associated protein activity RELATED []
BN1106_s1026B000543.mRNA-1 transcript_id=BN1106_s1026B000543.mRNA-1 gene_id=BN1106_s1026B000543	4	M	169	F. hepatica	Universal stress protein UspA	st	CDD	6e-12	100.65	Uncharacterized protein	1e-65	tr|A0A075A6A0|A0A075A6A0_9TREM	246	165	171	73	81	96	44	0	1	1	1		predicted protein	4E-025	gi|156397368	114	155	155	41	61	100	90	9	5	13	1	Nematostella vectensis	gi|684366807|ref|XP_009162325.1|	2E-066	MER382431	0.91	AT1G09740 - Arabidopsis thaliana - molecular_function - cytoplasm - response to molecule of fungal origin - iron ion transport - cellular response to iron ion starvation - response to nitrate - nitrate transport	6e-12	GO:0003674	molecular_function	Elemental activities, such as catalysis or binding, describing the actions of a gene product at the molecular level. A given gene product may exhibit one or more molecular functions. [GOC:go_curators]	molecular function EXACT []
BN1106_s1026B000549.mRNA-1 transcript_id=BN1106_s1026B000549.mRNA-1 gene_id=BN1106_s1026B000549	135	M	311	F. hepatica	Aldose reductase	met/carb	UNIPROT-PLATY	0	100.32	Aldo-keto reductase family 1, member B4 (Aldose reductase)	1e-114	tr|C1LRF1|C1LRF1_SCHJA	409	311	310	64	79	100	111	1	1	1	1		aldose reductase-like	1E-078	gi|512936939	294	311	315	46	67	99	165	5	7	4	1	Bombyx mori	gi|684412906|ref|XP_009177017.1|	2E-079	MER065245	0.007	Uncharacterized protein - Gallus gallus - oxidoreductase activity - oxidation-reduction process	8e-82	GO:0016491	oxidoreductase activity	Catalysis of an oxidation-reduction (redox) reaction, a reversible chemical reaction in which the oxidation state of an atom or atoms within a molecule is altered. One substrate acts as a hydrogen or electron donor and becomes oxidized, while the other acts as hydrogen or electron acceptor and becomes reduced. [GOC:go_curators]	oxidoreductase activity, acting on other substrates NARROW []
BN1106_s1029B000154.mRNA-1 transcript_id=BN1106_s1029B000154.mRNA-1 gene_id=BN1106_s1029B000154	137	M	299	F. hepatica	Glutathione S-transferase	detox/ox	UNIPROT-PLATY	0	82.92	Glutathione S-transferase omega class	1e-113	tr|K7YNB3|K7YNB3_FASHE	406	199	240	100	100	83	0	0	42	101	1		glutathione S-transferase omega-1-like	2E-009	gi|380022932	64.7	54	239	55	68	23	24	0	45	101	1	Apis florea	gi|684370313|ref|XP_009163420.1|	6E-039	MER065371	4.9	glutathione S-transferase omega 2 - Danio rerio - metabolic process - glutathione transferase activity - cytoplasm	2e-12	GO:0004364	glutathione transferase activity	Catalysis of the reaction: R-X + glutathione = H-X + R-S-glutathione. R may be an aliphatic, aromatic or heterocyclic group; X may be a sulfate, nitrile or halide group. [EC:2.5.1.18]	glutathione conjugation reaction EXACT []
BN1106_s10326B000017.mRNA-1 transcript_id=BN1106_s10326B000017.mRNA-1 gene_id=BN1106_s10326B000017	141	M	88	F. hepatica	Saposin-3 (FhSAP-3)	met/lipd	UNIPROT-PLATY	2e-30	68.63	Secreted saposin-like protein SAP-3	2e-30	tr|Q0ZNJ0|Q0ZNJ0_FASGI	128	70	102	90	94	69	7	0	28	11	1		uncharacterized protein LOC100208544, partial	4E-005	gi|449687595	47.8	77	800	32	53	10	52	2	323	14	1	Hydra vulgaris	gi|684368090|ref|XP_009162721.1|	0.057	MER426824	3.3	si:rp71-40n14.1 - Danio rerio - lipid metabolic process	0.0008
BN1106_s10332B000010.mRNA-1 transcript_id=BN1106_s10332B000010.mRNA-1 gene_id=BN1106_s10332B000010	6	M	261	F. hepatica	Cathepsin L1D-like	s/protease	GO	0	69.33	Cathepsin L1D	1e-134	tr|B9UN47|B9UN47_FASHE	475	228	326	97	98	70	6	0	1	34	1		cathepsin L1-like	4E-051	gi|585723405	202	233	323	45	61	72	126	15	1	34	1	Saccoglossus kowalevskii	gi|684378026|ref|XP_009165891.1|	1E-040	MER004102	1e-132	Cathepsin L-like proteinase - Fasciola hepatica - endopeptidase activity - cysteine-type endopeptidase activity - extracellular region - proteolysis	0	GO:0004175	endopeptidase activity	Catalysis of the hydrolysis of internal, alpha-peptide bonds in a polypeptide chain. [http://merops.sanger.ac.uk/about/glossary.htm#ENDOPEPTIDASE]	elastase activity RELATED [GOC:krc]
BN1106_s10332B000011.mRNA-1 transcript_id=BN1106_s10332B000011.mRNA-1 gene_id=BN1106_s10332B000011	142	M	611	F. hepatica	Cathepsin L1D-like	s/protease	GO	0	76.38	Cathepsin L1D	1e-148	tr|B9UN46|B9UN46_FASHE	525	252	326	98	99	77	3	0	2	277	1		digestive cysteine proteinase 3-like	4E-076	gi|391328503	287	423	506	39	56	84	255	20	30	111	1	Metaseiulus occidentalis	gi|684378108|ref|XP_009165918.1|	3E-045	MER004102	1e-148	Cathepsin L-like proteinase - Fasciola hepatica - endopeptidase activity - cysteine-type endopeptidase activity - extracellular region - proteolysis	0	GO:0004175	endopeptidase activity	Catalysis of the hydrolysis of internal, alpha-peptide bonds in a polypeptide chain. [http://merops.sanger.ac.uk/about/glossary.htm#ENDOPEPTIDASE]	elastase activity RELATED [GOC:krc]
BN1106_s10348B000022.mRNA-2 transcript_id=BN1106_s10348B000022.mRNA-2 gene_id=BN1106_s10348B000022	143	R	118	F. hepatica	Glutathione peroxidase	detox/ox	UNIPROT-PLATY	6e-50	62.11	Glutathione peroxidase	6e-50	tr|A0SWV9|A0SWV9_CLOSI	193	118	190	75	88	62	29	0	73	1	1		LOW QUALITY PROTEIN: phospholipid hydroperoxide glutathione peroxidase,	1E-036	gi|585704040	152	111	203	65	76	55	38	1	88	2	1	Saccoglossus kowalevskii	gi|684406692|ref|XP_009174864.1|	7E-028	MER425025	7e-30	Phospholipid hydroperoxide glutathione peroxidase, mitochondrial - Bos taurus - glutathione peroxidase activity - mitochondrion - response to oxidative stress - multicellular organismal development - phospholipid-hydroperoxide glutathione peroxidase activity - oxidation-reduction process	4e-30	GO:0004602	glutathione peroxidase activity	Catalysis of the reaction: 2 glutathione + hydrogen peroxide = oxidized glutathione + 2 H2O. [EC:1.11.1.9]	glutathione:hydrogen-peroxide oxidoreductase activity EXACT [EC:1.11.1.9]
BN1106_s1037B000175.mRNA-1 transcript_id=BN1106_s1037B000175.mRNA-1 gene_id=BN1106_s1037B000175	144	M	190	F. hepatica	Na(+)/H(+) exchange regulatory cofactor NHE-RF1-like - Scaffold protein that connects plasma membrane proteins with members of the ezrin/moesin/radixin family and thereby helps to link them to the actin cytoskeleton	cs	UNIPROT-PLATY	2e-40	105.08	Na(+)/H(+) exchange regulatory cofactor NHE-RF2	2e-40	tr|H2KQK7|H2KQK7_CLOSI	163	186	177	46	68	105	100	13	1	1	1		Na(+)/H(+) exchange regulatory cofactor NHE-RF1-like	2E-019	gi|512894749	96.3	135	168	40	57	80	80	2	6	7	1	Bombyx mori	gi|684386073|ref|XP_009168355.1|	2E-027	MER397294	7e-07	Uncharacterized protein - Bos taurus - receptor binding - nucleus - cytoplasm - beta-catenin binding - protein C-terminus binding - negative regulation of phosphatidylinositol 3-kinase signaling - apical plasma membrane - phosphatase binding	4e-15	GO:0005102	receptor binding	Interacting selectively and non-covalently with one or more specific sites on a receptor molecule, a macromolecule that undergoes combination with a hormone, neurotransmitter, drug or intracellular messenger to initiate a change in cell function. [GOC:bf, GOC:ceb, ISBN:0198506732]	receptor ligand NARROW []
BN1106_s103B000718.mRNA-1 transcript_id=BN1106_s103B000718.mRNA-1 gene_id=BN1106_s103B000718	5	M	636	F. hepatica	Ankyrin 2b	cs	GO	0	14.1	Uncharacterized protein	0	tr|A0A074ZM35|A0A074ZM35_9TREM	639	529	1838	65	73	29	183	82	153	1	1		GA23604	1E-139	gi|198464536	496	513	1519	50	68	34	254	62	116	1	1	Drosophila pseudoobscura pseudoobscura	gi|684389680|ref|XP_009169453.1|	0.0	MER191730	6e-46	Ankyrin 2 - Drosophila melanogaster - cytoskeletal anchoring at plasma membrane - plasma membrane - structural constituent of cytoskeleton - cytoskeletal protein binding - signal transduction - axon extension - microtubule cytoskeleton organization - terminal bouton - presynaptic membrane - neuromuscular junction development - neuromuscular junction - presynaptic periactive zone - negative regula…	0	GO:0005200	structural constituent of cytoskeleton	The action of a molecule that contributes to the structural integrity of a cytoskeletal structure. [GOC:mah]
BN1106_s103B000723.mRNA-1 transcript_id=BN1106_s103B000723.mRNA-1 gene_id=BN1106_s103B000723	138	M	1184	F. hepatica	Ankyrin	cs	GO	0	42.73	Ankyrin	0	tr|H2KSW0|H2KSW0_CLOSI	1112	907	1136	66	75	80	301	81	164	83	1		uncharacterized protein LOC100874737, partial	1E-166	gi|383856810	586	747	5704	46	61	13	399	101	73	77	1	Megachile rotundata	gi|684389680|ref|XP_009169453.1|	0.0	MER448368	6e-20	Uncharacterized protein - Bos taurus - mitotic cytokinesis - structural constituent of cytoskeleton - tight junction - signal transduction - axon guidance - basal plasma membrane - intercalated disc - lateral plasma membrane - neuronal action potential - node of Ranvier - paranode region of axon - sarcolemma - Golgi to plasma membrane protein transport - axon initial segment - synapse - synapse o…	0	GO:0005200	structural constituent of cytoskeleton	The action of a molecule that contributes to the structural integrity of a cytoskeletal structure. [GOC:mah]
BN1106_s103B000726.mRNA-1 transcript_id=BN1106_s103B000726.mRNA-1 gene_id=BN1106_s103B000726	139	M	233	F. hepatica	Synaptic vesicle membrane protein VAT-1	pe	UNIPROT-PLATY	4e-54	52.37	Uncharacterized protein	6e-55	tr|A0A074ZI30|A0A074ZI30_9TREM	212	203	416	55	64	49	90	46	251	17	1		synaptic vesicle membrane protein VAT-1 homolog-like	3E-030	gi|662219530	132	205	385	35	53	53	132	58	191	17	1	Diaphorina citri	gi|684394221|ref|XP_009170835.1|	1E-055	MER176262	0.64	Uncharacterized protein - Gallus gallus - zinc ion binding - oxidoreductase activity - oxidation-reduction process	6e-29	GO:0008270	zinc ion binding	Interacting selectively and non-covalently with zinc (Zn) ions. [GOC:ai]	zinc binding EXACT []
BN1106_s103B000727.mRNA-1 transcript_id=BN1106_s103B000727.mRNA-1 gene_id=BN1106_s103B000727	140	M	370	F. hepatica	Synaptic vesicle membrane protein VAT-1	pe	UNIPROT-PLATY	2e-57	49.29	Uncharacterized protein	5e-59	tr|A0A074ZI30|A0A074ZI30_9TREM	226	208	416	56	72	50	91	11	2	25	1		synaptic vesicle membrane protein VAT-1 homolog-like	1E-031	gi|350424078	138	236	472	36	50	50	150	33	20	5	1	Bombus impatiens	gi|684394221|ref|XP_009170835.1|	8E-060	MER182028	4e-12	Uncharacterized protein - Sus scrofa - zinc ion binding - oxidoreductase activity - oxidation-reduction process	1e-26	GO:0008270	zinc ion binding	Interacting selectively and non-covalently with zinc (Zn) ions. [GOC:ai]	zinc binding EXACT []
BN1106_s1042B000321.mRNA-1 transcript_id=BN1106_s1042B000321.mRNA-1 gene_id=BN1106_s1042B000321	145	M	82	F. hepatica	Thymosin	cs	GO	3e-09	64.34	Uncharacterized protein	3e-21	tr|G7Y7A7|G7Y7A7_CLOSI	98.2	82	242	62	74	34	31	0	1	1	1		uncharacterized protein LOC663390 isoform X3	4E-011	gi|642913913	67.8	83	169	44	62	49	46	2	87	1	1	Tribolium castaneum	gi|684372641|ref|XP_009164167.1|	2E-014	MER278694	1.4	ciboulot - Drosophila melanogaster - brain development - actin monomer binding - larval central nervous system remodeling - actin binding - cytosol - cytoskeleton organization	3e-09	GO:0003785	actin monomer binding	Interacting selectively and non-covalently with monomeric actin, also known as G-actin. [GOC:ai]	G actin binding EXACT []
BN1106_s10435B000022.mRNA-1 transcript_id=BN1106_s10435B000022.mRNA-1 gene_id=BN1106_s10435B000022	147	M	223	F. hepatica	Phosphoglucomutase-1	pe	NCBI-PLATY	3e-74	26.07	Uncharacterized protein	2e-73	tr|A0A074Z8J5|A0A074Z8J5_9TREM	273	195	748	66	80	26	65	0	170	24	1		phosphoglucomutase-like	4E-053	gi|524892819	208	182	569	57	74	32	77	5	14	32	1	Aplysia californica	gi|684405137|ref|XP_009174355.1|	3E-074	MER517500	0.12	Putative uncharacterized protein - Candida parapsilosis CDC317 - cellular_component - biological_process	3e-49	GO:0004614	phosphoglucomutase activity	Catalysis of the reaction: alpha-D-glucose 1-phosphate = alpha-D-glucose 6-phosphate. [EC:5.4.2.2]	alpha-D-glucose 1,6-phosphomutase activity EXACT [EC:5.4.2.2]
BN1106_s1043B000210.mRNA-1 transcript_id=BN1106_s1043B000210.mRNA-1 gene_id=BN1106_s1043B000210	146	M	5989	F. hepatica	Ubiquitin-protein ligase UBR4	prot	GO	0	33.2	Uncharacterized protein	0	tr|A0A074Z5D8|A0A074Z5D8_9TREM	1439	3398	8268	34	49	41	2238	377	91	56	1		GK14803	2E-093	gi|195434399	348	1795	5410	23	41	33	1371	298	3729	4332	1	Drosophila willistoni	gi|684403905|ref|XP_009173952.1|	0.0	MER159952	8e-05	E3 ubiquitin-protein ligase UBR4 - Homo sapiens - ubiquitin-protein transferase activity - protein binding - calmodulin binding - nucleus - cytoplasm - centrosome - zinc ion binding - membrane - integral component of membrane - viral process - ligase activity - protein ubiquitination involved in ubiquitin-dependent protein catabolic process - nucleolus	0	GO:0004842	ubiquitin-protein transferase activity	Catalysis of the transfer of ubiquitin from one protein to another via the reaction X-Ub + Y --> Y-Ub + X, where both X-Ub and Y-Ub are covalent linkages. [GOC:BioGRID, GOC:jh2, PMID:9635407]	anaphase-promoting complex activity NARROW [GOC:dph, GOC:tb]
BN1106_s1057B000126.mRNA-1 transcript_id=BN1106_s1057B000126.mRNA-1 gene_id=BN1106_s1057B000126	149	M	402	F. hepatica	DnaJ homolog subfamily A member 1	pm	GO	0	101.26	DnaJ homolog subfamily A member 1	0	tr|H2KPA7|H2KPA7_CLOSI	690	403	403	80	91	100	77	1	1	1	1		DnaJ-like	1E-128	gi|187105120	461	409	402	55	72	102	182	16	1	1	1	Acyrthosiphon pisum	gi|684379366|ref|XP_009166302.1|	0.0	MER231262	4e-39	Uncharacterized protein - Sus scrofa - ATP binding - protein folding - spermatogenesis - response to heat - sperm motility - androgen receptor signaling pathway - heat shock protein binding - metal ion binding - low-density lipoprotein particle receptor binding - unfolded protein binding	0	GO:0005515	protein binding	Interacting selectively and non-covalently with any protein or protein complex (a complex of two or more proteins that may include other nonprotein molecules). [GOC:go_curators]	alpha-2 macroglobulin receptor-associated protein activity RELATED []
BN1106_s1061B000222.mRNA-1 transcript_id=BN1106_s1061B000222.mRNA-1 gene_id=BN1106_s1061B000222	150	M	437	F. hepatica	Alpha/beta hydrolase domain-containing protein	tr	NCBI-PLATY	0	86.86	Putative uncharacterized protein	1e-158	tr|G7YRB6|G7YRB6_CLOSI	556	412	428	70	80	96	122	32	39	34	1		uncharacterized abhydrolase domain-containing protein DDB_G0269086-like isoform	3E-010	gi|524910810	67.8	446	1205	24	36	37	338	105	604	61	1	Aplysia californica	gi|684377118|ref|XP_009165614.1|	1E-157	MER112913	0.003	Neurofilament medium polypeptide - Bos taurus - microtubule cytoskeleton organization - structural molecule activity - neurofilament - axon cargo transport - axon - regulation of axon diameter - neuromuscular junction - intermediate filament bundle assembly - neurofilament cytoskeleton organization	1e-05	GO:0005198	structural molecule activity	The action of a molecule that contributes to the structural integrity of a complex or assembly within or outside a cell. [GOC:mah]
BN1106_s1061B000223.mRNA-1 transcript_id=BN1106_s1061B000223.mRNA-1 gene_id=BN1106_s1061B000223	151	M	272	F. hepatica	Glutaredoxin	detox/ox	CDD	1e-25	91.43	Putative glutaredoxin, grx	7e-52	tr|G4V9X6|G4V9X6_SCHMA	202	219	216	52	63	101	105	31	1	77	1		glutaredoxin-3-like	2E-039	gi|524881469	164	185	331	48	65	56	96	11	51	89	1	Aplysia californica	gi|684377122|ref|XP_009165615.1|	1E-048	MER272260	0.13	glutaredoxin 3 - Danio rerio - cytoplasm - hemoglobin metabolic process - cell redox homeostasis - protein disulfide oxidoreductase activity - cell cortex - electron carrier activity - iron ion homeostasis	2e-40	GO:0015035	protein disulfide oxidoreductase activity	Catalysis of the reaction: a protein with reduced sulfide groups = a protein with oxidized disulfide bonds. [MetaCyc:DISULFOXRED-RXN]	haem lyase disulphide oxidoreductase activity NARROW []
BN1106_s1062B000110.mRNA-1 transcript_id=BN1106_s1062B000110.mRNA-1 gene_id=BN1106_s1062B000110	152	M	202	F. hepatica	CRIP	crp	REFSEQ-INVERTEBRATE	3e-62	103.16	Uncharacterized protein	1e-107	tr|A0A074ZWL6|A0A074ZWL6_9TREM	384	202	189	87	89	107	25	13	1	1	1		muscle LIM protein Mlp84B-like isoform X2	3E-062	gi|524882307	238	196	190	57	67	103	83	17	11	6	1	Aplysia californica	gi|684373199|ref|XP_009164346.1|	1E-108	MER485737	9e-05	Muscle LIM protein at 84B - Drosophila melanogaster - muscle tissue development - actin cytoskeleton - nucleus - cytoplasm - skeletal muscle tissue development - cell differentiation - zinc ion binding - structural constituent of muscle - Z disc - sarcomere organization - regulation of establishment of planar polarity	4e-52	GO:0008270	zinc ion binding	Interacting selectively and non-covalently with zinc (Zn) ions. [GOC:ai]	zinc binding EXACT []
BN1106_s1074B000200.mRNA-1 transcript_id=BN1106_s1074B000200.mRNA-1 gene_id=BN1106_s1074B000200	153	K	106	F. hepatica	Uncharacterized protein	uk	CDD	1000	32.68	SJCHGC08923 protein	0.001	tr|Q5DA82|Q5DA82_SCHJA	39.7	72	99	25	51	73	54	1	27	34	1		mucin-2-like	0.61	gi|662199849	33.9	77	1054	33	44	7	51	6	532	5	1	Diaphorina citri	gi|684388622|ref|XP_009169121.1|	0.001	MER306276	0.51	Extracellular serine-threonine rich protein - Aspergillus fumigatus Af293 - molecular_function - cellular_component - biological_process	0.47	GO:0003674	molecular_function	Elemental activities, such as catalysis or binding, describing the actions of a gene product at the molecular level. A given gene product may exhibit one or more molecular functions. [GOC:go_curators]	molecular function EXACT []
BN1106_s1076B000677.mRNA-1 transcript_id=BN1106_s1076B000677.mRNA-1 gene_id=BN1106_s1076B000677	154	Q	62	F. hepatica	Unknown product	uk	CDD	1000	12.03	Uncharacterized protein	2	tr|A0A075AFQ4|A0A075AFQ4_9TREM	29.3	30	121	46	63	25	16	6	45	2	1		predicted protein	6.6	gi|156396416	30.4	34	253	32	70	13	23	0	9	28	1	Nematostella vectensis	gi|684385645|ref|XP_009168227.1|	0.28	MER270567	7.1	Uncharacterized protein - Bos taurus - condensed nuclear chromosome - in utero embryonic development - protease binding - cardiac muscle hypertrophy - protein serine/threonine kinase activity - protein tyrosine kinase activity - calcium ion binding - ATP binding - Golgi apparatus - striated muscle thin filament - mitotic chromosome condensation - adult heart development - structural constituent o…	0.033	GO:0002020	protease binding	Interacting selectively and non-covalently with any protease or peptidase. [GOC:hjd]
BN1106_s1079B000440.mRNA-1 transcript_id=BN1106_s1079B000440.mRNA-1 gene_id=BN1106_s1079B000440	8	M	186	F. hepatica	Eukaryotic translation initiation factor 5A	ps	UNIPROT-PLATY	2e-57	98.56	Uncharacterized protein	7e-58	tr|A0A075A398|A0A075A398_9TREM	221	148	192	70	89	77	43	2	2	29	1		eukaryotic translation initiation factor 5A	3E-040	gi|91088683	165	149	160	57	74	93	64	4	2	29	1	Tribolium castaneum	gi|684405241|ref|XP_009174389.1|	1E-058	MER296015	1.2	Eukaryotic translation initiation factor 5A-2 - Gallus gallus - translation elongation factor activity - nuclear pore - endoplasmic reticulum membrane - translational frameshifting - positive regulation of cell proliferation - peptidyl-lysine modification to peptidyl-hypusine - protein transport - ribosome binding - positive regulation of translational elongation - positive regulation of translat…	4e-42	GO:0003746	translation elongation factor activity	Functions in chain elongation during polypeptide synthesis at the ribosome. [ISBN:0198506732]
BN1106_s107B000175.mRNA-1 transcript_id=BN1106_s107B000175.mRNA-1 gene_id=BN1106_s107B000175	7	M	1186	F. hepatica	Fasciclin-2-like	pe	MEROPS	9e-11	37.55	Uncharacterized protein	0	tr|A0A074ZAN9|A0A074ZAN9_9TREM	1338	1180	1330	57	71	89	497	49	144	9	1		fasciclin-2-like	4E-014	gi|391341726	82.4	256	783	28	44	33	184	24	472	899	1	Metaseiulus occidentalis	gi|684397591|ref|XP_009171899.1|	0.0	MER201491	9e-11	Down syndrome cell adhesion molecule a - Danio rerio - integral component of plasma membrane - cell migration involved in gastrulation	5e-10	GO:0005515	protein binding	Interacting selectively and non-covalently with any protein or protein complex (a complex of two or more proteins that may include other nonprotein molecules). [GOC:go_curators]	alpha-2 macroglobulin receptor-associated protein activity RELATED []
BN1106_s1081B000242.mRNA-1 transcript_id=BN1106_s1081B000242.mRNA-1 gene_id=BN1106_s1081B000242	155	M	234	F. hepatica	Glutathione S-transferase	detox/ox	UNIPROT-PLATY	0	97.63	Glutathione transferase sigma class	1e-117	tr|Q06A71|Q06A71_FASHE	419	205	211	99	100	97	1	0	7	30	1		glutathione S-transferase-like isoform 2	5E-026	gi|340713236	119	224	211	35	55	106	145	17	1	15	1	Bombus terrestris	gi|684379983|ref|XP_009166494.1|	6E-049	MER304349	0.0001	Glutathione S-transferase 1 - Ascaris suum - glutathione transferase activity - cellular_component - biological_process - metabolic process	8e-22	GO:0004364	glutathione transferase activity	Catalysis of the reaction: R-X + glutathione = H-X + R-S-glutathione. R may be an aliphatic, aromatic or heterocyclic group; X may be a sulfate, nitrile or halide group. [EC:2.5.1.18]	glutathione conjugation reaction EXACT []
BN1106_s1081B000248.mRNA-1 transcript_id=BN1106_s1081B000248.mRNA-1 gene_id=BN1106_s1081B000248	156	M	142	F. hepatica	Actin depolymerizing factor-like protein	cs	UNIPROT-PLATY	1e-25	84.42	Uncharacterized protein	8e-32	tr|A0A074ZSE7|A0A074ZSE7_9TREM	134	131	510	51	74	26	64	4	93	1	1		cofilin-like	4E-014	gi|291237487	77.8	144	140	29	54	103	102	8	1	1	1	Saccoglossus kowalevskii	gi|684378973|ref|XP_009166177.1|	1E-032	MER617937	4e-05	actin depolymerizing factor, cofilin - Schizosaccharomyces pombe - actin cortical patch - actin filament bundle assembly involved in cytokinetic actomyosin contractile ring assembly - cell division site - cell tip - actin binding - nuclear matrix - actin filament depolymerization	1e-14	GO:0003779	actin binding	Interacting selectively and non-covalently with monomeric or multimeric forms of actin, including actin filaments. [GOC:clt]	membrane associated actin binding NARROW []
BN1106_s10890B000012.mRNA-1 transcript_id=BN1106_s10890B000012.mRNA-1 gene_id=BN1106_s10890B000012	157	M	206	F. hepatica	Peptidase inhibitor 16	crp	UNIPROT-PLATY	2e-27	28.6	Uncharacterized protein	1e-29	tr|A0A074Z6E7|A0A074Z6E7_9TREM	128	136	269	39	61	51	82	0	32	71	1		GLIPR1-like protein 1-like	1E-012	gi|524903136	74.3	125	259	32	50	48	84	13	72	93	1	Aplysia californica	gi|684402610|ref|XP_009173529.1|	2E-030	MER618612	2e-08	Uncharacterized protein - Sus scrofa - extracellular region	2e-11	GO:0030414	peptidase inhibitor activity	Stops, prevents or reduces the activity of a peptidase, any enzyme that catalyzes the hydrolysis peptide bonds. [GOC:jl]	protease inhibitor activity RELATED [GOC:mah]
BN1106_s1094B000139.mRNA-1 transcript_id=BN1106_s1094B000139.mRNA-1 gene_id=BN1106_s1094B000139	158	M	319	F. hepatica	Stress-induced-phosphoprotein 1	pe	GO	0	58.75	Stress-induced-phosphoprotein 1	1e-152	tr|H2KQG1|H2KQG1_CLOSI	535	319	319	80	91	100	63	0	1	1	1		CRE-STI-1 protein	1E-106	gi|308486261	387	317	320	58	77	99	130	2	4	5	1	Caenorhabditis remanei	gi|684378013|ref|XP_009165887.1|	1E-152	MER115316	2e-20	Caenorhabditis elegans - reproduction - gonad development	0	GO:0005515	protein binding	Interacting selectively and non-covalently with any protein or protein complex (a complex of two or more proteins that may include other nonprotein molecules). [GOC:go_curators]	alpha-2 macroglobulin receptor-associated protein activity RELATED []
BN1106_s1096B000199.mRNA-1 transcript_id=BN1106_s1096B000199.mRNA-1 gene_id=BN1106_s1096B000199	160	M	703	F. hepatica	Ankyrin repeat domain-containing protein	cs	CDD	2e-45	111.38	Uncharacterized protein	0	tr|A0A074ZDG1|A0A074ZDG1_9TREM	1066	708	667	75	83	106	170	49	3	2	1		ankyrin repeat domain-containing protein 13B-like isoform X2	1E-124	gi|524872978	449	713	613	38	55	116	440	110	1	1	1	Aplysia californica	gi|684399703|ref|XP_009172592.1|	0.0	MER621001	1e-05	ankyrin repeat domain 13 family, member D - Mus musculus - molecular_function - cellular_component - endosome - plasma membrane - biological_process - membrane	0	GO:0003674	molecular_function	Elemental activities, such as catalysis or binding, describing the actions of a gene product at the molecular level. A given gene product may exhibit one or more molecular functions. [GOC:go_curators]	molecular function EXACT []
BN1106_s10981B000052.mRNA-1 transcript_id=BN1106_s10981B000052.mRNA-1 gene_id=BN1106_s10981B000052	162	M	254	F. hepatica	NSF attachment protein SNAP	pe	GO	2e-90	85.08	Putative soluble NSF attachment protein (SNAP)	1e-116	tr|G4VBQ1|G4VBQ1_SCHMA	415	253	289	78	90	88	54	0	37	2	1		Soluble NSF attachment protein, putative	7E-083	gi|242024716	308	252	292	55	77	86	112	0	40	2	1	Pediculus humanus corporis	gi|684389329|ref|XP_009169347.1|	1E-115	MER034223	0.75	N-ethylmaleimide sensitive fusion protein attachment protein alpha - Mus musculus - SNARE binding - protein binding - intracellular - cell - transport - intracellular protein transport - brain development - regulation of synaptic vesicle priming - protein transport - membrane - vesicle-mediated transport - syntaxin binding - neuron differentiation - synaptic transmission, glutamatergic - SNARE co…	2e-90	GO:0000149	SNARE binding	Interacting selectively and non-covalently with a SNARE (soluble N-ethylmaleimide-sensitive factor attached protein receptor) protein. [PMID:12642621]	SNAP receptor binding EXACT []
BN1106_s1098B000219.mRNA-1 transcript_id=BN1106_s1098B000219.mRNA-1 gene_id=BN1106_s1098B000219	161	M	399	F. hepatica	Pyrroline-5-carboxylate reductase	met/aa	GO	2e-46	85.14	Pyrroline-5-carboxylate reductase	7e-84	tr|G7YQL0|G7YQL0_CLOSI	309	220	312	68	84	71	70	0	93	180	1		pyrroline-5-carboxylate reductase 1, mitochondrial-like	2E-050	gi|524893405	201	223	280	44	69	80	123	3	55	177	1	Aplysia californica	gi|684391462|ref|XP_009169983.1|	2E-084	MER435176	1.5	Pyrroline-5-carboxylate reductase - Gallus gallus - pyrroline-5-carboxylate reductase activity - identical protein binding - oxidation-reduction process - L-proline biosynthetic process	3e-49	GO:0004735	pyrroline-5-carboxylate reductase activity	Catalysis of the reaction: L-proline + NADP+ = 1-pyrroline-5-carboxylate + NADPH + H+. [EC:1.5.1.2]	1-pyrroline-5-carboxylate reductase activity EXACT [EC:1.5.1.2]
BN1106_s1106B000091.mRNA-1 transcript_id=BN1106_s1106B000091.mRNA-1 gene_id=BN1106_s1106B000091	163	M	7293	F. hepatica	Myosin-1	cs	UNIPROT-PLATY	0	24.31	Myosin-1	1e-104	tr|G7YAU8|G7YAU8_CLOSI	381	1501	6175	27	43	24	1085	253	4850	5865	1		nuclear anchorage protein 1-like	6E-091	gi|524911932	340	5478	10863	19	38	50	4384	841	570	803	1	Aplysia californica	gi|684378718|ref|XP_009166097.1|	2E-099	MER481074	5e-25	Plectin - Rattus norvegicus - actin binding - cytoskeleton - sarcoplasm - hemidesmosome - ankyrin binding - hemidesmosome assembly - sarcolemma - costamere	5e-32	GO:0003779	actin binding	Interacting selectively and non-covalently with monomeric or multimeric forms of actin, including actin filaments. [GOC:clt]	membrane associated actin binding NARROW []
BN1106_s1109B000181.mRNA-1 transcript_id=BN1106_s1109B000181.mRNA-1 gene_id=BN1106_s1109B000181	164	M	156	F. hepatica	Tubulin polymerization-promoting protein	cs	UNIPROT-PLATY	2e-39	64.02	Tubulin polymerization-promoting protein	2e-39	tr|G7YGH2|G7YGH2_CLOSI	159	105	164	73	84	64	28	0	60	52	1		predicted protein	3E-010	gi|156406450	65.1	102	172	40	57	59	61	8	58	44	1	Nematostella vectensis	gi|684372013|ref|XP_009163968.1|	3E-039	MER346710	2.7	Uncharacterized protein - Gallus gallus - microtubule bundle formation - calcium ion binding - nucleus - microtubule - plasma membrane - focal adhesion - microtubule binding - tubulin binding - positive regulation of protein complex assembly - positive regulation of protein polymerization - microtubule polymerization - perinuclear region of cytoplasm	1e-09	GO:0005509	calcium ion binding	Interacting selectively and non-covalently with calcium ions (Ca2+). [GOC:ai]	calcium ion storage activity RELATED []
BN1106_s1110B000106.mRNA-2 transcript_id=BN1106_s1110B000106.mRNA-2 gene_id=BN1106_s1110B000106	165	M	259	F. hepatica	Cubilin-like	tr	GO	5e-07	15.99	Uncharacterized protein (Fragment)	0.044	tr|A0A075AJP5|A0A075AJP5_9TREM	37	79	469	22	44	17	61	12	112	179	1		LOW QUALITY PROTEIN: cubilin-like	3E-007	gi|380015478	57	211	3703	23	44	6	161	20	3107	49	1	Apis florea	gi|684367436|ref|XP_009162521.1|	0.007	MER182942	2e-05	Uncharacterized protein - Sus scrofa - receptor activity - endosome - endoplasmic reticulum - Golgi apparatus - brush border - coated pit - receptor-mediated endocytosis - apical plasma membrane - endocytic vesicle - protein homodimerization activity - lipoprotein transport	5e-07	GO:0004872	receptor activity	Combining with an extracellular or intracellular messenger to initiate a change in cell activity. [GOC:ceb, ISBN:0198506732]	receptor guanylate cyclase activity NARROW []
BN1106_s1111B000208.mRNA-1 transcript_id=BN1106_s1111B000208.mRNA-1 gene_id=BN1106_s1111B000208	166	M	2247	F. hepatica	Microtubule-associated protein 1S	cs	UNIPROT-PLATY	0	112.22	Microtubule-associated protein 1S	0	tr|H2KUA5|H2KUA5_CLOSI	860	2480	2210	30	43	112	1723	503	1	1	1		GA28568	9E-030	gi|198463339	135	1623	1997	18	34	81	1319	125	12	477	1	Drosophila pseudoobscura pseudoobscura	gi|684376249|ref|XP_009165332.1|	0.0	MER536628	3e-13	Uncharacterized protein - Sus scrofa - microtubule bundle formation - cytosol - microtubule - plasma membrane - microtubule binding - metabolic process - dendrite development - hydrolase activity - negative regulation of intracellular transport - positive regulation of axon extension - mitochondrion transport along microtubule - axon extension - establishment of monopolar cell polarity	1e-20	GO:0008017	microtubule binding	Interacting selectively and non-covalently with microtubules, filaments composed of tubulin monomers. [GOC:krc]	microtubule severing activity RELATED []
BN1106_s1119B000202.mRNA-1 transcript_id=BN1106_s1119B000202.mRNA-1 gene_id=BN1106_s1119B000202	169	M	762	F. hepatica	Titin	cs	UNIPROT-PLATY	0	99.08	Titin	0	tr|G7YG49|G7YG49_CLOSI	1169	752	759	75	86	99	182	4	1	1	1		titin-like	5E-072	gi|391333516	274	686	4586	30	47	15	480	31	3319	7	1	Metaseiulus occidentalis	gi|684373154|ref|XP_009164331.1|	0.0	MER201314	1e-32	sallimus - Drosophila melanogaster - sarcomere - condensed nuclear chromosome - myosin light chain kinase activity - Z disc - actin binding - structural constituent of muscle - muscle attachment - locomotion - skeletal muscle tissue development - sarcomere organization - myoblast fusion - mitotic chromosome condensation - sister chromatid cohesion - mesoderm development - muscle organ development…	3e-66	GO:0004687	myosin light chain kinase activity	Catalysis of the reaction: ATP + myosin-light-chain = ADP + myosin-light-chain phosphate. [EC:2.7.11.18]	ATP:myosin-light-chain O-phosphotransferase BROAD [EC:2.7.11.18]
BN1106_s1139B000359.mRNA-1 transcript_id=BN1106_s1139B000359.mRNA-1 gene_id=BN1106_s1139B000359	170	M	877	F. hepatica	Cell division cycle and apoptosis regulator protein 1-like	st	GO	0	77.94	Uncharacterized protein	0	tr|A0A074ZMB5|A0A074ZMB5_9TREM	1316	884	882	73	85	100	238	9	1	1	1		cell division cycle and apoptosis regulator protein 1-like	1E-125	gi|524884360	452	956	1178	33	49	81	635	173	285	12	1	Aplysia californica	gi|684397050|ref|XP_009171724.1|	0.0	MER432313	1e-05	Uncharacterized protein - Gallus gallus - nucleic acid binding - apoptotic process - ligand-dependent nuclear receptor transcription coactivator activity - regulation of RNA biosynthetic process	0	GO:0005515	protein binding	Interacting selectively and non-covalently with any protein or protein complex (a complex of two or more proteins that may include other nonprotein molecules). [GOC:go_curators]	alpha-2 macroglobulin receptor-associated protein activity RELATED []
BN1106_s11425B000010.mRNA-1 transcript_id=BN1106_s11425B000010.mRNA-1 gene_id=BN1106_s11425B000010	177	M	420	F. hepatica	60S ribosomal protein L3	ps	CDD	0	106.41	Uncharacterized protein	0	tr|A0A074ZNF8|A0A074ZNF8_9TREM	803	406	407	94	99	100	22	0	1	14	1		60S ribosomal protein L3-like	1E-175	gi|383848395	615	417	432	71	81	97	119	17	18	1	1	Megachile rotundata	gi|684383711|ref|XP_009167627.1|	0.0	MER178834	4.7	60S ribosomal protein L3 - Sus scrofa - structural constituent of ribosome - nucleolus - translation - cytosolic large ribosomal subunit - cellular response to interleukin-4	0	GO:0003735	structural constituent of ribosome	The action of a molecule that contributes to the structural integrity of the ribosome. [GOC:mah]	ribosomal protein BROAD []
BN1106_s1142B000130.mRNA-1 transcript_id=BN1106_s1142B000130.mRNA-1 gene_id=BN1106_s1142B000130	176	M	380	F. hepatica	Syntaxin 1A	pe	GO	4e-54	68.73	Uncharacterized protein	1e-70	tr|A0A075AK11|A0A075AK11_9TREM	265	207	398	63	81	52	75	0	86	25	1		syntaxin-1A-like isoform X9	2E-055	gi|572311407	217	203	243	54	73	84	92	0	31	32	1	Apis dorsata	gi|684366068|ref|XP_009162086.1|	2E-071	MER241250	2e-41	Syntaxin 1A - Drosophila melanogaster - exocytosis - synaptic transmission - synaptic vesicle - neurotransmitter secretion - SNAP receptor activity - plasma membrane - muscle contraction - membrane - cuticle development - regulation of pole plasm oskar mRNA localization - vesicle-mediated transport - synaptic vesicle docking involved in exocytosis - cellularization - integral component of membran…	4e-54	GO:0005484	SNAP receptor activity	Acting as a marker to identify a membrane and interacting selectively with one or more SNAREs on another membrane to mediate membrane fusion. [GOC:mah, PMID:14570579]	Q-SNARE activity NARROW []
BN1106_s11465B000018.mRNA-1 transcript_id=BN1106_s11465B000018.mRNA-1 gene_id=BN1106_s11465B000018	178	M	218	F. hepatica	Ras-related protein Rab-14	st	UNIPROT-PLATY	4e-91	80	Rab-2,4,14, putative	4e-91	tr|C4PY91|C4PY91_SCHMA	332	180	225	88	96	80	21	0	1	1	1		GTP-binding protein yptV4	8E-081	gi|339238789	300	177	180	79	92	98	37	0	4	5	1	Trichinella spiralis	gi|684369393|ref|XP_009163112.1|	7E-075	MER277440	5e-52	Protein RAB-14 - Caenorhabditis elegans - nucleotide binding - GTP binding - early endosome - trans-Golgi network - small GTPase mediated signal transduction - protein transport - phagocytic vesicle - phagolysosome assembly involved in apoptotic cell clearance - phagosome acidification involved in apoptotic cell clearance	7e-80	GO:0000166	nucleotide binding	Interacting selectively and non-covalently with a nucleotide, any compound consisting of a nucleoside that is esterified with (ortho)phosphate or an oligophosphate at any hydroxyl group on the ribose or deoxyribose. [GOC:mah, ISBN:0198547684]
BN1106_s1147B000259.mRNA-1 transcript_id=BN1106_s1147B000259.mRNA-1 gene_id=BN1106_s1147B000259	179	M	175	F. hepatica	Heat shock 70 kDa	pm	UNIPROT-PLATY	2e-48	19.91	Uncharacterized protein	8e-50	tr|A0A074ZCN3|A0A074ZCN3_9TREM	194	148	648	64	79	23	53	7	1	7	1		LOW QUALITY PROTEIN: 78 kDa glucose-regulated protein-like	1E-046	gi|390356140	186	146	664	61	77	22	56	1	7	4	1	Strongylocentrotus purpuratus	gi|684400489|ref|XP_009172848.1|	1E-050	MER220621	1e-05	heat shock protein 5 - Danio rerio - extracellular region - response to stress - nucleotide binding - response to yeast - ATP binding	2e-44	GO:0000166	nucleotide binding	Interacting selectively and non-covalently with a nucleotide, any compound consisting of a nucleoside that is esterified with (ortho)phosphate or an oligophosphate at any hydroxyl group on the ribose or deoxyribose. [GOC:mah, ISBN:0198547684]
BN1106_s114B000614.mRNA-1 transcript_id=BN1106_s114B000614.mRNA-1 gene_id=BN1106_s114B000614	171	M	281	F. hepatica	Cubilin-like	tr	GO	4e-14	5.93	Metalloendopeptidase	2e-06	tr|A0A068X9P3|A0A068X9P3_HYMMI	52	225	1266	23	39	18	173	24	546	52	1		cubilin	2E-013	gi|642921556	77.8	250	3722	23	42	7	191	9	619	26	1	Tribolium castaneum	gi|684392984|ref|XP_009170457.1|	4E-004	MER182942	2e-11	Cubilin - Rattus norvegicus - calcium ion binding - lysosomal membrane - coated pit - receptor-mediated endocytosis - cholesterol metabolic process - endosome membrane - cobalamin transporter activity - cobalamin transport - coated vesicle - cobalamin binding - identical protein binding	4e-14	GO:0005509	calcium ion binding	Interacting selectively and non-covalently with calcium ions (Ca2+). [GOC:ai]	calcium ion storage activity RELATED []
BN1106_s114B000615.mRNA-1 transcript_id=BN1106_s114B000615.mRNA-1 gene_id=BN1106_s114B000615	172	M	161	F. hepatica	Cubilin-like	tr	CDD	1000	94.69	Metalloendopeptidase	0.09	tr|A0A068Y9W0|A0A068Y9W0_ECHMU	34.7	109	1416	22	38	8	85	0	695	30	1		cubilin	1E-004	gi|642921556	47	122	3722	28	43	3	87	8	744	31	1	Tribolium castaneum	gi|684401436|ref|XP_009173152.1|	0.66	MER333671	0.025	cubilin (intrinsic factor-cobalamin receptor) - Danio rerio - receptor-mediated endocytosis - membrane - receptor activity	0.0002	GO:0004872	receptor activity	Combining with an extracellular or intracellular messenger to initiate a change in cell activity. [GOC:ceb, ISBN:0198506732]	receptor guanylate cyclase activity NARROW []
BN1106_s115B000510.mRNA-1 transcript_id=BN1106_s115B000510.mRNA-1 gene_id=BN1106_s115B000510	180	M	1473	F. hepatica	Tenascin	extmat	MEROPS	1e-91	57.08	Uncharacterized protein	0	tr|A0A074Z737|A0A074Z737_9TREM	1205	1101	2733	51	62	40	537	139	1218	416	1		LOW QUALITY PROTEIN: uncharacterized protein LOC658528	1E-070	gi|642935122	270	1006	18260	26	35	6	742	288	9940	401	1	Tribolium castaneum	gi|684401710|ref|XP_009173237.1|	0.0	MER141795	1e-91	dumpy - Drosophila melanogaster - apposition of dorsal and ventral imaginal disc-derived wing surfaces - proteinaceous extracellular matrix - open tracheal system development - 4 iron, 4 sulfur cluster binding - calcium ion binding - chitin-based embryonic cuticle biosynthetic process - chitin-based cuticle attachment to epithelium - extracellular matrix - extracellular matrix structural constitu…	1e-66	GO:0051539	4 iron, 4 sulfur cluster binding	Interacting selectively and non-covalently with a 4 iron, 4 sulfur (4Fe-4S) cluster; this cluster consists of four iron atoms, with the inorganic sulfur atoms found between the irons and acting as bridging ligands. [GOC:ai, PMID:15952888, Wikipedia:Iron-sulfur_cluster]	4 Fe 4 S cluster binding EXACT []
BN1106_s1164B000121.mRNA-1 transcript_id=BN1106_s1164B000121.mRNA-1 gene_id=BN1106_s1164B000121	184	M	420	F. hepatica	Elongation factor 1-gamma	ps	GO	0	100.23	Elongation factor 1-gamma (Fragment)	0	tr|H2KTN6|H2KTN6_CLOSI	644	421	418	73	84	101	112	5	1	1	1		elongation factor 1-gamma-like	1E-115	gi|391340593	417	434	431	49	64	101	218	17	1	1	1	Metaseiulus occidentalis	gi|684412834|ref|XP_009176981.1|	1E-136	MER065371	5e-20	zgc:163074 - Danio rerio - translation - translation elongation factor activity - translational elongation	0	GO:0003746	translation elongation factor activity	Functions in chain elongation during polypeptide synthesis at the ribosome. [ISBN:0198506732]
BN1106_s1168B000108.mRNA-1 transcript_id=BN1106_s1168B000108.mRNA-1 gene_id=BN1106_s1168B000108	186	M	562	F. hepatica	LIM domains protein	cs	GO	0	83.38	Four and a half LIM domains protein 2	0	tr|G7YUI4|G7YUI4_CLOSI	1004	475	533	95	98	89	23	0	59	88	1		hypothetical protein LOC100741757	1E-157	gi|350421086	555	561	1384	45	61	41	307	41	859	4	1	Bombus impatiens	gi|684409258|ref|XP_009175689.1|	0.0	MER553183	7e-34	Caenorhabditis elegans - striated muscle myosin thick filament assembly	0	GO:0005515	protein binding	Interacting selectively and non-covalently with any protein or protein complex (a complex of two or more proteins that may include other nonprotein molecules). [GOC:go_curators]	alpha-2 macroglobulin receptor-associated protein activity RELATED []
BN1106_s116B000323.mRNA-1 transcript_id=BN1106_s116B000323.mRNA-1 gene_id=BN1106_s116B000323	182	M	131	F. hepatica	40S ribosomal protein S12	ps	UNIPROT-PLATY	2e-55	100	40S ribosomal protein S12	2e-55	tr|G4VAJ9|G4VAJ9_SCHMA	211	131	131	77	87	100	29	0	1	1	1		ribosomal protein S12	3E-033	gi|112982671	141	109	139	56	79	78	47	0	17	4	1	Bombyx mori	gi|684373915|ref|XP_009164574.1|	0.029	MER277161	2.5	40S ribosomal protein S12 - Rattus norvegicus - structural constituent of ribosome - ribosome - translation	1e-29	GO:0003735	structural constituent of ribosome	The action of a molecule that contributes to the structural integrity of the ribosome. [GOC:mah]	ribosomal protein BROAD []
BN1106_s11911B000016.mRNA-1 transcript_id=BN1106_s11911B000016.mRNA-1 gene_id=BN1106_s11911B000016	191	M	290	F. hepatica	Mitochondrial acetate:succinate	met/energy	NCBI-PLATY	0	55.35	Mitochondrial acetate:succinate CoA-transferase	1e-150	tr|C6EUD4|C6EUD4_FASHE	528	257	478	99	100	54	1	0	1	1	1		uncharacterized protein LOC100372560	1E-061	gi|585664552	237	235	435	52	65	54	112	3	24	25	1	Saccoglossus kowalevskii	gi|684376742|ref|XP_009165491.1|	1E-120	MER194958	0.93	Protein C44B7.10 - Caenorhabditis elegans - catalytic activity - acetyl-CoA metabolic process	8e-47	GO:0008411	4-hydroxybutyrate CoA-transferase activity	Catalysis of the transfer of a coenzyme A (CoA) group to 4-hydroxybutyrate. [GOC:jl]
BN1106_s11916B000010.mRNA-1 transcript_id=BN1106_s11916B000010.mRNA-1 gene_id=BN1106_s11916B000010	13	M	197	F. hepatica	DnaJ homolog subfamily	pm	GO	2e-60	55.46	Uncharacterized protein	3e-85	tr|A0A074ZC20|A0A074ZC20_9TREM	312	197	344	79	85	57	40	2	148	1	1		dnaJ homolog subfamily B member 4-like	2E-057	gi|291224753	222	185	348	55	78	53	82	1	165	11	1	Saccoglossus kowalevskii	gi|684396595|ref|XP_009171576.1|	6E-086	MER271127	3e-12	Uncharacterized protein - Gallus gallus - nucleus - cytoplasm - plasma membrane - protein folding - unfolded protein binding	2e-60	GO:0051082	unfolded protein binding	Interacting selectively and non-covalently with an unfolded protein. [GOC:ai]	binding unfolded ER proteins NARROW []
BN1106_s1191B000313.mRNA-1 transcript_id=BN1106_s1191B000313.mRNA-1 gene_id=BN1106_s1191B000313	12	M	648	F. hepatica	Von Willebrand factor A domain-containing protein / Vacuolar protein sorting 26	extmat	UNIPROT-PLATY	0	75.24	Uncharacterized protein	1e-140	tr|A0A075AEV5|A0A075AEV5_9TREM	498	621	888	43	61	70	353	17	12	19	1		predicted protein, partial	2E-075	gi|156395736	285	618	756	30	50	82	427	40	14	21	1	Nematostella vectensis	gi|684388720|ref|XP_009169153.1|	1E-141	MER315683	0.74	von Willebrand factor A domain containing 5A - Mus musculus - molecular_function - biological_process	3e-57	GO:0003674	molecular_function	Elemental activities, such as catalysis or binding, describing the actions of a gene product at the molecular level. A given gene product may exhibit one or more molecular functions. [GOC:go_curators]	molecular function EXACT []
BN1106_s11983B000006.mRNA-1 transcript_id=BN1106_s11983B000006.mRNA-1 gene_id=BN1106_s11983B000006	15	M	199	F. hepatica	Ribosomal protein S14	ps	UNIPROT-PLATY	4e-77	100	Uncharacterized protein	3e-77	tr|A0A074Z9K6|A0A074Z9K6_9TREM	285	152	151	96	98	101	6	1	1	1	1		40S ribosomal protein S14-like	4E-062	gi|557779360	238	150	151	78	86	99	32	0	2	3	1	Musca domestica	gi|684411254|ref|XP_009176333.1|	6E-078	MER311011	2e-50	ribosomal protein S14 - Danio rerio - structural constituent of ribosome - erythrocyte development - ribosome - ribonucleoprotein complex - embryo development - translation	5e-63	GO:0003735	structural constituent of ribosome	The action of a molecule that contributes to the structural integrity of the ribosome. [GOC:mah]	ribosomal protein BROAD []
BN1106_s1200B000196.mRNA-1 transcript_id=BN1106_s1200B000196.mRNA-1 gene_id=BN1106_s1200B000196	193	M	177	F. hepatica	Unknown product	uk	CDD	1000	32.97	Putative uncharacterized protein	1e-07	tr|G7YTW4|G7YTW4_CLOSI	54.7	125	792	28	46	16	90	6	430	13	1		predicted protein	3.3	gi|156407860	32.3	60	2512	35	45	2	39	1	2339	50	1	Nematostella vectensis	gi|684413466|ref|XP_009177297.1|	0.003	MER542645	0.21	Ribosomal protein S5 - Aspergillus oryzae RIB40 - molecular_function - cellular_component - biological_process	4.7	GO:0003674	molecular_function	Elemental activities, such as catalysis or binding, describing the actions of a gene product at the molecular level. A given gene product may exhibit one or more molecular functions. [GOC:go_curators]	molecular function EXACT []
BN1106_s1200B000197.mRNA-1 transcript_id=BN1106_s1200B000197.mRNA-1 gene_id=BN1106_s1200B000197	194	M	159	F. hepatica	Unknown product	uk	CDD	1000	22.45	Putative uncharacterized protein	3e-09	tr|G7YS36|G7YS36_CLOSI	59.3	112	609	33	49	18	75	1	61	36	1		uncharacterized protein LOC577692	1.9	gi|390364215	32.7	59	1269	28	47	5	42	0	149	49	1	Strongylocentrotus purpuratus	gi|684413466|ref|XP_009177297.1|	0.002	MER495294	2.2	meiotically upregulated gene Mug99 - Schizosaccharomyces pombe - mitochondrion - integral component of membrane - biological_process - molecular_function	1.2	GO:0003674	molecular_function	Elemental activities, such as catalysis or binding, describing the actions of a gene product at the molecular level. A given gene product may exhibit one or more molecular functions. [GOC:go_curators]	molecular function EXACT []
BN1106_s1228B000120.mRNA-1 transcript_id=BN1106_s1228B000120.mRNA-1 gene_id=BN1106_s1228B000120	196	M	190	F. hepatica	Fatty acid-binding protein type 2	met/lipd	UNIPROT-PLATY	1e-62	87.88	Fatty acid-binding protein type 2	1e-62	sp|Q7M4G1|FABP2_FASHE	237	116	132	100	100	88	0	0	1	45	1		GK11787	2E-014	gi|195444595	79.7	115	131	43	54	88	65	3	1	45	1	Drosophila willistoni	gi|684393143|ref|XP_009170503.1|	7E-028	MER256153	0.0001	Putative uncharacterized protein DKFZp547J2313 - Homo sapiens - transporter activity - transport - lipid binding	5e-14	GO:0005215	transporter activity	Enables the directed movement of substances (such as macromolecules, small molecules, ions) into, out of or within a cell, or between cells. [GOC:ai, GOC:dgf]	small-molecule carrier or transporter RELATED []
BN1106_s122B000261.mRNA-1 transcript_id=BN1106_s122B000261.mRNA-1 gene_id=BN1106_s122B000261	195	M	226	F. hepatica	Serpin B6	s/protinh	MEROPS	9e-39	53.75	Uncharacterized protein	2e-40	tr|A0A074ZCS0|A0A074ZCS0_9TREM	164	204	704	41	59	29	119	1	34	23	1		serpin 7 precursor, putative	1E-028	gi|241614089	127	204	374	31	55	55	139	7	25	22	1	Ixodes scapularis	gi|684395418|ref|XP_009171196.1|	3E-041	MER179771	9e-39	serpin peptidase inhibitor, clade B (ovalbumin), member 1, like 1 - Danio rerio - regulation of proteolysis - serine-type endopeptidase inhibitor activity - negative regulation of endopeptidase activity - extracellular space	8e-32	GO:0004867	serine-type endopeptidase inhibitor activity	Stops, prevents or reduces the activity of serine-type endopeptidases, enzymes that catalyze the hydrolysis of nonterminal peptide bonds in a polypeptide chain; a serine residue (and a histidine residue) are at the active center of the enzyme. [GOC:ai]	serine protease inhibitor activity EXACT []
BN1106_s1233B000314.mRNA-1 transcript_id=BN1106_s1233B000314.mRNA-1 gene_id=BN1106_s1233B000314	197	M	84	F. hepatica	Unknown product	uk	CDD	1000	1.54	Putative uncharacterized protein	3e-24	tr|G7YUM2|G7YUM2_CLOSI	108	81	315	56	72	26	35	1	235	3	1		mitogen-activated protein kinase kinase kinase 7-like	1.7	gi|512929096	32.3	63	710	25	46	9	47	12	256	30	1	Bombyx mori	gi|684372858|ref|XP_009164237.1|	2E-006	MER512959	0.64	enhancer of zeste 2 polycomb repressive complex 2 subunit - Danio rerio - ESC/E(Z) complex - transferase activity - transcription, DNA-templated - chromatin binding - histone-lysine N-methyltransferase activity - methylation - regulation of transcription, DNA-templated - chromatin modification - nucleus - methyltransferase activity	0.21	GO:0016740	transferase activity	Catalysis of the transfer of a group, e.g. a methyl group, glycosyl group, acyl group, phosphorus-containing, or other groups, from one compound (generally regarded as the donor) to another compound (generally regarded as the acceptor). Transferase is the systematic name for any enzyme of EC class 2. [ISBN:0198506732]
BN1106_s1241B000260.mRNA-1 transcript_id=BN1106_s1241B000260.mRNA-1 gene_id=BN1106_s1241B000260	17	M	746	F. hepatica	N-acetyl galactosaminidase	met/carb	UNIPROT-PLATY	0	66.39	Uncharacterized protein (Fragment)	1e-145	tr|A0A075ABH1|A0A075ABH1_9TREM	513	401	468	56	73	86	174	0	44	343	1		CG7997, isoform A	1E-110	gi|19922382	401	406	417	46	66	97	217	9	13	339	1	Drosophila melanogaster	gi|684395607|ref|XP_009171262.1|	1E-145	MER496494	3.3	Drosophila melanogaster - alpha-galactosidase activity - glycosylceramide catabolic process - glycoside catabolic process - oligosaccharide metabolic process - cytoplasm	0	GO:0004557	alpha-galactosidase activity	Catalysis of the hydrolysis of terminal, non-reducing alpha-D-galactose residues in alpha-D-galactosides, including galactose oligosaccharides, galactomannans and galactohydrolase. [EC:3.2.1.22]	alpha-D-galactosidase activity EXACT [EC:3.2.1.22]
BN1106_s1241B000264.mRNA-1 transcript_id=BN1106_s1241B000264.mRNA-1 gene_id=BN1106_s1241B000264	199	M	413	F. hepatica	Serine carboxypeptidase A	s/protease	UNIPROT-PLATY	3e-97	80.8	Carboxypeptidase	3e-97	tr|A0A095APX3|A0A095APX3_SCHHA	353	404	500	44	60	81	226	64	142	19	1		lysosomal protective protein-like	4E-053	gi|585723499	210	402	419	33	49	96	266	84	92	17	1	Saccoglossus kowalevskii	gi|684399304|ref|XP_009172461.1|	1E-093	MER039159	2e-92	Carrier family 6, member 8 variant - Homo sapiens - nucleus - intracellular membrane-bounded organelle - nucleolus	2e-62	GO:0004185	serine-type carboxypeptidase activity	Catalysis of the hydrolysis of a peptide bond not more than three residues from the C-terminus of a polypeptide chain by a catalytic mechanism that involves a catalytic triad consisting of a serine nucleophile that is activated by a proton relay involving an acidic residue (e.g. aspartate or glutamate) and a basic residue (usually histidine). [http://merops.sanger.ac.uk/about/glossary.htm#CARBOXY…	serine carboxypeptidase activity EXACT []
BN1106_s1242B000159.mRNA-1 transcript_id=BN1106_s1242B000159.mRNA-1 gene_id=BN1106_s1242B000159	200	M	533	F. hepatica	DNAJ homolog subfamily C member 11	pm	GO	0	103.3	DNAJ homolog subfamily C member 11 (Fragment)	1e-156	tr|H2KSX7|H2KSX7_CLOSI	548	343	1066	80	89	32	66	18	1	179	1		T-complex protein 1 subunit theta	1E-115	gi|645000459	418	572	552	42	59	104	329	61	1	1	1	Nasonia vitripennis	gi|684391588|ref|XP_009170023.1|	1E-155	MER487216	4e-20	chaperonin containing TCP1, subunit 8 (theta) - Danio rerio - nucleotide binding - unfolded protein binding - ATP binding - protein folding - behavioral response to nicotine - cellular protein metabolic process - cytoplasm	0	GO:0000166	nucleotide binding	Interacting selectively and non-covalently with a nucleotide, any compound consisting of a nucleoside that is esterified with (ortho)phosphate or an oligophosphate at any hydroxyl group on the ribose or deoxyribose. [GOC:mah, ISBN:0198547684]
BN1106_s1246B000440.mRNA-1 transcript_id=BN1106_s1246B000440.mRNA-1 gene_id=BN1106_s1246B000440	201	M	431	F. hepatica	CRE-LEC-2 protein	extmat	MEROPS	1e-11	40.32	Putative uncharacterized protein	2e-24	tr|G7YTI8|G7YTI8_CLOSI	112	436	314	27	39	139	315	127	1	1	1		CRE-LEC-2 protein	5E-012	gi|308509692	73.9	325	1365	26	39	24	238	42	701	67	1	Caenorhabditis remanei	gi|684391814|ref|XP_009170095.1|	3E-021	MER277601	1e-11	tenectin - Drosophila melanogaster - wing disc morphogenesis - integrin binding - extracellular matrix - extracellular matrix structural constituent - imaginal disc-derived male genitalia morphogenesis - imaginal disc-derived wing morphogenesis - extracellular space - regulation of tube diameter - embryonic hindgut morphogenesis - epithelial tube morphogenesis	1e-11	GO:0005178	integrin binding	Interacting selectively and non-covalently with an integrin. [GOC:ceb]	integrin ligand NARROW []
BN1106_s1251B000326.mRNA-1 transcript_id=BN1106_s1251B000326.mRNA-1 gene_id=BN1106_s1251B000326	202	T	744	F. hepatica	Uncharacterized protein	uc	UNIPROT-PLATY	2e-44	17.67	Uncharacterized protein	2e-44	tr|G7YKJ4|G7YKJ4_CLOSI	179	871	4930	24	40	18	656	192	1996	4	1		mucin-22-like	2E-010	gi|512920034	69.7	759	2043	19	36	37	608	62	1009	3	1	Bombyx mori	gi|684409681|ref|XP_009175828.1|	2E-040	MER112913	5e-06	si:ch73-343m12.1 - Danio rerio - biological_process - extracellular region	8e-09	GO:0003674	molecular_function	Elemental activities, such as catalysis or binding, describing the actions of a gene product at the molecular level. A given gene product may exhibit one or more molecular functions. [GOC:go_curators]	molecular function EXACT []
BN1106_s1252B000359.mRNA-1 transcript_id=BN1106_s1252B000359.mRNA-1 gene_id=BN1106_s1252B000359	203	M	806	F. hepatica	Propionyl-CoA carboxylase	met/lipd	CDD	0	106.24	Propionyl-CoA carboxylase alpha chain	0	tr|G7YW97|G7YW97_CLOSI	1100	776	764	73	80	102	209	63	47	36	1		propionyl-CoA carboxylase alpha chain, mitochondrial-like isoform X3	0.0	gi|524899439	763	769	686	54	66	112	351	88	6	38	1	Aplysia californica	gi|684378135|ref|XP_009165927.1|	0.0	MER287028	1e-153	propionyl CoA carboxylase, alpha polypeptide - Danio rerio - cellular_component - ligase activity - metal ion binding - biotin carboxylase activity - ATP binding - metabolic process - catalytic activity - nucleotide binding	0	GO:0016874	ligase activity	Catalysis of the joining of two substances, or two groups within a single molecule, with the concomitant hydrolysis of the diphosphate bond in ATP or a similar triphosphate. [EC:6, GOC:mah]	synthetase activity EXACT [GOC:jh2]
BN1106_s1270B000089.mRNA-1 transcript_id=BN1106_s1270B000089.mRNA-1 gene_id=BN1106_s1270B000089	207	M	560	F. hepatica	Heterogeneous nuclear ribonucleoprotein	tm	GO	4e-77	94.84	Uncharacterized protein	1e-158	tr|A0A074ZWM1|A0A074ZWM1_9TREM	555	339	340	82	85	100	60	27	1	179	1		heterogeneous ribonuclear particle protein	3E-077	gi|312083050	290	322	349	48	64	92	167	25	7	176	1	Loa loa	gi|684386638|ref|XP_009168529.1|	1E-158	MER261640	3e-45	Uncharacterized protein - Gallus gallus - nucleotide binding - nucleolus - mRNA processing - single-stranded telomeric DNA binding - negative regulation of mRNA splicing, via spliceosome - RNA transport - catalytic step 2 spliceosome - pre-mRNA intronic binding	4e-77	GO:0000166	nucleotide binding	Interacting selectively and non-covalently with a nucleotide, any compound consisting of a nucleoside that is esterified with (ortho)phosphate or an oligophosphate at any hydroxyl group on the ribose or deoxyribose. [GOC:mah, ISBN:0198547684]
BN1106_s1277B000102.mRNA-1 transcript_id=BN1106_s1277B000102.mRNA-1 gene_id=BN1106_s1277B000102	208	M	3342	F. hepatica	Calcium binding protein	st	CDD	0	101.14	Uncharacterized protein (Fragment)	0	tr|A0A074ZWE7|A0A074ZWE7_9TREM	2446	2478	2845	53	65	87	1144	310	562	789	1		mesocentin-like	0.0	gi|524887384	1140	1368	3413	49	61	40	692	204	1840	1997	1	Aplysia californica	gi|684412328|ref|XP_009176728.1|	0.0	MER256873	2e-46	Endoplasmin - Bos taurus - response to hypoxia - RNA binding - ATP binding - endoplasmic reticulum - endoplasmic reticulum lumen - endoplasmic reticulum membrane - cytosol - plasma membrane - protein folding - protein phosphatase binding - ER-associated ubiquitin-dependent protein catabolic process - midbody - actin rod assembly - melanosome - negative regulation of apoptotic process - regulation…	0	GO:0003723	RNA binding	Interacting selectively and non-covalently with an RNA molecule or a portion thereof. [GOC:mah]
BN1106_s12813B000012.mRNA-1 transcript_id=BN1106_s12813B000012.mRNA-1 gene_id=BN1106_s12813B000012	209	M	229	F. hepatica	Small subunit ribosomal protein S6e	ps	UNIPROT-PLATY	0	54.35	Small subunit ribosomal protein S6e	1e-117	tr|G7YFN5|G7YFN5_CLOSI	420	225	414	92	95	54	18	0	186	1	1		ribosomal protein S6	2E-091	gi|288869508	336	227	248	73	84	92	60	0	20	3	1	Tribolium castaneum	gi|684367252|ref|XP_009162462.1|	1E-109	MER565726	4e-15	ribosomal protein S6 - Danio rerio - ribosomal small subunit biogenesis - ribonucleoprotein complex - structural constituent of ribosome - intracellular - ribosome - translation - rRNA processing - cytosolic small ribosomal subunit	1e-88	GO:0003735	structural constituent of ribosome	The action of a molecule that contributes to the structural integrity of the ribosome. [GOC:mah]	ribosomal protein BROAD []
BN1106_s1285B000159.mRNA-1 transcript_id=BN1106_s1285B000159.mRNA-1 gene_id=BN1106_s1285B000159	18	M	344	F. hepatica	Acid sphingomyelinase-like phosphodiesterase	met/lipd	UNIPROT-PLATY	3e-55	59.04	Uncharacterized protein	1e-57	tr|A0A074ZYT6|A0A074ZYT6_9TREM	222	296	499	40	59	59	175	16	10	9	1		acid sphingomyelinase-like phosphodiesterase 3b-like	6E-015	gi|291226820	83.2	317	471	21	43	67	249	46	9	4	1	Saccoglossus kowalevskii	gi|684409921|ref|XP_009175905.1|	2E-058	MER225680	3.5	metallophosphoesterase domain-containing protein - Dictyostelium discoideum - extracellular region - hydrolase activity, acting on glycosyl bonds - hydrolase activity - metabolic process - ceramide biosynthetic process - sphingomyelin catabolic process - sphingomyelin phosphodiesterase activity - extracellular space	1e-19	GO:0016798	hydrolase activity, acting on glycosyl bonds	Catalysis of the hydrolysis of any glycosyl bond. [GOC:jl]	glycosidase activity EXACT []
BN1106_s1287B000157.mRNA-1 transcript_id=BN1106_s1287B000157.mRNA-1 gene_id=BN1106_s1287B000157	210	R	494	F. hepatica	Uncharacterized protein	uc	GO	3e-18	16.14	Uncharacterized protein	2e-20	tr|A0A075AJK5|A0A075AJK5_9TREM	99.4	419	553	21	40	76	328	42	174	77	1		GA24138	9E-015	gi|482683860	83.2	258	5556	27	46	5	188	37	4873	82	1	Drosophila pseudoobscura pseudoobscura	gi|684368170|ref|XP_009162746.1|	3E-021	MER168423	8e-15	retinitis pigmentosa GTPase regulator b - Danio rerio - epithelial cilium movement involved in determination of left/right asymmetry - retina layer formation - retinal rod cell development - retina development in camera-type eye - cilium morphogenesis - microtubule-based movement	3e-18	GO:0003674	molecular_function	Elemental activities, such as catalysis or binding, describing the actions of a gene product at the molecular level. A given gene product may exhibit one or more molecular functions. [GOC:go_curators]	molecular function EXACT []
BN1106_s1298B000178.mRNA-1 transcript_id=BN1106_s1298B000178.mRNA-1 gene_id=BN1106_s1298B000178	212	M	668	F. hepatica	Galactokinase-like protein	met/carb	UNIPROT-PLATY	0	104.25	Galactokinase-like protein	0	tr|A0A088CK35|A0A088CK35_FASHE	856	515	494	85	85	104	74	71	51	154	1		galactokinase, putative	6E-066	gi|241999468	253	513	473	36	50	108	326	106	58	154	1	Ixodes scapularis	gi|684408919|ref|XP_009175578.1|	1E-084	MER591464	0.45	galactokinase 2 - Danio rerio - transferase activity - phosphotransferase activity, alcohol group as acceptor - ATP binding - metabolic process - carbohydrate phosphorylation - cytoplasm - kinase activity - nucleotide binding - galactokinase activity - galactose metabolic process - phosphorylation	4e-62	GO:0016740	transferase activity	Catalysis of the transfer of a group, e.g. a methyl group, glycosyl group, acyl group, phosphorus-containing, or other groups, from one compound (generally regarded as the donor) to another compound (generally regarded as the acceptor). Transferase is the systematic name for any enzyme of EC class 2. [ISBN:0198506732]
BN1106_s1300B000145.mRNA-1 transcript_id=BN1106_s1300B000145.mRNA-1 gene_id=BN1106_s1300B000145	213	M	549	F. hepatica	Moesin/ezrin/radixin homolog 1-like isoform X1	cs	GO	0	96.46	SJCHGC06288 protein	1e-157	tr|Q5DAD7|Q5DAD7_SCHJA	554	548	548	49	71	100	278	4	3	4	1		moesin/ezrin/radixin homolog 1-like isoform X1	1E-132	gi|512926913	473	572	574	43	64	100	323	25	4	2	1	Bombyx mori	gi|684372827|ref|XP_009164227.1|	1E-148	MER618483	3e-13	Moesin/ezrin/radixin homolog 1 - Drosophila pseudoobscura pseudoobscura - actin binding - adherens junction - establishment or maintenance of epithelial cell apical/basal polarity	0	GO:0003779	actin binding	Interacting selectively and non-covalently with monomeric or multimeric forms of actin, including actin filaments. [GOC:clt]	membrane associated actin binding NARROW []
BN1106_s13034B000002.mRNA-1 transcript_id=BN1106_s13034B000002.mRNA-1 gene_id=BN1106_s13034B000002	215	M	604	F. hepatica	Dipeptidyl-peptidase III	s/protease	CDD	0	81.09	Uncharacterized protein	0	tr|A0A074ZAP3|A0A074ZAP3_9TREM	827	585	731	68	81	80	186	1	1	1	1		predicted protein	1E-150	gi|156389689	533	582	729	47	64	80	303	22	19	11	1	Nematostella vectensis	gi|684402931|ref|XP_009173634.1|	0.0	MER301984	0	Dipeptidyl peptidase 3 - Homo sapiens - protein binding - nucleus - cytoplasm - plasma membrane - proteolysis - metallopeptidase activity - dipeptidyl-peptidase activity - zinc ion binding - extracellular vesicular exosome - nucleolus	0	GO:0005515	protein binding	Interacting selectively and non-covalently with any protein or protein complex (a complex of two or more proteins that may include other nonprotein molecules). [GOC:go_curators]	alpha-2 macroglobulin receptor-associated protein activity RELATED []
BN1106_s1320B000236.mRNA-1 transcript_id=BN1106_s1320B000236.mRNA-1 gene_id=BN1106_s1320B000236	19	M	593	F. hepatica	Heat shock protein 83 kDa	pm	CDD	0	77.46	Uncharacterized protein	0	tr|A0A074Z7V0|A0A074Z7V0_9TREM	972	552	716	88	94	77	66	3	4	3	1		heat shock protein HSP 90-alpha-like	0.0	gi|524892719	884	561	727	78	88	77	121	6	1	1	1	Aplysia californica	gi|684400900|ref|XP_009172981.1|	0.0	MER256873	1e-105	Heat shock cognate protein HSP 90-beta - Gallus gallus - double-stranded RNA binding - ATP binding - mitochondrion - protein folding - response to stress - COP9 signalosome - negative regulation of proteasomal ubiquitin-dependent protein catabolic process - unfolded protein binding - regulation of interferon-gamma-mediated signaling pathway - regulation of type I interferon-mediated signaling pat…	0	GO:0003725	double-stranded RNA binding	Interacting selectively and non-covalently with double-stranded RNA. [GOC:jl]	dsRNA binding EXACT [GOC:ecd]
BN1106_s1326B000426.mRNA-1 transcript_id=BN1106_s1326B000426.mRNA-1 gene_id=BN1106_s1326B000426	216	M	264	F. hepatica	Retinitis pigmentosa 1-like 1 protein-like	tr	MEROPS	1e-08	38.88	Putative uncharacterized protein	6e-74	tr|G7YUG1|G7YUG1_CLOSI	275	281	280	57	68	100	119	18	1	1	1		uncharacterized protein LOC100572539	7E-008	gi|641655948	58.9	263	1838	23	36	14	201	20	606	1	1	Acyrthosiphon pisum	gi|684411296|ref|XP_009176347.1|	7E-072	MER277601	1e-08	Putative uncharacterized protein - Aspergillus nidulans FGSC A4 - molecular_function - cellular_component - biological_process	8e-08	GO:0003674	molecular_function	Elemental activities, such as catalysis or binding, describing the actions of a gene product at the molecular level. A given gene product may exhibit one or more molecular functions. [GOC:go_curators]	molecular function EXACT []
BN1106_s1326B000429.mRNA-1 transcript_id=BN1106_s1326B000429.mRNA-1 gene_id=BN1106_s1326B000429	217	M	201	F. hepatica	Sodium-coupled monocarboxylate transporter 1-like	tr	UNIPROT-PLATY	8e-58	20.79	Uncharacterized protein (Fragment)	1e-58	tr|A0A074ZAF9|A0A074ZAF9_9TREM	224	200	661	58	71	30	84	22	74	1	1		sodium-coupled monocarboxylate transporter 1-like	5E-029	gi|391336945	128	190	610	37	57	31	118	35	25	9	1	Metaseiulus occidentalis	gi|684403150|ref|XP_009173705.1|	2E-059	MER480366	0.0005	solute carrier family 5 (iodide transporter), member 8-like - Danio rerio - ion transmembrane transport - sodium ion transport - integral component of membrane - transport - membrane - secondary active monocarboxylate transmembrane transporter activity - transmembrane transport - symporter activity - monocarboxylic acid transport - transporter activity - ion transport	9e-26	GO:0015355	secondary active monocarboxylate transmembrane transporter activity	Catalysis of the movement of a monocarboxylate, any compound containing a single carboxyl group (COOH or COO-), by uniport, symport or antiport across a membrane by a carrier-mediated mechanism. [GOC:bf, GOC:jl]	monocarboxylate porter activity RELATED []
BN1106_s13444B000002.mRNA-1 transcript_id=BN1106_s13444B000002.mRNA-1 gene_id=BN1106_s13444B000002	20	M	100	F. hepatica	Cathepsin B-like	s/protease	UNIPROT-PLATY	7e-38	28.32	Cathepsin B4	7e-38	tr|A0A096ZM60|A0A096ZM60_FASGI	153	96	339	70	82	28	28	0	244	5	1		cathepsin B-like, partial	1E-033	gi|585688839	142	93	183	65	80	51	32	0	91	8	1	Saccoglossus kowalevskii	gi|684396164|ref|XP_009171435.1|	2E-034	MER028759	1e-36	Cathepsin B - Rattus norvegicus - cysteine-type endopeptidase activity - nucleolus - mitochondrion - lysosome - proteolysis - perinuclear region of cytoplasm - regulation of catalytic activity - cellular response to thyroid hormone stimulus	2e-33	GO:0004197	cysteine-type endopeptidase activity	Catalysis of the hydrolysis of internal, alpha-peptide bonds in a polypeptide chain by a mechanism in which the sulfhydryl group of a cysteine residue at the active center acts as a nucleophile. [GOC:mah, http://merops.sanger.ac.uk/about/glossary.htm#CATTYPE, http://merops.sanger.ac.uk/about/glossary.htm#ENDOPEPTIDASE]	caspase activity NARROW [GOC:mtg_apoptosis]
BN1106_s1349B000189.mRNA-1 transcript_id=BN1106_s1349B000189.mRNA-1 gene_id=BN1106_s1349B000189	219	M	48	F. hepatica	Unknown product	uk	CDD	1000	9.43	SJCHGC02110 protein	0.036	tr|Q5DDH1|Q5DDH1_SCHJA	35	30	122	56	66	25	13	0	7	19	1		hypothetical protein AaeL_AAEL001323	8.6	gi|157117301	30	43	249	37	58	17	27	1	194	3	1	Aedes aegypti	gi|684370166|ref|XP_009163372.1|	1.8	MER441081	36	Putative uncharacterized protein - Aspergillus niger ATCC 1015 - cellular_component - biological_process	5.2
BN1106_s135B000521.mRNA-1 transcript_id=BN1106_s135B000521.mRNA-1 gene_id=BN1106_s135B000521	220	M	254	F. hepatica	Template-activating factor I	tm	GO	7e-78	87.36	Uncharacterized protein	1e-130	tr|A0A074ZFX4|A0A074ZFX4_9TREM	463	255	252	89	94	101	27	4	1	1	1		protein SET-like isoform X2	2E-080	gi|524916646	300	252	265	60	72	95	99	12	1	1	1	Aplysia californica	gi|684391909|ref|XP_009170122.1|	1E-131	MER069042	0.0001	SET translocation (myeloid leukemia-associated) B - Danio rerio - nucleus - nucleosome assembly	8e-79	GO:0003677	DNA binding	Any molecular function by which a gene product interacts selectively and non-covalently with DNA (deoxyribonucleic acid). [GOC:dph, GOC:jl, GOC:tb, GOC:vw]	microtubule/chromatin interaction RELATED []
BN1106_s136B000270.mRNA-1 transcript_id=BN1106_s136B000270.mRNA-1 gene_id=BN1106_s136B000270	221	M	472	F. hepatica	Unknown product	uk	CDD	1000	3.77	Uncharacterized protein	1e-11	tr|H2KQ94|H2KQ94_CLOSI	70.1	154	433	30	48	36	107	20	250	286	1		acyl-CoA-binding domain-containing protein 6-like	0.006	gi|291221442	43.9	81	244	34	51	33	53	2	133	37	1	Saccoglossus kowalevskii	gi|684385552|ref|XP_009168200.1|	4E-012	MER030913	21	Uncharacterized protein - Gallus gallus - morphogenesis of an epithelium - protein serine/threonine kinase activity - ATP binding - nucleus - cytoplasm - protein phosphorylation - positive regulation of NF-kappaB transcription factor activity	0.44	GO:0004674	protein serine/threonine kinase activity	Catalysis of the reactions: ATP + protein serine = ADP + protein serine phosphate, and ATP + protein threonine = ADP + protein threonine phosphate. [GOC:bf]	protein kinase (phosphorylating) activity NARROW [EC:2.7.11.1]
BN1106_s1385B000133.mRNA-1 transcript_id=BN1106_s1385B000133.mRNA-1 gene_id=BN1106_s1385B000133	223	M	152	F. hepatica	Small subunit ribosomal protein S18e	ps	UNIPROT-PLATY	3e-77	100	Uncharacterized protein	2e-78	tr|A0A074ZZS3|A0A074ZZS3_9TREM	288	151	190	92	96	79	12	0	40	2	1		40S ribosomal protein S18-like	2E-068	gi|390333626	258	150	160	80	92	94	29	0	11	3	1	Strongylocentrotus purpuratus	gi|684371325|ref|XP_009163741.1|	4E-079	MER621214	0.39	ribosomal protein S18 - Danio rerio - translation - structural constituent of ribosome - rRNA binding - cytoplasm - RNA binding - ribosome - regulation of cell cycle - small ribosomal subunit - cytosol - ribonucleoprotein complex - intracellular - ribosome biogenesis - multicellular organismal development - nucleic acid binding	5e-67	GO:0003735	structural constituent of ribosome	The action of a molecule that contributes to the structural integrity of the ribosome. [GOC:mah]	ribosomal protein BROAD []
BN1106_s1396B000332.mRNA-1 transcript_id=BN1106_s1396B000332.mRNA-1 gene_id=BN1106_s1396B000332	224	M	475	F. hepatica	Methyltransferase	pm	NCBI-PLATY	3e-71	95.9	Uncharacterized protein	2e-70	tr|A0A074ZQ13|A0A074ZQ13_9TREM	265	257	268	55	66	96	114	8	5	217	1		uncharacterized protein LOC101846644 isoform X2	4E-031	gi|524879253	137	243	259	35	50	94	156	30	8	225	1	Aplysia californica	gi|684381967|ref|XP_009167098.1|	3E-071	MER447169	4e-05	zgc:194242 - Danio rerio - metabolic process - methyltransferase activity - cellular_component	8e-24	GO:0008168	methyltransferase activity	Catalysis of the transfer of a methyl group to an acceptor molecule. [ISBN:0198506732]	methylase BROAD []
BN1106_s13980B000012.mRNA-1 transcript_id=BN1106_s13980B000012.mRNA-1 gene_id=BN1106_s13980B000012	225	M	74	F. hepatica	Unknown product	uk	CDD	1000	18.83	Uncharacterized protein	3e-08	tr|A0A074ZN97|A0A074ZN97_9TREM	55.1	72	355	38	55	20	44	0	174	3	1		plancitoxin-1-like	0.006	gi|557751183	40.4	72	369	38	52	20	44	4	191	5	1	Musca domestica	gi|684388490|ref|XP_009169084.1|	5E-009	MER190346	2.5	Caenorhabditis elegans - determination of adult lifespan - apoptotic process	0.21	GO:0004520	endodeoxyribonuclease activity	Catalysis of the hydrolysis of ester linkages within deoxyribonucleic acid by creating internal breaks. [GOC:mah, ISBN:0198547684]	DNA nicking activity RELATED [GOC:mah]
BN1106_s1403B000129.mRNA-1 transcript_id=BN1106_s1403B000129.mRNA-1 gene_id=BN1106_s1403B000129	229	M	579	F. hepatica	Plastin-2	cs	GO	3e-93	85.34	Plastin-2	0	tr|G7YNU0|G7YNU0_CLOSI	812	563	648	71	83	87	158	29	6	3	1		plastin-3-like	3E-098	gi|350412818	360	558	632	39	58	88	337	41	9	15	1	Bombus impatiens	gi|684374680|ref|XP_009164821.1|	0.0	MER186570	1.1	Fimbrin - Drosophila melanogaster - actin binding - female meiosis chromosome segregation - calcium ion binding	3e-93	GO:0046872	metal ion binding	Interacting selectively and non-covalently with any metal ion. [GOC:ai]	heavy metal binding NARROW []
BN1106_s1407B000292.mRNA-1 transcript_id=BN1106_s1407B000292.mRNA-1 gene_id=BN1106_s1407B000292	230	M	715	F. hepatica	Prolyl oligopeptidase	s/protease	GO	0	102.96	Uncharacterized protein	0	tr|A0A074ZI23|A0A074ZI23_9TREM	992	730	705	65	77	104	252	72	1	8	1		prolyl endopeptidase-like	0.0	gi|291227779	711	732	716	48	64	102	379	81	5	12	1	Saccoglossus kowalevskii	gi|684401968|ref|XP_009173321.1|	0.0	MER192155	0	prolyl endopeptidase - Mus musculus - endopeptidase activity - serine-type endopeptidase activity - nucleus - cytoplasm - cytosol - proteolysis - peptidase activity - serine-type peptidase activity - membrane - hydrolase activity - protein metabolic process - peptide binding - serine-type exopeptidase activity	0	GO:0004175	endopeptidase activity	Catalysis of the hydrolysis of internal, alpha-peptide bonds in a polypeptide chain. [http://merops.sanger.ac.uk/about/glossary.htm#ENDOPEPTIDASE]	elastase activity RELATED [GOC:krc]
BN1106_s14108B000004.mRNA-1 transcript_id=BN1106_s14108B000004.mRNA-1 gene_id=BN1106_s14108B000004	231	M	151	F. hepatica	Cathepsin B4-like	s/protease	UNIPROT-PLATY	6e-37	34.51	Cathepsin B	6e-37	tr|Q86MW7|Q86MW7_FASGI	151	117	339	59	74	35	47	0	9	12	1		cathepsin B-like	1E-014	gi|524886942	79.7	109	334	36	53	33	69	0	7	10	1	Aplysia californica	gi|684388289|ref|XP_009169026.1|	3E-023	MER028759	3e-36	Cathepsin B - Bos taurus - cysteine-type endopeptidase activity - extracellular space - nucleolus - mitochondrion - lysosome - proteolysis - melanosome - perinuclear region of cytoplasm - regulation of catalytic activity - cellular response to thyroid hormone stimulus	2e-13	GO:0004197	cysteine-type endopeptidase activity	Catalysis of the hydrolysis of internal, alpha-peptide bonds in a polypeptide chain by a mechanism in which the sulfhydryl group of a cysteine residue at the active center acts as a nucleophile. [GOC:mah, http://merops.sanger.ac.uk/about/glossary.htm#CATTYPE, http://merops.sanger.ac.uk/about/glossary.htm#ENDOPEPTIDASE]	caspase activity NARROW [GOC:mtg_apoptosis]
BN1106_s1419B000169.mRNA-1 transcript_id=BN1106_s1419B000169.mRNA-1 gene_id=BN1106_s1419B000169	232	M	318	F. hepatica	Serine/threonine-protein phosphatase	st	CDD	0	100	Serine/threonine-protein phosphatase	0	tr|C1LZY9|C1LZY9_SCHMA	641	311	311	96	99	100	11	0	1	8	1		serine/threonine-protein phosphatase 2A catalytic subunit beta isoform-like	1E-171	gi|524887169	602	308	312	91	96	99	26	0	5	11	1	Aplysia californica	gi|684378691|ref|XP_009166087.1|	1E-119	MER268443	8e-12	Serine/threonine-protein phosphatase 2A catalytic subunit alpha isoform - Oryctolagus cuniculus - protein heterodimerization activity	0	GO:0004721	phosphoprotein phosphatase activity	Catalysis of the reaction: a phosphoprotein + H2O = a protein + phosphate. Together with protein kinases, these enzymes control the state of phosphorylation of cell proteins and thereby provide an important mechanism for regulating cellular activity. [EC:3.1.3.16, ISBN:0198547684]	phosphoprotein phosphohydrolase activity EXACT [EC:3.1.3.16]
BN1106_s1437B000141.mRNA-1 transcript_id=BN1106_s1437B000141.mRNA-1 gene_id=BN1106_s1437B000141	21	M	414	F. hepatica	Vacuolar protein sorting 4b	tr	GO	0	92.12	SJCHGC00707 protein	1e-163	tr|Q5DBH6|Q5DBH6_SCHJA	574	402	433	71	82	93	116	7	2	10	1		vacuolar protein sorting-associated protein 4B-like	1E-156	gi|499004458	553	406	440	67	79	92	131	3	2	6	1	Ceratitis capitata	gi|684403606|ref|XP_009173855.1|	1E-153	MER105394	5e-40	vacuolar protein sorting 4b (yeast) - Mus musculus - nucleotide binding - protein binding - ATP binding - nucleus - cytoplasm - lysosome - endosome - early endosome - late endosome - vacuolar membrane - cytosol - ATP catabolic process - transport - potassium ion transport - endosome organization - cell cycle - protein C-terminus binding - endosome membrane - protein transport - membrane - endosom…	0	GO:0000166	nucleotide binding	Interacting selectively and non-covalently with a nucleotide, any compound consisting of a nucleoside that is esterified with (ortho)phosphate or an oligophosphate at any hydroxyl group on the ribose or deoxyribose. [GOC:mah, ISBN:0198547684]
BN1106_s1441B000250.mRNA-1 transcript_id=BN1106_s1441B000250.mRNA-1 gene_id=BN1106_s1441B000250	233	M	339	F. hepatica	Guanine nucleotide-binding protein subunit beta-1 (G-prot)	st	GO	0	94.71	Guanine nucleotide binding protein (G protein) beta 1	0	tr|G7YG75|G7YG75_CLOSI	662	322	503	98	100	64	5	0	182	18	1		guanine nucleotide-binding protein subunit beta-1	1E-175	gi|339235005	614	322	340	88	95	95	37	0	19	18	1	Trichinella spiralis	gi|684374698|ref|XP_009164827.1|	1E-141	MER228438	1e-42	Caenorhabditis elegans - embryo development ending in birth or egg hatching - reproduction - locomotion - pronuclear migration - oviposition	0	GO:0004871	signal transducer activity	Conveys a signal across a cell to trigger a change in cell function or state. A signal is a physical entity or change in state that is used to transfer information in order to trigger a response. [GOC:go_curators]	hematopoietin/interferon-class (D200-domain) cytokine receptor signal transducer activity NARROW []
BN1106_s1442B000167.mRNA-1 transcript_id=BN1106_s1442B000167.mRNA-1 gene_id=BN1106_s1442B000167	234	M	122	F. hepatica	CD59-like protein	imm	REFSEQ-INVERTEBRATE	2e-08	80.8	CD59-like protein	7e-23	tr|A0A075F964|A0A075F964_FASHE	103	122	121	44	55	101	68	1	1	1	1		ly-6/neurotoxin-like protein 1-like	2E-008	gi|585684327	58.9	101	125	30	43	81	70	2	5	3	1	Saccoglossus kowalevskii	gi|684371652|ref|XP_009163846.1|	9E-013	MER081385	0.38	Ly6/PLAUR domain-containing protein 2 - Homo sapiens - plasma membrane - anchored component of membrane - extracellular vesicular exosome	0.0001	GO:0005515	protein binding	Interacting selectively and non-covalently with any protein or protein complex (a complex of two or more proteins that may include other nonprotein molecules). [GOC:go_curators]	alpha-2 macroglobulin receptor-associated protein activity RELATED []
BN1106_s1444B000095.mRNA-1 transcript_id=BN1106_s1444B000095.mRNA-1 gene_id=BN1106_s1444B000095	235	M	89	F. hepatica	Dynein	cs	UNIPROT-PLATY	4e-41	50	Uncharacterized protein	1e-42	tr|A0A075A9J2|A0A075A9J2_9TREM	169	89	89	87	96	100	11	0	1	1	1		dynein light chain 2, cytoplasmic-like	2E-035	gi|524876858	148	89	89	77	85	100	20	0	1	1	1	Aplysia californica	gi|684371447|ref|XP_009163780.1|	2E-043	MER427374	7.3	Uncharacterized protein - Gallus gallus - microtubule associated complex - microtubule-based process	4e-35	GO:0008022	protein C-terminus binding	Interacting selectively and non-covalently with a protein C-terminus, the end of any peptide chain at which the 1-carboxy function of a constituent amino acid is not attached in peptide linkage to another amino-acid residue. [ISBN:0198506732]	C-terminal binding EXACT []
BN1106_s1454B000184.mRNA-1 transcript_id=BN1106_s1454B000184.mRNA-1 gene_id=BN1106_s1454B000184	22	M	125	F. hepatica	Histone H2A	nr	UNIPROT-PLATY	1e-63	99.2	Histone H2A	1e-63	tr|G4VCW3|G4VCW3_SCHMA	239	124	125	98	99	99	2	0	1	1	1		histone H2A-like	8E-059	gi|662217518	226	122	124	92	97	98	9	0	1	1	1	Diaphorina citri	gi|684388355|ref|XP_009169045.1|	3E-062	MER108483	0.66	zgc:101846 - Danio rerio - nucleus - DNA binding - nucleosome - chromosome - protein heterodimerization activity	3e-59	GO:0003677	DNA binding	Any molecular function by which a gene product interacts selectively and non-covalently with DNA (deoxyribonucleic acid). [GOC:dph, GOC:jl, GOC:tb, GOC:vw]	microtubule/chromatin interaction RELATED []
BN1106_s1459B000183.mRNA-1 transcript_id=BN1106_s1459B000183.mRNA-1 gene_id=BN1106_s1459B000183	236	M	328	F. hepatica	Malate dehydrogenase	detox/ox	CDD	0	99.69	Cytosolic malate dehydrogenase	1e-136	tr|Q5DM86|Q5DM86_CLOSI	484	325	329	71	87	99	94	1	4	2	1		malate dehydrogenase, cytoplasmic-like	1E-115	gi|557756604	416	324	333	63	77	97	118	0	4	3	1	Musca domestica	gi|684382367|ref|XP_009167213.1|	1E-118	MER563072	4.3	malate dehydrogenase 1Aa, NAD (soluble) - Danio rerio - L-malate dehydrogenase activity - tricarboxylic acid cycle - malate dehydrogenase activity - oxidoreductase activity, acting on the CH-OH group of donors, NAD or NADP as acceptor - catalytic activity - oxidation-reduction process - malate metabolic process - oxidoreductase activity - cellular carbohydrate metabolic process - carbohydrate met…	0	GO:0030060	L-malate dehydrogenase activity	Catalysis of the reaction: (S)-malate + NAD+ = oxaloacetate + NADH + H+. [EC:1.1.1.37]	(S)-malate:NAD+ oxidoreductase activity EXACT [EC:1.1.1.37]
BN1106_s1498B000257.mRNA-1 transcript_id=BN1106_s1498B000257.mRNA-1 gene_id=BN1106_s1498B000257	26	M	937	F. hepatica	Niemann-Pick C1	met/lipd	GO	0	74.47	Uncharacterized protein	0	tr|A0A074Z5P5|A0A074Z5P5_9TREM	1045	945	1404	57	71	67	404	22	107	1	1		niemann-Pick C1 protein-like	1E-135	gi|524881653	484	792	1338	38	55	59	489	98	99	2	1	Aplysia californica	gi|684403466|ref|XP_009173809.1|	0.0	MER136675	9e-11	Niemann-Pick disease, type C1 - Danio rerio - response to hypoxia - lipid transport - epiboly involved in gastrulation with mouth forming second - megakaryocyte development - cholesterol transport - integral component of membrane - embryo development - hedgehog receptor activity - membrane	0	GO:0008158	hedgehog receptor activity	Combining with a member of the hedgehog protein family and transmitting the signal across the membrane to initiate a change in cell activity. [GOC:bf, GOC:go_curators, PMID:9278137]	patched activity EXACT []
BN1106_s149B000360.mRNA-1 transcript_id=BN1106_s149B000360.mRNA-1 gene_id=BN1106_s149B000360	238	M	2153	F. hepatica	Talin-1	cs	GO	0	83.39	Talin	0	tr|G7YEG2|G7YEG2_CLOSI	2777	2076	2515	71	81	83	591	108	20	157	1		talin-1-like	0.0	gi|571568775	968	2132	2641	31	51	81	1461	250	336	50	1	Apis mellifera	gi|684384311|ref|XP_009167812.1|	0.0	MER189975	4e-05	Talin-1 - Gallus gallus - ruffle - actin binding - insulin receptor binding - integrin binding - structural constituent of cytoskeleton - centrosome - plasma membrane - focal adhesion - cytoskeletal anchoring at plasma membrane - cell-substrate junction assembly - cell adhesion - actin cytoskeleton - vinculin binding - LIM domain binding - cortical actin cytoskeleton organization - intracellular …	0	GO:0003779	actin binding	Interacting selectively and non-covalently with monomeric or multimeric forms of actin, including actin filaments. [GOC:clt]	membrane associated actin binding NARROW []
BN1106_s14B000365.mRNA-2 transcript_id=BN1106_s14B000365.mRNA-2 gene_id=BN1106_s14B000365	227	G	57	F. hepatica	Protein archease - extracellular vesicular exosome	pm	GO	1e-17	34.13	Uncharacterized protein	9e-22	tr|G4VQI9|G4VQI9_SCHMA	100	57	183	75	85	31	14	0	97	1	1		protein archease-like	4E-018	gi|340379910	90.9	57	161	71	84	35	16	0	75	1	1	Amphimedon queenslandica	gi|684384407|ref|XP_009167841.1|	9E-008	MER444041	21	Protein archease - Homo sapiens - extracellular vesicular exosome	1e-17	GO:0003674	molecular_function	Elemental activities, such as catalysis or binding, describing the actions of a gene product at the molecular level. A given gene product may exhibit one or more molecular functions. [GOC:go_curators]	molecular function EXACT []
BN1106_s1501B000239.mRNA-1 transcript_id=BN1106_s1501B000239.mRNA-1 gene_id=BN1106_s1501B000239	241	M	651	F. hepatica	Succinate dehydrogenase ubiquinone flavoprotein subunit	met/energy	CDD	0	100.81	Succinate dehydrogenase (Ubiquinone) flavoprotein subunit	0	tr|G7YQG7|G7YQG7_CLOSI	1177	622	651	90	95	96	59	0	30	30	1		predicted protein, partial	0.0	gi|156377009	1030	645	645	77	87	100	145	9	5	12	1	Nematostella vectensis	gi|684413220|ref|XP_009177174.1|	0.0	MER043416	0.74	Succinate dehydrogenase [ubiquinone] flavoprotein subunit, mitochondrial - Gallus gallus - succinate dehydrogenase activity - mitochondrion - tricarboxylic acid cycle - succinate metabolic process - nervous system development - respiratory electron transport chain - flavin adenine dinucleotide binding	0	GO:0000104	succinate dehydrogenase activity	Catalysis of the reaction: succinate + acceptor = fumarate + reduced acceptor. [EC:1.3.99.1, GOC:kd]	fumarate dehydrogenase activity EXACT [EC:1.3.99.1]
BN1106_s1506B000116.mRNA-1 transcript_id=BN1106_s1506B000116.mRNA-1 gene_id=BN1106_s1506B000116	243	M	373	F. hepatica	Guanine nucleotide-binding protein	st	GO	0	72.03	Trimeric G-protein alpha o subunit	1e-147	tr|Q8IT62|Q8IT62_SCHMA	518	256	328	98	100	78	3	0	13	112	1		GTP-binding protein (o) alpha subunit, gnao	1E-137	gi|170027704	488	366	397	71	78	92	105	30	1	1	1	Culex quinquefasciatus	gi|684396701|ref|XP_009171611.1|	1E-146	MER201576	2e-13	G protein alpha o subunit - Drosophila melanogaster - heterotrimeric G-protein complex - G-protein coupled receptor signaling pathway - GTPase activity - heart development - GTP catabolic process - Wnt signaling pathway - establishment of imaginal disc-derived wing hair orientation - septate junction assembly - establishment of glial blood-brain barrier - cortical actin cytoskeleton organization …	0	GO:0003924	GTPase activity	Catalysis of the reaction: GTP + H2O = GDP + phosphate. [ISBN:0198547684]	ARF small monomeric GTPase activity NARROW []
BN1106_s1515B000336.mRNA-1 transcript_id=BN1106_s1515B000336.mRNA-1 gene_id=BN1106_s1515B000336	244	L	2393	F. hepatica	Filamin	cs	GO	0	76.68	Filamin-C	0	tr|G7Y7C5|G7Y7C5_CLOSI	2134	1689	2427	63	75	70	617	106	344	493	1		filamin-A isoform X1	0.0	gi|642911254	1163	2000	2433	37	52	82	1256	260	494	498	1	Tribolium castaneum	gi|684370117|ref|XP_009163356.1|	0.0	MER265158	0.012	Filamin-A - Homo sapiens - actin binding - cytoplasm - plasma membrane - actin cytoskeleton	0	GO:0001948	glycoprotein binding	Interacting selectively and non-covalently with a glycoprotein, a protein that contains covalently bound glycose (monosaccharide) residues. These also include proteoglycans. [GOC:hjd, ISBN:0198506732]
BN1106_s1518B000071.mRNA-1 transcript_id=BN1106_s1518B000071.mRNA-1 gene_id=BN1106_s1518B000071	245	M	443	F. hepatica	Fructose-bisphosphate aldolase	met/carb	MEROPS	1e-16	33.94	Fructose-bisphosphate aldolase (Fragment)	1e-138	tr|A0A075AIH6|A0A075AIH6_9TREM	491	289	394	85	89	73	41	11	32	1	1		fructose-bisphosphate aldolase-like isoform X1	1E-113	gi|557784397	411	447	395	55	64	113	201	56	1	1	1	Musca domestica	gi|684374106|ref|XP_009164636.1|	1E-139	MER551772	1e-16	Aldolase - Drosophila melanogaster - fructose-bisphosphate aldolase activity - glycolytic process - mesoderm development - Z disc - M band - mitotic G2 DNA damage checkpoint	0	GO:0004332	fructose-bisphosphate aldolase activity	Catalysis of the reaction: D-fructose 1,6-bisphosphate = glycerone phosphate + D-glyceraldehyde-3-phosphate. [EC:4.1.2.13]	1,6-diphosphofructose aldolase activity EXACT [EC:4.1.2.13]
BN1106_s1521B000163.mRNA-1 transcript_id=BN1106_s1521B000163.mRNA-1 gene_id=BN1106_s1521B000163	246	M	357	F. hepatica	Tar DNA-binding protein	tm	GO	3e-75	85.51	Uncharacterized protein (Fragment)	1e-159	tr|A0A074ZRM5|A0A074ZRM5_9TREM	561	355	358	74	85	99	91	1	5	1	1		TAR DNA-binding protein 43-like isoform X2	2E-080	gi|524877259	300	262	418	56	75	63	113	2	4	6	1	Aplysia californica	gi|684379099|ref|XP_009166217.1|	1E-160	MER615472	3e-09	Uncharacterized protein - Bos taurus - nucleotide binding - double-stranded DNA binding - mRNA 3'-UTR binding - nucleus - RNA splicing - identical protein binding - negative regulation by host of viral transcription - 3'-UTR-mediated mRNA stabilization	3e-75	GO:0000166	nucleotide binding	Interacting selectively and non-covalently with a nucleotide, any compound consisting of a nucleoside that is esterified with (ortho)phosphate or an oligophosphate at any hydroxyl group on the ribose or deoxyribose. [GOC:mah, ISBN:0198547684]
BN1106_s1536B000294.mRNA-1 transcript_id=BN1106_s1536B000294.mRNA-1 gene_id=BN1106_s1536B000294	247	M	81	F. hepatica	Unknown product	uk	CDD	1000	7.73	Rhoptry associated membrane antigen	2.6	tr|H2KUN4|H2KUN4_CLOSI	28.9	28	1102	42	71	3	16	0	699	35	1		glycine receptor subunit alpha-4-like isoform 1	8.6	gi|383861041	30	30	509	53	70	6	14	0	126	9	1	Megachile rotundata	gi|684376784|ref|XP_009165505.1|	1.1	MER269013	2.5	Aspergillus niger - nucleus - Elg1 RFC-like complex - cytosol	4
BN1106_s1551B000464.mRNA-1 transcript_id=BN1106_s1551B000464.mRNA-1 gene_id=BN1106_s1551B000464	27	M	301	F. hepatica	KH domain-containing, RNA-binding, signal transduction-associated protein 1	st	UNIPROT-PLATY	0	98.08	Uncharacterized protein	1e-136	tr|A0A074ZLB3|A0A074ZLB3_9TREM	481	299	344	78	87	87	63	3	2	1	1		KH domain-containing, RNA-binding, signal transduction-associated protein 2-like	8E-033	gi|662200728	142	317	385	33	49	82	212	48	19	14	1	Diaphorina citri	gi|684390490|ref|XP_009169692.1|	1E-136	MER431476	0.0007	KH domain-containing, RNA-binding, signal transduction-associated protein 2 - Rattus norvegicus - nucleus - transcription, DNA-templated - regulation of transcription, DNA-templated - poly(A) binding - poly(U) RNA binding - SH3 domain binding - SH2 domain binding - protein heterodimerization activity	2e-37	GO:0008143	poly(A) binding	Interacting selectively and non-covalently with a sequence of adenylyl residues in an RNA molecule, such as the poly(A) tail, a sequence of adenylyl residues at the 3' end of eukaryotic mRNA. [GOC:jl]	poly(A) binding, within an RNA molecule EXACT []
BN1106_s1551B000468.mRNA-1 transcript_id=BN1106_s1551B000468.mRNA-1 gene_id=BN1106_s1551B000468	248	M	454	F. hepatica	Propionyl-CoA carboxylase beta chain	met/carb	CDD	2e-75	45.31	Propionyl-CoA carboxylase beta chain	1e-111	tr|G7YFK3|G7YFK3_CLOSI	402	222	535	85	94	41	32	0	314	233	1		propionyl-CoA carboxylase beta chain, mitochondrial-like, partial	1E-100	gi|524885535	367	222	244	78	88	91	48	0	23	233	1	Aplysia californica	gi|684413156|ref|XP_009177142.1|	1E-112	MER303033	8e-60	Propionyl-CoA carboxylase beta chain, mitochondrial - Homo sapiens - metabolic process - ligase activity	0	GO:0016874	ligase activity	Catalysis of the joining of two substances, or two groups within a single molecule, with the concomitant hydrolysis of the diphosphate bond in ATP or a similar triphosphate. [EC:6, GOC:mah]	synthetase activity EXACT [GOC:jh2]
BN1106_s1560B000152.mRNA-1 transcript_id=BN1106_s1560B000152.mRNA-1 gene_id=BN1106_s1560B000152	249	M	730	F. hepatica	RNA-binding region RNP-1 (RNA recognition motif)	tm	UNIPROT-PLATY	3e-48	87.61	RNA-binding region RNP-1 (RNA recognition motif),domain-containing protein	3e-48	tr|C1LFM7|C1LFM7_SCHJA	192	311	355	41	54	88	182	50	82	433	1		THO complex subunit 4-A-like	5E-018	gi|115653040	94.7	330	304	28	39	109	237	74	18	328	1	Strongylocentrotus purpuratus	gi|684413934|ref|XP_009177531.1|	4E-036	MER618652	2e-07	Caenorhabditis elegans - nematode larval development - locomotion - oogenesis - embryo development ending in birth or egg hatching - reproduction - gonad development - determination of adult lifespan - hermaphrodite genitalia development	3e-14	GO:0000166	nucleotide binding	Interacting selectively and non-covalently with a nucleotide, any compound consisting of a nucleoside that is esterified with (ortho)phosphate or an oligophosphate at any hydroxyl group on the ribose or deoxyribose. [GOC:mah, ISBN:0198547684]
BN1106_s1560B000153.mRNA-1 transcript_id=BN1106_s1560B000153.mRNA-1 gene_id=BN1106_s1560B000153	250	M	125	F. hepatica	Calmodulin-like protein 3 (CaM3)	st	CDD	1000	30.2	CaM3	1e-20	tr|I6T381|I6T381_FASHE	96.7	45	146	100	100	31	0	0	1	1	1		calmodulin	9E-005	gi|157109114	46.6	45	154	44	66	29	25	0	82	1	1	Aedes aegypti	gi|684396834|ref|XP_009171653.1|	2E-007	MER425729	0.13	calcium binding protein 2a - Danio rerio - cellular_component - calcium ion binding	0.004	GO:0005509	calcium ion binding	Interacting selectively and non-covalently with calcium ions (Ca2+). [GOC:ai]	calcium ion storage activity RELATED []
BN1106_s1575B000264.mRNA-1 transcript_id=BN1106_s1575B000264.mRNA-1 gene_id=BN1106_s1575B000264	251	M	210	F. hepatica	Transcriptional coactivator	tm	UNIPROT-PLATY	3e-75	101.9	Uncharacterized protein (Fragment)	2e-75	tr|A0A074ZZ49|A0A074ZZ49_9TREM	280	215	273	70	79	79	63	10	1	1	1		hypothetical protein TRIADDRAFT_53742	6E-045	gi|196000482	181	235	245	47	59	96	123	30	6	1	1	Trichoplax adhaerens	gi|684409585|ref|XP_009175794.1|	3E-076	MER116487	7e-06	THO complex subunit 4 - Homo sapiens - regulation of DNA recombination - nucleotide binding - transcription export complex - mRNA splicing, via spliceosome - osteoblast differentiation - protein binding - nucleoplasm - cytosol - transcription from RNA polymerase II promoter - termination of RNA polymerase II transcription - mRNA export from nucleus - RNA splicing - gene expression - membrane - nu…	5e-48	GO:0000166	nucleotide binding	Interacting selectively and non-covalently with a nucleotide, any compound consisting of a nucleoside that is esterified with (ortho)phosphate or an oligophosphate at any hydroxyl group on the ribose or deoxyribose. [GOC:mah, ISBN:0198547684]
BN1106_s1579B000120.mRNA-1 transcript_id=BN1106_s1579B000120.mRNA-1 gene_id=BN1106_s1579B000120	252	M	122	F. hepatica	Unknown product	uk	CDD	1000	3.04	Putative uncharacterized protein	0.013	tr|G7YSW1|G7YSW1_CLOSI	36.6	51	145	39	49	35	31	2	97	71	1		chloride channel protein 1,2, putative	0.46	gi|241166823	34.3	103	589	28	47	17	74	7	19	6	1	Ixodes scapularis	gi|684395658|ref|XP_009171279.1|	0.006	MER607048	7.1	Protein PFC0760c - Plasmodium falciparum 3D7 - molecular_function - cellular_component - cytoplasm - membrane	0.21	GO:0005254	chloride channel activity	Catalysis of facilitated diffusion of a chloride (by an energy-independent process) involving passage through a transmembrane aqueous pore or channel without evidence for a carrier-mediated mechanism. [GOC:mtg_transport, GOC:pr, ISBN:0815340729]
BN1106_s1581B000120.mRNA-1 transcript_id=BN1106_s1581B000120.mRNA-1 gene_id=BN1106_s1581B000120	253	M	731	F. hepatica	Anoctamin	tr	GO	1e-64	33.95	Anoctamin (Fragment)	1e-140	tr|G7Y2S8|G7Y2S8_CLOSI	498	364	1925	67	80	19	119	3	1170	2	1		anoctamin-4-like	2E-070	gi|585702379	268	344	951	43	60	36	195	25	399	21	1	Saccoglossus kowalevskii	gi|684384546|ref|XP_009167884.1|	1E-129	MER255874	1e-07	subdued - Drosophila melanogaster - intracellular calcium activated chloride channel activity - voltage-gated chloride channel activity - defense response to Gram-negative bacterium	1e-64	GO:0005229	intracellular calcium activated chloride channel activity	Catalysis of the transmembrane transfer of chloride by a channel that opens in response to stimulus by a calcium ion or ions. Transport by a channel involves catalysis of facilitated diffusion of a solute (by an energy-independent process) involving passage through a transmembrane aqueous pore or channel, without evidence for a carrier-mediated mechanism. [GOC:mtg_transport]
BN1106_s1582B000145.mRNA-3 transcript_id=BN1106_s1582B000145.mRNA-3 gene_id=BN1106_s1582B000145	254	M	95	F. hepatica	Dynein	cs	UNIPROT-PLATY	9e-20	92.22	Uncharacterized protein	9e-20	tr|A0A074ZL99|A0A074ZL99_9TREM	93.6	83	90	49	73	92	42	0	8	8	1		dynein light chain	2E-014	gi|241363986	79	88	89	39	62	99	53	0	1	1	1	Ixodes scapularis	gi|684390447|ref|XP_009169678.1|	1E-020	MER508100	16	Uncharacterized protein - Gallus gallus - microtubule associated complex - microtubule-based process	3e-15	GO:0008022	protein C-terminus binding	Interacting selectively and non-covalently with a protein C-terminus, the end of any peptide chain at which the 1-carboxy function of a constituent amino acid is not attached in peptide linkage to another amino-acid residue. [ISBN:0198506732]	C-terminal binding EXACT []
BN1106_s1582B000149.mRNA-1 transcript_id=BN1106_s1582B000149.mRNA-1 gene_id=BN1106_s1582B000149	255	M	91	F. hepatica	Dynein	cs	UNIPROT-PLATY	1e-19	59.09	Uncharacterized protein	3e-20	tr|A0A074ZG01|A0A074ZG01_9TREM	95.1	65	110	63	78	59	24	0	23	1	1		dynein light chain LC6, flagellar outer arm-like	1E-008	gi|72044059	59.3	81	89	37	54	91	51	0	8	10	1	Strongylocentrotus purpuratus	gi|684391865|ref|XP_009170110.1|	4E-021	MER622509	7.3	cytoplasmic dynein light chain - Dictyostelium discoideum - macropinocytosis - cytoskeleton - dynein complex - metabolic process - microtubule - cytoplasm - motor activity - microtubule-based process - microtubule associated complex	1e-10	GO:0003774	motor activity	Catalysis of movement along a polymeric molecule such as a microfilament or microtubule, coupled to the hydrolysis of a nucleoside triphosphate. [GOC:mah, ISBN:0815316194]
BN1106_s1596B000265.mRNA-1 transcript_id=BN1106_s1596B000265.mRNA-1 gene_id=BN1106_s1596B000265	29	M	343	F. hepatica	Ectonucleotide pyrophosphatase/phosphodiesterase	nr	UNIPROT-PLATY	0	55.02	Uncharacterized protein	1e-114	tr|A0A074ZST3|A0A074ZST3_9TREM	410	335	1480	62	74	23	127	3	465	10	1		ectonucleotide pyrophosphatase/phosphodiesterase family member 5-like isoform X2	5E-043	gi|524908177	176	321	511	35	52	63	208	40	3	30	1	Aplysia californica	gi|684382804|ref|XP_009167347.1|	1E-115	MER265266	6e-08	ectonucleotide pyrophosphatase/phosphodiesterase 5 - Danio rerio - catalytic activity - metabolic process	3e-38	GO:0003676	nucleic acid binding	Interacting selectively and non-covalently with any nucleic acid. [GOC:jl]
BN1106_s1597B000141.mRNA-1 transcript_id=BN1106_s1597B000141.mRNA-1 gene_id=BN1106_s1597B000141	258	M	495	F. hepatica	LAMA-like protein 2	met/lipd	MEROPS	2e-63	33.39	LAMA-like protein 2	4e-90	tr|C1LID8|C1LID8_SCHJA	330	338	591	48	66	57	175	1	28	33	1		uncharacterized protein LOC101851230	1E-049	gi|524911600	199	327	1045	36	53	31	207	22	516	52	1	Aplysia californica	gi|684394959|ref|XP_009171064.1|	6E-071	MER171808	2e-63	zgc:158619 - Danio rerio - cellular_component - biological_process - molecular_function	4e-50	GO:0003674	molecular_function	Elemental activities, such as catalysis or binding, describing the actions of a gene product at the molecular level. A given gene product may exhibit one or more molecular functions. [GOC:go_curators]	molecular function EXACT []
BN1106_s1612B000138.mRNA-1 transcript_id=BN1106_s1612B000138.mRNA-1 gene_id=BN1106_s1612B000138	259	M	1517	F. hepatica	Multi-domain cystatin	s/protinh	MEROPS	0	103.33	Multi-domain cystatin	0	tr|A0A097GX18|A0A097GX18_FASGI	2911	1517	1489	94	96	102	86	28	1	1	1		uncharacterized protein LOC662417 isoform X2	1E-012	gi|642929019	78.2	941	1738	19	37	54	756	138	536	636	1	Tribolium castaneum	gi|684389220|ref|XP_009169312.1|	2E-090	MER045341	0	kininogen 1 - Mus musculus - cysteine-type endopeptidase inhibitor activity - receptor binding - extracellular region - extracellular space - inflammatory response - blood coagulation - hemostasis - negative regulation of peptidase activity - negative regulation of endopeptidase activity - peptidase inhibitor activity - vasodilation - regulation of blood vessel size - extracellular vesicular exos…	3e-06	GO:0004869	cysteine-type endopeptidase inhibitor activity	Stops, prevents or reduces the activity of a cysteine-type endopeptidase, any enzyme that hydrolyzes peptide bonds in polypeptides by a mechanism in which the sulfhydryl group of a cysteine residue at the active center acts as a nucleophile. [GOC:dph, GOC:tb]	cysteine protease inhibitor activity EXACT [GOC:dph, GOC:tb]
BN1106_s1614B000280.mRNA-1 transcript_id=BN1106_s1614B000280.mRNA-1 gene_id=BN1106_s1614B000280	261	M	156	F. hepatica	Thioredoxin peroxidase	detox/ox	UNIPROT-PLATY	1e-36	30.73	Thioredoxin peroxidase	1e-36	tr|B0LT92|B0LT92_FASGI	150	67	218	100	100	31	0	0	1	19	1		peroxiredoxin 1	7E-024	gi|91085349	110	71	196	69	81	36	22	0	126	86	1	Tribolium castaneum	gi|684373397|ref|XP_009164410.1|	8E-028	MER251047	3.6	Peroxiredoxin TSA1 - Candida albicans SC5314 - protein binding - nucleus - cytoplasm - thioredoxin peroxidase activity - fungal-type cell wall - cell surface - hyphal cell wall - filamentous growth - high molecular weight kininogen binding - fungal-type cell wall organization - cellular response to oxidative stress - filamentous growth of a population of unicellular organisms in response to starv…	2e-23	GO:0005515	protein binding	Interacting selectively and non-covalently with any protein or protein complex (a complex of two or more proteins that may include other nonprotein molecules). [GOC:go_curators]	alpha-2 macroglobulin receptor-associated protein activity RELATED []
BN1106_s1620B000120.mRNA-1 transcript_id=BN1106_s1620B000120.mRNA-1 gene_id=BN1106_s1620B000120	262	I	492	F. hepatica	Lysosomal Pro-X carboxypeptidase	s/protease	GO	0	83.87	Putative Lysosomal Pro-X carboxypeptidase	1e-157	tr|C1L8N5|C1L8N5_SCHJA	555	426	472	62	74	90	159	14	16	63	1		dipeptidyl peptidase 2-like	1E-104	gi|390335012	379	448	487	45	62	92	243	24	7	45	1	Strongylocentrotus purpuratus	gi|684375368|ref|XP_009165045.1|	1E-018	MER119870	1e-157	Uncharacterized protein - Canis lupus familiaris - proteolysis - serine-type peptidase activity	0	GO:0004177	aminopeptidase activity	Catalysis of the hydrolysis of N-terminal amino acid residues from in a polypeptide chain. [GOC:jl, ISBN:0198506732]
BN1106_s16222B000004.mRNA-1 transcript_id=BN1106_s16222B000004.mRNA-1 gene_id=BN1106_s16222B000004	263	S	156	F. hepatica	Legumain-1	s/protease	MEROPS	5e-49	30.12	Legumain-1	1e-49	tr|A6Y9U8|A6Y9U8_FASGI	193	128	425	71	85	30	37	0	297	28	1		GG14767	0.025	gi|194864775	38.9	82	729	28	45	11	59	3	409	1	1	Drosophila erecta	gi|684385623|ref|XP_009168221.1|	4E-022	MER089978	5e-49	legumain - Danio rerio - cellular_component - cysteine-type endopeptidase activity - proteolysis	0.007	GO:0004197	cysteine-type endopeptidase activity	Catalysis of the hydrolysis of internal, alpha-peptide bonds in a polypeptide chain by a mechanism in which the sulfhydryl group of a cysteine residue at the active center acts as a nucleophile. [GOC:mah, http://merops.sanger.ac.uk/about/glossary.htm#CATTYPE, http://merops.sanger.ac.uk/about/glossary.htm#ENDOPEPTIDASE]	caspase activity NARROW [GOC:mtg_apoptosis]
BN1106_s1628B000104.mRNA-1 transcript_id=BN1106_s1628B000104.mRNA-1 gene_id=BN1106_s1628B000104	264	M	179	F. hepatica	60s ribosomal protein L27e	ps	UNIPROT-PLATY	2e-60	90.21	Uncharacterized protein	3e-65	tr|A0A074ZIZ2|A0A074ZIZ2_9TREM	245	129	143	93	97	90	8	0	1	1	1		60S ribosomal protein L27-like isoform X2	9E-041	gi|524883911	167	120	136	60	83	88	48	0	3	10	1	Aplysia californica	gi|684388023|ref|XP_009168946.1|	6E-066	MER387336	2e-14	60S ribosomal protein L27 - Rattus norvegicus - structural constituent of ribosome - ribosome - translation	3e-39	GO:0003735	structural constituent of ribosome	The action of a molecule that contributes to the structural integrity of the ribosome. [GOC:mah]	ribosomal protein BROAD []
BN1106_s1633B000182.mRNA-1 transcript_id=BN1106_s1633B000182.mRNA-1 gene_id=BN1106_s1633B000182	265	M	573	F. hepatica	H+-ATPase subunit B	tr	CDD	0	123.33	V-type proton ATPase subunit B	1e-170	tr|A0A094ZHZ3|A0A094ZHZ3_SCHHA	597	360	486	85	87	74	51	40	167	214	1		AGAP002884-PA	0.0	gi|347968745	694	573	498	66	72	115	191	110	32	1	1	Anopheles gambiae str. PEST	gi|684391950|ref|XP_009170134.1|	1E-171	MER223767	2e-14	Vacuolar H[+]-ATPase 55kD subunit - Drosophila melanogaster - vacuolar proton-transporting V-type ATPase, V1 domain - proton transport - ATP binding - ATP metabolic process - ATP hydrolysis coupled proton transport - proton-transporting ATPase activity, rotational mechanism - plasma membrane proton-transporting V-type ATPase complex - early endosome - perinuclear region of cytoplasm - brush borde…	0	GO:0005524	ATP binding	Interacting selectively and non-covalently with ATP, adenosine 5'-triphosphate, a universally important coenzyme and enzyme regulator. [ISBN:0198506732]
BN1106_s1639B000395.mRNA-1 transcript_id=BN1106_s1639B000395.mRNA-1 gene_id=BN1106_s1639B000395	266	M	268	F. hepatica	20S proteasome subunit alpha 3	prot	MEROPS	0	98.79	20S proteasome subunit alpha 3 (Fragment)	1e-117	tr|G7YQA6|G7YQA6_CLOSI	419	235	924	86	93	25	31	0	689	33	1		proteasome subunit alpha type-4-like	4E-081	gi|524871178	302	248	267	58	79	93	102	6	5	27	1	Aplysia californica	gi|684410878|ref|XP_009176212.1|	1E-112	MER400549	1e-112	proteasome (prosome, macropain) subunit, alpha type, 4 - Danio rerio - cytoplasm - nucleus - proteolysis - proteolysis involved in cellular protein catabolic process - threonine-type endopeptidase activity - proteasome core complex - proteasome core complex, alpha-subunit complex - endopeptidase activity - ubiquitin-dependent protein catabolic process - hydrolase activity - peptidase activity - p…	3e-84	GO:0004298	threonine-type endopeptidase activity	Catalysis of the hydrolysis of internal peptide bonds in a polypeptide chain by a mechanism in which the hydroxyl group of a threonine residue at the active center acts as a nucleophile. [GOC:mah, http://merops.sanger.ac.uk/about/glossary.htm#CATTYPE, http://merops.sanger.ac.uk/about/glossary.htm#ENDOPEPTIDASE]	26S protease RELATED [EC:3.4.25]
BN1106_s1639B000396.mRNA-1 transcript_id=BN1106_s1639B000396.mRNA-1 gene_id=BN1106_s1639B000396	267	M	201	F. hepatica	Prostamide/prostaglandin F synthase	met/lipd	NCBI-PLATY	4e-77	19.49	Uncharacterized protein	2e-76	tr|A0A074ZPB2|A0A074ZPB2_9TREM	283	231	1185	62	75	19	87	31	954	1	1		prostamide/prostaglandin F synthase-like	2E-031	gi|72088764	136	173	191	38	59	91	107	0	7	8	1	Strongylocentrotus purpuratus	gi|684382425|ref|XP_009167232.1|	4E-077	MER289148	1.1	Prostamide/prostaglandin F synthase - Sus scrofa - prostaglandin biosynthetic process - cytosol - oxidoreductase activity, acting on the CH-OH group of donors, NAD or NADP as acceptor - oxidation-reduction process	2e-39	GO:0016616	oxidoreductase activity, acting on the CH-OH group of donors, NAD or NADP as acceptor	Catalysis of an oxidation-reduction (redox) reaction in which a CH-OH group acts as a hydrogen or electron donor and reduces NAD+ or NADP. [GOC:ai]
BN1106_s1641B000184.mRNA-1 transcript_id=BN1106_s1641B000184.mRNA-1 gene_id=BN1106_s1641B000184	268	M	191	F. hepatica	DNA-binding protein A	nr	GO	4e-34	72.73	Uncharacterized protein	1e-64	tr|A0A074ZE80|A0A074ZE80_9TREM	244	208	216	62	72	96	78	25	1	1	1		uncharacterized protein LOC100211522	1E-036	gi|449679510	153	215	308	43	52	70	122	36	14	8	1	Hydra vulgaris	gi|684394000|ref|XP_009170769.1|	2E-065	MER470589	3e-16	Uncharacterized protein - Canis lupus familiaris - DNA binding - regulation of transcription, DNA-templated	4e-34	GO:0003676	nucleic acid binding	Interacting selectively and non-covalently with any nucleic acid. [GOC:jl]
BN1106_s1657B000161.mRNA-1 transcript_id=BN1106_s1657B000161.mRNA-1 gene_id=BN1106_s1657B000161	269	M	302	F. hepatica	Tetraspanin-CD63 receptor	st	UNIPROT-PLATY	5e-40	90.82	Uncharacterized protein	3e-48	tr|A0A074ZI34|A0A074ZI34_9TREM	190	304	295	33	53	103	201	30	19	1	1		tetraspanin-18-like	1E-012	gi|585656924	75.1	136	275	27	47	49	98	0	59	77	1	Saccoglossus kowalevskii	gi|684394025|ref|XP_009170777.1|	5E-049	MER188650	2.9	Tetraspanin 66E - Drosophila melanogaster - integral component of membrane - biological_process - molecular_function - plasma membrane	2e-08	GO:0003674	molecular_function	Elemental activities, such as catalysis or binding, describing the actions of a gene product at the molecular level. A given gene product may exhibit one or more molecular functions. [GOC:go_curators]	molecular function EXACT []
BN1106_s1661B000090.mRNA-1 transcript_id=BN1106_s1661B000090.mRNA-1 gene_id=BN1106_s1661B000090	270	M	297	F. hepatica	Ribosomal protein S2	ps	GO	0	90.71	Putative ribosomal protein S2	1e-133	tr|G4VH46|G4VH46_SCHMA	473	259	261	89	93	99	28	0	1	37	1		predicted protein	1E-111	gi|156404514	401	252	288	79	84	88	52	1	8	42	1	Nematostella vectensis	gi|684400328|ref|XP_009172796.1|	1E-132	MER431923	0.0005	ribosomal protein S2 - Danio rerio - ribosome - RNA binding - structural constituent of ribosome - translation - small ribosomal subunit - ribonucleoprotein complex	0	GO:0003723	RNA binding	Interacting selectively and non-covalently with an RNA molecule or a portion thereof. [GOC:mah]
BN1106_s1672B000086.mRNA-1 transcript_id=BN1106_s1672B000086.mRNA-1 gene_id=BN1106_s1672B000086	271	M	66	F. hepatica	Pyruvate kinase	met/carb	CDD	1000	7.94	Pyruvate kinase (Fragment)	3e-05	tr|A0A074Z5Q7|A0A074Z5Q7_9TREM	45.1	47	630	55	59	7	21	5	8	20	1		uncharacterized protein LOC101459111	15	gi|498983027	29.3	64	1879	28	45	3	46	2	493	2	1	Ceratitis capitata	gi|684408343|ref|XP_009175392.1|	5E-006	MER515522	13	Uncharacterized protein - Bos taurus - magnesium ion binding - protein serine/threonine kinase activity - ATP binding - protein phosphorylation	15	GO:0003674	molecular_function	Elemental activities, such as catalysis or binding, describing the actions of a gene product at the molecular level. A given gene product may exhibit one or more molecular functions. [GOC:go_curators]	molecular function EXACT []
BN1106_s1679B000169.mRNA-1 transcript_id=BN1106_s1679B000169.mRNA-1 gene_id=BN1106_s1679B000169	30	M	151	F. hepatica	Universal stress protein	pm	NCBI-PLATY	2e-42	94.23	Uncharacterized protein	1e-41	tr|A0A074YZ44|A0A074YZ44_9TREM	166	147	156	52	71	94	70	0	7	3	1		predicted protein	4E-022	gi|156397368	104	146	155	36	60	94	93	2	10	3	1	Nematostella vectensis	gi|684379247|ref|XP_009166263.1|	2E-042	MER388586	0.17	AT1G68300 - Arabidopsis thaliana - molecular_function - cytoplasm - response to molecule of fungal origin	6e-10	GO:0003674	molecular_function	Elemental activities, such as catalysis or binding, describing the actions of a gene product at the molecular level. A given gene product may exhibit one or more molecular functions. [GOC:go_curators]	molecular function EXACT []
BN1106_s168B000273.mRNA-1 transcript_id=BN1106_s168B000273.mRNA-1 gene_id=BN1106_s168B000273	272	M	508	F. hepatica	Rab11 family-interacting protein	st	GO	2e-19	51.59	Uncharacterized protein	2e-94	tr|A0A075A2S6|A0A075A2S6_9TREM	345	512	445	41	58	115	298	71	1	1	1		lethal(2) giant larvae protein homolog 1-like	2E-020	gi|524890066	102	317	1630	24	47	19	238	54	174	239	1	Aplysia californica	gi|684366371|ref|XP_009162184.1|	3E-095	MER261721	5e-12	RAB11 family interacting protein 3 (class II) - Danio rerio - cytokinesis - cleavage furrow - recycling endosome - ADP-ribosylation factor binding - cytoplasm - transport - centrosome - endocytic recycling - recycling endosome membrane - calcium ion binding - metal ion binding - endosome - cell cycle - midbody - protein homodimerization activity - Rab GTPase binding - cell division - cytoskeleton…	5e-21	GO:0030306	ADP-ribosylation factor binding	Interacting selectively and non-covalently with ARF, ADP-ribosylation factor, a small monomeric cytosolic GTPase that, when bound to GTP, binds to the membranes of cells. [ISBN:0198506732]	ARF binding EXACT []
BN1106_s168B000275.mRNA-1 transcript_id=BN1106_s168B000275.mRNA-1 gene_id=BN1106_s168B000275	273	M	1278	F. hepatica	GPI-anchored surface glycoprotein	tr	NCBI-PLATY	0	85.92	Uncharacterized protein (Fragment)	1e-163	tr|A0A075AD58|A0A075AD58_9TREM	575	1324	1541	30	46	86	921	266	246	34	1		GL24905	0.001	gi|195160795	47.8	257	918	23	40	28	196	49	397	716	1	Drosophila persimilis	gi|684366643|ref|XP_009162272.1|	1E-164	MER608442	0.005	AT4G26080 - Arabidopsis thaliana - protein serine/threonine phosphatase activity - response to cold - response to heat - protein binding - negative regulation of abscisic acid-activated signaling pathway - regulation of stomatal movement - nucleus - regulation of abscisic acid-activated signaling pathway - protein kinase binding - MAPK cascade - response to superoxide - protein targeting to membr…	0.02	GO:0004722	protein serine/threonine phosphatase activity	Catalysis of the reaction: protein serine phosphate + H2O = protein serine + phosphate, and protein threonine phosphate + H2O = protein threonine + phosphate. [GOC:bf]	3-hydroxy 3-methylglutaryl coenzymeA reductase phosphatase NARROW [EC:3.1.3.16]
BN1106_s17035B000006.mRNA-1 transcript_id=BN1106_s17035B000006.mRNA-1 gene_id=BN1106_s17035B000006	276	M	157	F. hepatica	Translationally controlled tumor protein	st	UNIPROT-PLATY	8e-43	92.9	Translationally controlled tumor protein	8e-43	tr|A1KZ95|A1KZ95_CLOSI	171	157	169	50	70	93	78	0	13	1	1		translationally-controlled tumor protein homolog	4E-030	gi|291240640	131	159	171	41	62	93	93	2	13	1	1	Saccoglossus kowalevskii	gi|684410456|ref|XP_009176078.1|	2E-043	MER500235	0.33	translationally controlled tumor protein homolog (predicted) - Schizosaccharomyces pombe - cytoplasm - translation - cytoplasmic translation - nucleus - cytosol - molecular_function	4e-33	GO:0003674	molecular_function	Elemental activities, such as catalysis or binding, describing the actions of a gene product at the molecular level. A given gene product may exhibit one or more molecular functions. [GOC:go_curators]	molecular function EXACT []
BN1106_s1714B000259.mRNA-1 transcript_id=BN1106_s1714B000259.mRNA-1 gene_id=BN1106_s1714B000259	278	M	766	F. hepatica	SAFB Scaffold attachment factor B2	tm	REFSEQ-INVERTEBRATE	4e-29	88.68	Scaffold attachment factor B2	2e-99	tr|H2KR82|H2KR82_CLOSI	362	674	696	41	52	97	396	89	28	128	1		SAFB-like transcription modulator-like	4E-029	gi|383861384	131	791	892	25	39	89	591	138	2	23	1	Megachile rotundata	gi|684371849|ref|XP_009163909.1|	4E-063	MER265114	8e-16	SAFB-like transcription modulator - Homo sapiens - nucleotide binding - nucleic acid binding - nucleus - nucleolus	3e-22	GO:0003729	mRNA binding	Interacting selectively and non-covalently with messenger RNA (mRNA), an intermediate molecule between DNA and protein. mRNA includes UTR and coding sequences, but does not contain introns. [GOC:kmv, SO:0000234]
BN1106_s171B000376.mRNA-1 transcript_id=BN1106_s171B000376.mRNA-1 gene_id=BN1106_s171B000376	277	M	219	F. hepatica	Vesicle-associated membrane protein 7	tr	UNIPROT-PLATY	4e-41	95.83	Vesicle-associated membrane protein 7	4e-41	tr|G7YB99|G7YB99_CLOSI	166	161	168	51	69	96	78	0	5	56	1		vesicle-associated membrane protein 7-like	1E-021	gi|524871535	104	221	238	27	50	93	160	9	1	1	1	Aplysia californica	gi|684377325|ref|XP_009165682.1|	8E-026	MER453147	0.19	AT2G32670 - Arabidopsis thaliana - molecular_function - membrane - endosome - plasma membrane	9e-14	GO:0003674	molecular_function	Elemental activities, such as catalysis or binding, describing the actions of a gene product at the molecular level. A given gene product may exhibit one or more molecular functions. [GOC:go_curators]	molecular function EXACT []
BN1106_s1727B000096.mRNA-1 transcript_id=BN1106_s1727B000096.mRNA-1 gene_id=BN1106_s1727B000096	279	M	315	F. hepatica	Serpin	s/protinh	MEROPS	1e-41	62.02	Serpin, putative	3e-43	tr|G4LZN1|G4LZN1_SCHMA	174	221	387	40	60	57	131	1	6	8	1		serpin 7 precursor, putative	2E-031	gi|241614089	137	252	374	30	52	67	174	6	1	1	1	Ixodes scapularis	gi|684395418|ref|XP_009171196.1|	6E-044	MER179771	1e-41	serpin peptidase inhibitor, clade B (ovalbumin), member 1, like 1 - Danio rerio - regulation of proteolysis - serine-type endopeptidase inhibitor activity - negative regulation of endopeptidase activity - extracellular space	4e-33	GO:0004867	serine-type endopeptidase inhibitor activity	Stops, prevents or reduces the activity of serine-type endopeptidases, enzymes that catalyze the hydrolysis of nonterminal peptide bonds in a polypeptide chain; a serine residue (and a histidine residue) are at the active center of the enzyme. [GOC:ai]	serine protease inhibitor activity EXACT []
BN1106_s1739B000159.mRNA-1 transcript_id=BN1106_s1739B000159.mRNA-1 gene_id=BN1106_s1739B000159	282	M	775	F. hepatica	Elongation factor 2	ps	CDD	0	66.39	Elongation factor 2	0	tr|H2KSL0|H2KSL0_CLOSI	1061	556	855	91	96	65	45	0	300	220	1		elongation factor 2-like	0.0	gi|383859573	1048	849	844	63	74	101	310	79	1	1	1	Megachile rotundata	gi|684404382|ref|XP_009174108.1|	1E-106	MER143571	4e-37	Elongation factor 2 - Gallus gallus - GTPase activity - GTP binding - polysome - GTP catabolic process - translational elongation	0	GO:0003924	GTPase activity	Catalysis of the reaction: GTP + H2O = GDP + phosphate. [ISBN:0198547684]	ARF small monomeric GTPase activity NARROW []
BN1106_s173B000867.mRNA-1 transcript_id=BN1106_s173B000867.mRNA-1 gene_id=BN1106_s173B000867	280	M	212	F. hepatica	Protein FAM79A - uk function	uc	UNIPROT-PLATY	2e-93	69.14	Protein FAM79A	2e-93	tr|C1LIK5|C1LIK5_SCHJA	340	177	256	88	95	69	20	0	76	30	1		tumor protein p63-regulated gene 1 protein-like	8E-025	gi|524884297	114	187	275	31	52	68	128	25	101	28	1	Aplysia californica	gi|684406222|ref|XP_009174709.1|	2E-092	MER511568	1.5	tumor protein p63 regulated 1 - Danio rerio - cellular_component	4e-18
BN1106_s175B000200.mRNA-1 transcript_id=BN1106_s175B000200.mRNA-1 gene_id=BN1106_s175B000200	283	M	475	F. hepatica	Hexokinase	met/carb	GO	4e-79	51.58	Hexokinase	1e-162	tr|G7YJ23|G7YJ23_CLOSI	571	447	449	65	76	100	154	35	5	62	1		hexokinase-2-like isoform X6	4E-091	gi|524866288	336	457	482	42	58	95	262	45	17	56	1	Aplysia californica	gi|684376340|ref|XP_009165362.1|	1E-116	MER414131	2.5	Hexokinase A - Drosophila melanogaster - hexokinase activity - ATP binding - flight - glucokinase activity - cellular glucose homeostasis - cytosol - mannokinase activity - fructokinase activity - glycolytic process	4e-83	GO:0004396	hexokinase activity	Catalysis of the reaction: ATP + D-hexose = ADP + D-hexose 6-phosphate. [EC:2.7.1.1]	ATP-dependent hexokinase activity EXACT [EC:2.7.1.1]
BN1106_s17622B000002.mRNA-1 transcript_id=BN1106_s17622B000002.mRNA-1 gene_id=BN1106_s17622B000002	288	A	309	F. hepatica	Cubilin-like isoform 1	tr	CDD	1000	50	Uncharacterized protein (Fragment)	0.17	tr|A0A074ZTS8|A0A074ZTS8_9TREM	35.4	75	251	26	42	30	55	0	45	29	1		cubilin-like isoform 1	9E-004	gi|390332942	45.8	242	644	21	38	38	190	36	60	32	1	Strongylocentrotus purpuratus	gi|684381892|ref|XP_009167073.1|	0.026	MER597267	0.011	Cubilin - Rattus norvegicus - calcium ion binding - lysosomal membrane - coated pit - receptor-mediated endocytosis - cholesterol metabolic process - endosome membrane - cobalamin transporter activity - cobalamin transport - coated vesicle - cobalamin binding - identical protein binding	0.0009	GO:0005509	calcium ion binding	Interacting selectively and non-covalently with calcium ions (Ca2+). [GOC:ai]	calcium ion storage activity RELATED []
BN1106_s176B000277.mRNA-1 transcript_id=BN1106_s176B000277.mRNA-1 gene_id=BN1106_s176B000277	286	M	1467	F. hepatica	Collagen alpha-1(IV) chain	extmat	GO	0	96.58	Collagen alpha-1(IV) chain	0	tr|A0A094ZQH5|A0A094ZQH5_SCHHA	2091	1433	1729	68	76	83	450	1	201	2	1		LOW QUALITY PROTEIN: collagen alpha-2(IV) chain	0.0	gi|642923412	1145	1579	1917	44	53	82	882	206	297	20	1	Tribolium castaneum	gi|684375759|ref|XP_009165172.1|	0.0	MER608679	0	Uncharacterized protein - Gallus gallus - extracellular matrix structural constituent - collagen type IV trimer - neuromuscular junction development - platelet-derived growth factor binding - cellular response to amino acid stimulus	0	GO:0005201	extracellular matrix structural constituent	The action of a molecule that contributes to the structural integrity of the extracellular matrix. [GOC:mah]	extracellular matrix glycoprotein NARROW []
BN1106_s176B000279.mRNA-1 transcript_id=BN1106_s176B000279.mRNA-1 gene_id=BN1106_s176B000279	287	M	3563	F. hepatica	Collagen alpha-1(IV) chain	extmat	GO	0	103.47	Collagen alpha-1(IV) chain	0	tr|A0A094ZV34|A0A094ZV34_SCHHA	2579	1762	3313	68	77	53	552	49	1580	1823	1		collagen alpha 2(IV) chain precursor	0.0	gi|170579429	1369	1820	1761	44	53	103	1005	184	3	1848	1	Brugia malayi	gi|684375765|ref|XP_009165174.1|	0.0	MER525015	0	Collagen alpha-1(IV) chain - Ascaris suum - extracellular matrix	0
BN1106_s1772B000188.mRNA-1 transcript_id=BN1106_s1772B000188.mRNA-1 gene_id=BN1106_s1772B000188	290	M	514	F. hepatica	Cathepsin B-like	s/protease	MEROPS	0	87.43	Cathepsin B-like cysteine proteinase	1e-103	sp|P43157|CYSP_SCHJA	374	299	342	56	69	87	129	0	44	211	1		cathepsin B endopeptidase, putative	7E-093	gi|240992699	342	261	337	58	72	77	108	1	78	250	1	Ixodes scapularis	gi|684396164|ref|XP_009171435.1|	1E-100	MER000692	1e-102	Cathepsin B - Rattus norvegicus - cysteine-type endopeptidase activity - nucleolus - mitochondrion - lysosome - proteolysis - perinuclear region of cytoplasm - regulation of catalytic activity - cellular response to thyroid hormone stimulus	6e-94	GO:0004197	cysteine-type endopeptidase activity	Catalysis of the hydrolysis of internal, alpha-peptide bonds in a polypeptide chain by a mechanism in which the sulfhydryl group of a cysteine residue at the active center acts as a nucleophile. [GOC:mah, http://merops.sanger.ac.uk/about/glossary.htm#CATTYPE, http://merops.sanger.ac.uk/about/glossary.htm#ENDOPEPTIDASE]	caspase activity NARROW [GOC:mtg_apoptosis]
BN1106_s1789B000241.mRNA-1 transcript_id=BN1106_s1789B000241.mRNA-1 gene_id=BN1106_s1789B000241	31	M	90	F. hepatica	Barrier-to-autointegration factor	nr	GO	7e-32	100	Barrier-to-autointegration factor	3e-43	tr|H2KU84|H2KU84_CLOSI	171	90	90	88	96	100	10	0	1	1	1		barrier-to-autointegration factor	3E-033	gi|662212938	141	89	89	68	88	100	28	0	1	1	1	Diaphorina citri	gi|684390634|ref|XP_009169738.1|	1E-035	MER270837	1e-29	barrier to autointegration factor 1 - Danio rerio - nucleus - DNA binding - chromosome	6e-34	GO:0003677	DNA binding	Any molecular function by which a gene product interacts selectively and non-covalently with DNA (deoxyribonucleic acid). [GOC:dph, GOC:jl, GOC:tb, GOC:vw]	microtubule/chromatin interaction RELATED []
BN1106_s1793B000159.mRNA-1 transcript_id=BN1106_s1793B000159.mRNA-1 gene_id=BN1106_s1793B000159	293	M	536	F. hepatica	Chaperonin containing t-complex	pm	GO	0	99.63	Uncharacterized protein	0	tr|A0A075A0N0|A0A075A0N0_9TREM	924	533	630	88	95	85	59	0	26	2	1		T-complex protein 1 subunit beta-like isoform X1	0.0	gi|524911475	757	537	533	71	86	101	154	8	1	1	1	Aplysia californica	gi|684408028|ref|XP_009175290.1|	0.0	MER487216	0	T-complex protein 1 subunit beta - Rattus norvegicus - zona pellucida receptor complex - ATP binding - nucleus - chaperonin-containing T-complex - microtubule - protein folding - binding of sperm to zona pellucida - cell body - unfolded protein binding - chaperone-mediated protein complex assembly	0	GO:0005524	ATP binding	Interacting selectively and non-covalently with ATP, adenosine 5'-triphosphate, a universally important coenzyme and enzyme regulator. [ISBN:0198506732]
BN1106_s1806B000287.mRNA-1 transcript_id=BN1106_s1806B000287.mRNA-1 gene_id=BN1106_s1806B000287	295	M	150	F. hepatica	Calcium-binding protein	st	UNIPROT-PLATY	5e-33	89.93	Calcium-binding protein	2e-35	tr|H2KSM4|H2KSM4_CLOSI	146	139	142	49	73	98	70	0	2	10	1		Hypothetical protein CBG14543	4E-015	gi|268579223	81.3	136	159	34	52	86	89	2	24	15	1	Caenorhabditis briggsae	gi|684393256|ref|XP_009170538.1|	3E-034	MER434482	1e-10	Protein F43C9.2 - Caenorhabditis elegans - calcium ion binding	3e-15	GO:0003676	nucleic acid binding	Interacting selectively and non-covalently with any nucleic acid. [GOC:jl]
BN1106_s1806B000294.mRNA-1 transcript_id=BN1106_s1806B000294.mRNA-1 gene_id=BN1106_s1806B000294	296	M	78	F. hepatica	Calcium binding protein	st	CDD	1000	44.38	Calcium binding protein	0.0001	tr|Q8MUB9|Q8MUB9_CLOSI	43.1	61	70	36	60	87	39	3	10	16	1		calbindin-32-like	0.005	gi|391342912	40.8	70	312	31	52	22	48	14	185	16	1	Metaseiulus occidentalis	gi|684393241|ref|XP_009170533.1|	4E-005	MER119818	0.002	AT5G37770 - Arabidopsis thaliana - calcium ion binding - Golgi apparatus - response to heat - response to mechanical stimulus - response to calcium ion - response to cold - response to absence of light - response to auxin - response to abscisic acid - response to gibberellin - response to 1-aminocyclopropane-1-carboxylic acid - response to metal ion - response to hydrogen peroxide - long-day phot…	0.001	GO:0005509	calcium ion binding	Interacting selectively and non-covalently with calcium ions (Ca2+). [GOC:ai]	calcium ion storage activity RELATED []
BN1106_s1819B000120.mRNA-1 transcript_id=BN1106_s1819B000120.mRNA-1 gene_id=BN1106_s1819B000120	297	M	251	F. hepatica	serine/threonine protein kinase	st	UNIPROT-PLATY	0	52.3	Non-specific serine/threonine protein kinase	1e-108	tr|A0A075A614|A0A075A614_9TREM	389	250	478	77	88	52	57	0	229	2	1		serine/threonine-protein kinase PAK 2-like	8E-084	gi|524884267	311	252	479	63	77	53	93	4	231	1	1	Aplysia californica	gi|684367438|ref|XP_009162522.1|	1E-109	MER315118	2e-32	PAK-kinase - Drosophila melanogaster - focal adhesion - protein serine/threonine kinase activity - cell adhesion - axon guidance - JNK cascade - dorsal closure - protein phosphorylation - receptor signaling protein serine/threonine kinase activity - muscle cell postsynaptic density - Rac protein signal transduction - regulation of cell shape - ATP binding - cytoskeleton - regulation of synapse st…	6e-81	GO:0004674	protein serine/threonine kinase activity	Catalysis of the reactions: ATP + protein serine = ADP + protein serine phosphate, and ATP + protein threonine = ADP + protein threonine phosphate. [GOC:bf]	protein kinase (phosphorylating) activity NARROW [EC:2.7.11.1]
BN1106_s1823B000148.mRNA-1 transcript_id=BN1106_s1823B000148.mRNA-1 gene_id=BN1106_s1823B000148	298	M	87	F. hepatica	Lysosome-associated membrane glycoprotein	st	UNIPROT-PLATY	2e-17	30.74	Uncharacterized protein	2e-17	tr|A0A075A4Q6|A0A075A4Q6_9TREM	85.9	75	303	54	73	25	34	2	231	13	1		lysosome-associated membrane glycoprotein 1-like	1E-005	gi|390347158	49.7	62	142	40	59	44	37	1	76	21	1	Strongylocentrotus purpuratus	gi|684369335|ref|XP_009163095.1|	3E-018	MER287006	0.021	wu:fb66f03 - Danio rerio - membrane	0.0006
BN1106_s1830B000391.mRNA-1 transcript_id=BN1106_s1830B000391.mRNA-1 gene_id=BN1106_s1830B000391	299	M	81	F. hepatica	Unknown product	uk	CDD	1000	20.4	Putative uncharacterized protein	0.047	tr|G4V9I6|G4V9I6_SCHMA	34.7	51	71	41	58	72	30	1	21	32	1		ribosomal RNA small subunit methyltransferase J-like	1.3	gi|498995030	32.7	49	218	36	61	22	31	1	147	24	1	Ceratitis capitata	gi|684393427|ref|XP_009170589.1|	4.0	MER480686	1.9	16S rRNA m2G1516 methyltransferase - Escherichia coli K-12 - methylation - transferase activity - methyltransferase activity - rRNA processing - rRNA (guanine-N2-)-methyltransferase activity - rRNA methylation - cytoplasm - 16S rRNA (guanine(1516)-N(2))-methyltransferase activity - rRNA base methylation	0.27	GO:0016740	transferase activity	Catalysis of the transfer of a group, e.g. a methyl group, glycosyl group, acyl group, phosphorus-containing, or other groups, from one compound (generally regarded as the donor) to another compound (generally regarded as the acceptor). Transferase is the systematic name for any enzyme of EC class 2. [ISBN:0198506732]
BN1106_s1840B000150.mRNA-1 transcript_id=BN1106_s1840B000150.mRNA-1 gene_id=BN1106_s1840B000150	301	M	248	F. hepatica	Cathepsin B4-like	s/protease	MEROPS	6e-58	95.6	Cathepsin B4	1e-53	tr|A0A096ZM60|A0A096ZM60_FASGI	208	115	339	86	91	34	15	0	1	1	1		cathepsin B-like	4E-039	gi|449667614	162	106	330	65	81	32	37	0	225	143	1	Hydra vulgaris	gi|684396201|ref|XP_009171447.1|	9E-043	MER345499	6e-58	Cathepsin B - Homo sapiens - toll-like receptor signaling pathway - cysteine-type endopeptidase activity - protein binding - collagen binding - extracellular region - extracellular space - intracellular - nucleolus - mitochondrion - lysosome - proteolysis - peptidase activity - cysteine-type peptidase activity - extracellular matrix disassembly - extracellular matrix organization - collagen catab…	3e-41	GO:0004197	cysteine-type endopeptidase activity	Catalysis of the hydrolysis of internal, alpha-peptide bonds in a polypeptide chain by a mechanism in which the sulfhydryl group of a cysteine residue at the active center acts as a nucleophile. [GOC:mah, http://merops.sanger.ac.uk/about/glossary.htm#CATTYPE, http://merops.sanger.ac.uk/about/glossary.htm#ENDOPEPTIDASE]	caspase activity NARROW [GOC:mtg_apoptosis]
BN1106_s1848B000328.mRNA-1 transcript_id=BN1106_s1848B000328.mRNA-1 gene_id=BN1106_s1848B000328	302	M	253	F. hepatica	Inorganic pyrophosphatase 1	met/energy	REFSEQ-INVERTEBRATE	1e-79	65.89	Probable inorganic pyrophosphatase 1 (Fragment)	1e-98	tr|G7YX75|G7YX75_CLOSI	357	193	667	83	92	29	31	0	413	37	1		inorganic pyrophosphatase-like	6E-082	gi|291226384	305	213	325	63	79	66	78	2	59	37	1	Saccoglossus kowalevskii	gi|684396896|ref|XP_009171673.1|	3E-066	MER176942	4e-76	Pyrophosphatase (Inorganic) 2 - Bos taurus - magnesium ion binding - inorganic diphosphatase activity - protein serine/threonine phosphatase activity - mitochondrion - dephosphorylation	2e-81	GO:0000287	magnesium ion binding	Interacting selectively and non-covalently with magnesium (Mg) ions. [GOC:ai]	magnesium binding EXACT []
BN1106_s1855B000093.mRNA-1 transcript_id=BN1106_s1855B000093.mRNA-1 gene_id=BN1106_s1855B000093	305	M	199	F. hepatica	adenylate kinase	st	CDD	2e-45	98.36	Uncharacterized protein	9e-83	tr|A0A074ZLM8|A0A074ZLM8_9TREM	304	198	198	75	87	100	49	0	1	1	1		sperm adenylate kinase	7E-057	gi|126506320	221	183	920	59	74	20	74	0	417	2	1	Strongylocentrotus purpuratus	gi|684397776|ref|XP_009171958.1|	2E-083	MER304463	2e-18	Adenylate kinase isoenzyme 1 - Gallus gallus - outer dense fiber - adenylate kinase activity - nucleoside diphosphate kinase activity - ATP binding - plasma membrane - nucleoside diphosphate phosphorylation - ADP biosynthetic process - cell cycle arrest - nucleoside triphosphate biosynthetic process - sperm flagellum - AMP metabolic process - ATP metabolic process	4e-57	GO:0004017	adenylate kinase activity	Catalysis of the reaction: ATP + AMP = 2 ADP. [EC:2.7.4.3]	5'-AMP-kinase activity EXACT [EC:2.7.4.3]
BN1106_s1861B000097.mRNA-1 transcript_id=BN1106_s1861B000097.mRNA-1 gene_id=BN1106_s1861B000097	32	M	425	F. hepatica	Legumain-2	s/protease	MEROPS	0	100	Legumain-2	0	tr|A6Y9U9|A6Y9U9_FASGI	823	425	425	94	96	100	25	0	1	1	1		Peptidase C13 family protein	3E-075	gi|170593525	283	415	442	35	56	94	269	16	21	24	1	Brugia malayi	gi|684406058|ref|XP_009174655.1|	1E-104	MER079655	0	Caenorhabditis elegans - embryo development ending in birth or egg hatching	6e-71	GO:0004197	cysteine-type endopeptidase activity	Catalysis of the hydrolysis of internal, alpha-peptide bonds in a polypeptide chain by a mechanism in which the sulfhydryl group of a cysteine residue at the active center acts as a nucleophile. [GOC:mah, http://merops.sanger.ac.uk/about/glossary.htm#CATTYPE, http://merops.sanger.ac.uk/about/glossary.htm#ENDOPEPTIDASE]	caspase activity NARROW [GOC:mtg_apoptosis]
BN1106_s1866B000129.mRNA-1 transcript_id=BN1106_s1866B000129.mRNA-1 gene_id=BN1106_s1866B000129	306	M	525	F. hepatica	ATP synthase	met/energy	CDD	0	100.87	ATP synthase subunit beta	0	tr|A0A075A8R4|A0A075A8R4_9TREM	920	525	522	91	95	101	46	3	1	1	1		ATP synthase beta subunit	0.0	gi|184186105	803	524	523	78	88	100	114	8	4	2	1	Strongylocentrotus purpuratus	gi|684372380|ref|XP_009164086.1|	0.0	MER194046	4e-18	ATP synthase subunit beta, mitochondrial - Gallus gallus - angiogenesis - ATP binding - mitochondrial inner membrane - ATP synthesis coupled proton transport - ATP hydrolysis coupled proton transport - proton-transporting ATP synthase complex, catalytic core F(1) - proton-transporting ATP synthase activity, rotational mechanism	0	GO:0005524	ATP binding	Interacting selectively and non-covalently with ATP, adenosine 5'-triphosphate, a universally important coenzyme and enzyme regulator. [ISBN:0198506732]
BN1106_s1871B000313.mRNA-1 transcript_id=BN1106_s1871B000313.mRNA-1 gene_id=BN1106_s1871B000313	307	M	791	F. hepatica	Programmed cell death 6-interacting protein	st/apoptosis	UNIPROT-PLATY	0	84.94	Programmed cell death 6-interacting protein	0	tr|H2KNH6|H2KNH6_CLOSI	728	660	777	58	73	85	275	40	65	59	1		programmed cell death 6-interacting protein-like	2E-095	gi|585715593	351	779	827	31	49	94	533	78	62	17	1	Saccoglossus kowalevskii	gi|684400821|ref|XP_009172956.1|	1E-125	MER503312	0.0001	ALG-2 interacting protein X - Drosophila melanogaster - signal transducer activity - positive regulation of JNK cascade - apoptotic process - actin filament polymerization - ubiquitin-dependent protein catabolic process via the multivesicular body sorting pathway - endosome - ubiquitin-specific protease activity	4e-89	GO:0004871	signal transducer activity	Conveys a signal across a cell to trigger a change in cell function or state. A signal is a physical entity or change in state that is used to transfer information in order to trigger a response. [GOC:go_curators]	hematopoietin/interferon-class (D200-domain) cytokine receptor signal transducer activity NARROW []
BN1106_s18772B000008.mRNA-1 transcript_id=BN1106_s18772B000008.mRNA-1 gene_id=BN1106_s18772B000008	308	M	209	F. hepatica	Vacuolar H + ATPase 100kD subunit 1	tr	GO	3e-59	27.49	V-type proton ATPase subunit a	6e-83	tr|A0A074ZFC2|A0A074ZFC2_9TREM	305	217	999	75	80	22	53	14	1	1	1		AGAP003711-PB	7E-063	gi|347970459	241	220	838	60	71	26	88	16	1	1	1	Anopheles gambiae str. PEST	gi|684397635|ref|XP_009171913.1|	1E-083	MER617899	1e-32	Vacuolar H[+] ATPase 100kD subunit 1 - Drosophila melanogaster - vacuolar proton-transporting V-type ATPase, V0 domain - ATP hydrolysis coupled proton transport - proton-transporting ATPase activity, rotational mechanism - calmodulin binding - synapse - early endosome - intracellular pH reduction - synaptic vesicle - endosomal lumen acidification - response to light stimulus - photoreceptor activ…	3e-59	GO:0046961	proton-transporting ATPase activity, rotational mechanism	Catalysis of the transfer of protons from one side of a membrane to the other according to the reaction: ATP + H2O + H+(in) = ADP + phosphate + H+(out), by a rotational mechanism. [EC:3.6.3.14]	ATP phosphohydrolase (H+-transporting) activity EXACT [EC:3.6.3.14]
BN1106_s1888B000145.mRNA-1 transcript_id=BN1106_s1888B000145.mRNA-1 gene_id=BN1106_s1888B000145	309	M	306	F. hepatica	Ribosomal protein L19	ps	UNIPROT-PLATY	0	105.84	Ribosomal protein L19	1e-122	tr|A0A075A6F2|A0A075A6F2_9TREM	437	308	291	75	79	106	75	19	1	1	1		ribosomal protein L19, putative	1E-070	gi|241851549	267	194	208	69	81	93	59	0	11	1	1	Ixodes scapularis	gi|684366998|ref|XP_009162385.1|	1E-123	MER107256	9e-53	ribosomal protein L19 - Danio rerio - hemopoiesis - structural constituent of ribosome - intracellular - ribosome - translation - ribonucleoprotein complex	4e-71	GO:0003735	structural constituent of ribosome	The action of a molecule that contributes to the structural integrity of the ribosome. [GOC:mah]	ribosomal protein BROAD []
BN1106_s18B000411.mRNA-1 transcript_id=BN1106_s18B000411.mRNA-1 gene_id=BN1106_s18B000411	294	M	74	F. hepatica	Unknown product	uk	CDD	1000	9.02	Somatotropin hormone	0.0009	tr|A0A087VXY8|A0A087VXY8_ECHMU	40.4	46	74	41	58	62	27	5	2	7	1		adenylate cyclase type 8-like	8.8	gi|512893096	30	48	1129	35	58	4	31	0	977	24	1	Bombyx mori	gi|684373994|ref|XP_009164600.1|	1.4	MER125636	12	Cytoplasmic tRNA 2-thiolation protein 2 - Debaryomyces hansenii CBS767 - tRNA binding - tRNA wobble uridine modification - cytosol - tRNA thio-modification	1.1	GO:0000049	tRNA binding	Interacting selectively and non-covalently with transfer RNA. [GOC:ai]
BN1106_s1902B000116.mRNA-1 transcript_id=BN1106_s1902B000116.mRNA-1 gene_id=BN1106_s1902B000116	312	M	179	F. hepatica	DRP1, density-regulated protein	tr	REFSEQ-INVERTEBRATE	1e-49	38.08	Uncharacterized protein	2e-76	tr|G4VTX9|G4VTX9_SCHMA	282	179	178	75	86	101	43	1	1	1	1		Density-regulated protein, putative	4E-051	gi|241694471	201	174	184	59	73	95	71	6	12	11	1	Ixodes scapularis	gi|684387503|ref|XP_009168793.1|	4E-045	MER239587	1.4	Drosophila melanogaster - translational initiation - translation initiation factor activity	1e-48	GO:0003743	translation initiation factor activity	Functions in the initiation of ribosome-mediated translation of mRNA into a polypeptide. [ISBN:0198506732]
BN1106_s1908B000177.mRNA-1 transcript_id=BN1106_s1908B000177.mRNA-1 gene_id=BN1106_s1908B000177	313	M	192	F. hepatica	RAS-like GTP-binding protein	st	GO	3e-91	98.96	RAS-like GTP-binding protein	2e-87	tr|C1L8G6|C1L8G6_SCHJA	320	191	192	80	93	99	37	1	2	3	1		ras-like GTP-binding protein Rho1-like isoform X2	3E-093	gi|512936173	341	190	192	87	93	99	23	1	3	4	1	Bombyx mori	gi|684406951|ref|XP_009174945.1|	5E-087	MER259879	5e-52	ras homolog gene family, member Aa - Danio rerio - nucleotide binding - GTP binding - intracellular - small GTPase mediated signal transduction - membrane	3e-91	GO:0000166	nucleotide binding	Interacting selectively and non-covalently with a nucleotide, any compound consisting of a nucleoside that is esterified with (ortho)phosphate or an oligophosphate at any hydroxyl group on the ribose or deoxyribose. [GOC:mah, ISBN:0198547684]
BN1106_s1922B000117.mRNA-1 transcript_id=BN1106_s1922B000117.mRNA-1 gene_id=BN1106_s1922B000117	34	M	78	F. hepatica	Small nuclear ribonucleoprotein G	tm	GO	3e-13	82.05	Uncharacterized protein	3e-24	tr|A0A074ZLQ4|A0A074ZLQ4_9TREM	108	58	199	91	96	29	5	0	142	21	1		probable small nuclear ribonucleoprotein G-like isoform X2	2E-014	gi|524869145	78.6	64	76	57	78	84	27	0	13	15	1	Aplysia californica	gi|684390031|ref|XP_009169558.1|	5E-025	MER320028	1.1	Small nuclear ribonucleoprotein SmG, putative - Aspergillus fumigatus Af293 - molecular_function	3e-13	GO:0003674	molecular_function	Elemental activities, such as catalysis or binding, describing the actions of a gene product at the molecular level. A given gene product may exhibit one or more molecular functions. [GOC:go_curators]	molecular function EXACT []
BN1106_s1922B000120.mRNA-1 transcript_id=BN1106_s1922B000120.mRNA-1 gene_id=BN1106_s1922B000120	314	M	639	F. hepatica	Periostin	extmat	GO	2e-07	39.86	Uncharacterized protein	0	tr|A0A074YWU2|A0A074YWU2_9TREM	673	617	680	52	69	91	293	31	66	52	1		transforming growth factor-beta-induced protein ig-h3	6E-014	gi|91095131	80.9	420	828	24	41	51	319	56	332	130	1	Tribolium castaneum	gi|684412850|ref|XP_009176989.1|	0.0	MER204861	0.33	periostin, osteoblast specific factor - Mus musculus - extracellular region - proteinaceous extracellular matrix - Golgi apparatus - trans-Golgi network - cell adhesion - heparin binding - regulation of Notch signaling pathway - tissue development - extracellular matrix organization - extracellular matrix	2e-07	GO:0008201	heparin binding	Interacting selectively and non-covalently with heparin, any member of a group of glycosaminoglycans found mainly as an intracellular component of mast cells and which consist predominantly of alternating alpha-(1->4)-linked D-galactose and N-acetyl-D-glucosamine-6-sulfate residues. [GOC:jl, ISBN:0198506732]	heparan sulfate binding RELATED []
BN1106_s1922B000122.mRNA-1 transcript_id=BN1106_s1922B000122.mRNA-1 gene_id=BN1106_s1922B000122	315	M	783	F. hepatica	Paramyosin	cs	CDD	0	84.52	Putative paramyosin	0	tr|G4VE12|G4VE12_SCHMA	1199	718	722	86	94	99	98	0	1	1	1		myosin heavy chain	1E-140	gi|170029182	500	791	1927	36	59	41	506	43	1118	26	1	Culex quinquefasciatus	gi|684366708|ref|XP_009162293.1|	0.0	MER481074	4e-31	Myosin heavy chain - Drosophila melanogaster - sarcomere - protein homodimerization activity - structural constituent of muscle - muscle contraction - locomotion - microfilament motor activity - muscle myosin complex - polytene chromosome puff - muscle organ development - ATPase activity, coupled - myosin complex - skeletal muscle myosin thick filament assembly - ATP binding - myofibril assembly …	0	GO:0042803	protein homodimerization activity	Interacting selectively and non-covalently with an identical protein to form a homodimer. [GOC:jl]	dimerization activity BROAD []
BN1106_s1935B000255.mRNA-1 transcript_id=BN1106_s1935B000255.mRNA-1 gene_id=BN1106_s1935B000255	316	M	259	F. hepatica	60S ribosomal protein L8	ps	CDD	0	96.92	Uncharacterized protein	1e-146	tr|A0A075A751|A0A075A751_9TREM	516	259	459	95	98	56	11	0	201	1	1		60S ribosomal protein L8-like	1E-124	gi|391332028	444	257	257	79	91	100	53	0	1	1	1	Metaseiulus occidentalis	gi|684374414|ref|XP_009164735.1|	1E-147	MER162909	2e-10	Uncharacterized protein - Gallus gallus - RNA binding - structural constituent of ribosome - translation - cytosolic large ribosomal subunit	0	GO:0003723	RNA binding	Interacting selectively and non-covalently with an RNA molecule or a portion thereof. [GOC:mah]
BN1106_s1945B000138.mRNA-1 transcript_id=BN1106_s1945B000138.mRNA-1 gene_id=BN1106_s1945B000138	317	M	286	F. hepatica	Splicing factor, arginine/serine-rich 7	tm	UNIPROT-PLATY	3e-80	98.94	Uncharacterized protein	2e-87	tr|A0A074ZJY9|A0A074ZJY9_9TREM	320	266	590	66	74	45	89	13	11	21	1		probable splicing factor, arginine/serine-rich 6-like	2E-027	gi|291224719	124	252	247	37	47	102	157	49	5	25	1	Saccoglossus kowalevskii	gi|684387936|ref|XP_009168921.1|	3E-088	MER116487	1e-05	Drosophila melanogaster - nucleus - mRNA splicing, via spliceosome - spliceosomal complex - RNA binding - mRNA binding - mRNA splice site selection - protein binding - nervous system development - nucleotide binding - nucleic acid binding - zinc ion binding - RNA splicing - precatalytic spliceosome - catalytic step 2 spliceosome	9e-21	GO:0003723	RNA binding	Interacting selectively and non-covalently with an RNA molecule or a portion thereof. [GOC:mah]
BN1106_s1956B000118.mRNA-1 transcript_id=BN1106_s1956B000118.mRNA-1 gene_id=BN1106_s1956B000118	318	M	381	F. hepatica	Golgi-associated plant pathogenesis-related protein 1	pe	UNIPROT-PLATY	0	100.5	Golgi-associated plant pathogenesis-related protein 1 (Fragment)	1e-141	tr|G7Y5C0|G7Y5C0_CLOSI	499	400	398	64	72	101	142	31	3	1	1		AGAP007584-PA	5E-046	gi|158285401	186	378	569	35	49	66	245	34	215	6	1	Anopheles gambiae str. PEST	gi|684377046|ref|XP_009165590.1|	1E-129	MER268466	2e-21	GLI pathogenesis-related 2 - Danio rerio - extracellular region	4e-40
BN1106_s1958B000299.mRNA-1 transcript_id=BN1106_s1958B000299.mRNA-1 gene_id=BN1106_s1958B000299	319	M	235	F. hepatica	High mobility group protein	nr	GO	7e-52	60.81	Uncharacterized protein (Fragment)	1e-110	tr|A0A075AJ75|A0A075AJ75_9TREM	394	235	284	81	85	83	44	9	59	1	1		AGAP000005-PA	2E-052	gi|347962987	206	241	457	45	61	53	131	15	217	8	1	Anopheles gambiae str. PEST	gi|684370366|ref|XP_009163437.1|	1E-110	MER029058	5e-12	Dorsal switch protein 1 - Drosophila melanogaster - nucleus - positive regulation of DNA binding - DNA binding - negative regulation of transcription from RNA polymerase II promoter - TBP-class protein binding - negative regulation of RNA polymerase II transcriptional preinitiation complex assembly - developmental process - transcription factor binding - chromatin remodeling - segment specificati…	7e-52	GO:0003677	DNA binding	Any molecular function by which a gene product interacts selectively and non-covalently with DNA (deoxyribonucleic acid). [GOC:dph, GOC:jl, GOC:tb, GOC:vw]	microtubule/chromatin interaction RELATED []
BN1106_s1959B000206.mRNA-1 transcript_id=BN1106_s1959B000206.mRNA-1 gene_id=BN1106_s1959B000206	35	M	202	F. hepatica	Glucose-6-phosphate isomerase	met/carb	GO	2e-66	33.33	Glucose-6-phosphate isomerase (Fragment)	4e-93	tr|H2KV24|H2KV24_CLOSI	338	202	581	79	91	35	41	0	3	1	1		glucose-6-phosphate isomerase-like isoform X4	3E-069	gi|524897677	261	185	516	68	82	36	58	0	29	18	1	Aplysia californica	gi|684412986|ref|XP_009177057.1|	1E-042	MER367285	1.4	Glucose-6-phosphate isomerase - Gallus gallus - glucose-6-phosphate isomerase activity - nucleus - cytoplasm - plasma membrane - gluconeogenesis - glycolytic process	6e-67	GO:0004347	glucose-6-phosphate isomerase activity	Catalysis of the reaction: D-glucose 6-phosphate = D-fructose 6-phosphate. [EC:5.3.1.9]	D-glucose-6-phosphate aldose-ketose-isomerase activity EXACT [EC:5.3.1.9]
BN1106_s1960B000081.mRNA-1 transcript_id=BN1106_s1960B000081.mRNA-1 gene_id=BN1106_s1960B000081	320	M	304	F. hepatica	RNA-binding protein 4.1	tm	UNIPROT-PLATY	0	90.24	Uncharacterized protein	1e-128	tr|A0A074YWV5|A0A074YWV5_9TREM	456	296	700	75	82	42	73	18	69	7	1		RNA-binding protein lark	2E-026	gi|91088839	120	295	358	33	41	82	195	56	85	4	1	Tribolium castaneum	gi|684412814|ref|XP_009176971.1|	1E-129	MER393722	7e-13	zgc:77262 - Danio rerio - nucleotide binding - nucleic acid binding	3e-26	GO:0000166	nucleotide binding	Interacting selectively and non-covalently with a nucleotide, any compound consisting of a nucleoside that is esterified with (ortho)phosphate or an oligophosphate at any hydroxyl group on the ribose or deoxyribose. [GOC:mah, ISBN:0198547684]
BN1106_s1966B000132.mRNA-1 transcript_id=BN1106_s1966B000132.mRNA-1 gene_id=BN1106_s1966B000132	36	M	222	F. hepatica	Calponin/Transgelin	tr	UNIPROT-PLATY	1e-69	99.09	Transgelin	1e-77	tr|H2KQ58|H2KQ58_CLOSI	287	222	222	60	78	100	88	0	1	1	1		myophilin	8E-026	gi|91079048	118	219	188	37	49	116	137	35	2	3	1	Tribolium castaneum	gi|684371723|ref|XP_009163869.1|	3E-078	MER365598	1e-19	Transgelin - Bombyx mori - protein binding	2e-24	GO:0003779	actin binding	Interacting selectively and non-covalently with monomeric or multimeric forms of actin, including actin filaments. [GOC:clt]	membrane associated actin binding NARROW []
BN1106_s1971B000297.mRNA-1 transcript_id=BN1106_s1971B000297.mRNA-1 gene_id=BN1106_s1971B000297	37	M	183	F. hepatica	Protein DJ-1	st	MEROPS	8e-63	98.36	4-methyl-5(B-hydroxyethyl)-thiazole monophosphate biosynthesis	1e-63	tr|H2KSN1|H2KSN1_CLOSI	240	180	183	67	78	98	58	0	1	3	1		protein DJ-1-like	5E-048	gi|221115192	191	179	182	49	75	98	91	1	5	4	1	Hydra vulgaris	gi|684410789|ref|XP_009176185.1|	4E-063	MER385347	8e-63	dj-1beta - Drosophila melanogaster - response to oxidative stress - adult locomotory behavior	3e-44
BN1106_s1972B000196.mRNA-1 transcript_id=BN1106_s1972B000196.mRNA-1 gene_id=BN1106_s1972B000196	321	M	178	F. hepatica	Tropomyosin	cs	UNIPROT-PLATY	2e-21	71.84	Uncharacterized protein	9e-28	tr|A0A074ZFP3|A0A074ZFP3_9TREM	121	178	258	37	60	69	111	13	1	1	1		predicted protein	6E-007	gi|156372941	54.7	171	242	23	45	71	130	12	11	7	1	Nematostella vectensis	gi|684404677|ref|XP_009174206.1|	2E-028	MER148215	2e-05	Structural maintenance of chromosomes protein 1A - Homo sapiens - ATP binding - chromosome - chromosome organization	1e-06	GO:0005524	ATP binding	Interacting selectively and non-covalently with ATP, adenosine 5'-triphosphate, a universally important coenzyme and enzyme regulator. [ISBN:0198506732]
BN1106_s1985B000403.mRNA-1 transcript_id=BN1106_s1985B000403.mRNA-1 gene_id=BN1106_s1985B000403	38	M	397	F. hepatica	Ectonucleotide pyrophosphatase/phosphodiesterase	nr	UNIPROT-PLATY	7e-97	57.83	Uncharacterized protein	1e-100	tr|A0A074ZST3|A0A074ZST3_9TREM	365	362	1480	53	68	24	170	7	439	32	1		ectonucleotide pyrophosphatase/phosphodiesterase family member 5-like	2E-037	gi|524893377	157	279	532	33	55	52	185	21	50	125	1	Aplysia californica	gi|684382804|ref|XP_009167347.1|	1E-101	MER265266	1e-09	ectonucleotide pyrophosphatase/phosphodiesterase 5 - Danio rerio - catalytic activity - metabolic process	3e-34	GO:0003676	nucleic acid binding	Interacting selectively and non-covalently with any nucleic acid. [GOC:jl]
BN1106_s1987B000231.mRNA-1 transcript_id=BN1106_s1987B000231.mRNA-1 gene_id=BN1106_s1987B000231	322	M	167	F. hepatica	Cellular nucleic acid-binding protein	nr	MEROPS	2e-22	36.97	Uncharacterized protein	5e-57	tr|A0A075ADC3|A0A075ADC3_9TREM	218	151	240	68	72	63	47	7	84	3	1		cold shock domain-containing protein 3-like	1E-038	gi|291226861	159	154	171	52	60	90	73	21	10	5	1	Saccoglossus kowalevskii	gi|684365575|ref|XP_009161926.1|	8E-058	MER179198	2e-22	AT2G17870 - Arabidopsis thaliana - nucleic acid binding - nucleus - response to cold - cytoplasm - cold acclimation - DNA duplex unwinding	9e-37	GO:0003676	nucleic acid binding	Interacting selectively and non-covalently with any nucleic acid. [GOC:jl]
BN1106_s1995B000318.mRNA-1 transcript_id=BN1106_s1995B000318.mRNA-1 gene_id=BN1106_s1995B000318	323	M	664	F. hepatica	Fasciclin I-like protein	pe	GO	5e-17	56.07	Fasciclin I-like protein	0	tr|A1Z0K3|A1Z0K3_9TREM	889	684	693	60	77	99	272	27	10	8	1		transforming growth factor-beta-induced protein ig-h3-like	2E-010	gi|391345907	69.3	638	740	20	37	86	508	101	134	9	1	Metaseiulus occidentalis	gi|684386144|ref|XP_009168377.1|	0.0	MER536396	0.004	Uncharacterized protein - Gallus gallus - angiogenesis - proteinaceous extracellular matrix - extracellular space - cell adhesion - extracellular matrix organization - extracellular matrix binding - extracellular vesicular exosome	5e-17	GO:0050840	extracellular matrix binding	Interacting selectively and non-covalently with a component of the extracellular matrix. [GOC:ai]	adhesive extracellular matrix constituent RELATED []
BN1106_s19966B000004.mRNA-2 transcript_id=BN1106_s19966B000004.mRNA-2 gene_id=BN1106_s19966B000004	324	N	50	F. hepatica	Unknown product	uk	CDD	1000	11.64	Superoxide dismutase	3.4	tr|A0A095A0L7|A0A095A0L7_SCHHA	28.5	40	153	32	50	26	27	0	106	1	1		GA13308, isoform B	19	gi|390177356	28.9	30	1521	40	56	2	18	0	1398	14	1	Drosophila pseudoobscura pseudoobscura	gi|684401458|ref|XP_009173159.1|	0.81	MER357814	16	RmlC-like cupin family protein - Dictyostelium discoideum - biological_process - cellular_component - molecular_function - transcriptional repressor complex - cell cycle - transcription, DNA-templated	11	GO:0003674	molecular_function	Elemental activities, such as catalysis or binding, describing the actions of a gene product at the molecular level. A given gene product may exhibit one or more molecular functions. [GOC:go_curators]	molecular function EXACT []
BN1106_s19975B000004.mRNA-1 transcript_id=BN1106_s19975B000004.mRNA-1 gene_id=BN1106_s19975B000004	325	M	174	F. hepatica	Cathepsin L3-like	s/protease	UNIPROT-PLATY	1e-98	56.54	Cathepsin L3 (Fragment)	1e-98	tr|B3TM67|B3TM67_FASHE	356	173	306	95	97	57	8	0	134	2	1		cathepsin L-like proteinase precursor	1E-045	gi|281427380	182	165	328	47	64	50	86	0	162	4	1	Tribolium castaneum	gi|684378026|ref|XP_009165891.1|	1E-041	MER014555	4e-96	Cathepsin L-like proteinase - Fasciola hepatica - endopeptidase activity - cysteine-type endopeptidase activity - extracellular region - proteolysis	5e-66	GO:0004175	endopeptidase activity	Catalysis of the hydrolysis of internal, alpha-peptide bonds in a polypeptide chain. [http://merops.sanger.ac.uk/about/glossary.htm#ENDOPEPTIDASE]	elastase activity RELATED [GOC:krc]
BN1106_s19B000337.mRNA-1 transcript_id=BN1106_s19B000337.mRNA-1 gene_id=BN1106_s19B000337	311	M	143	F. hepatica	Tropomodulin	cs	GO	8e-15	37.61	Tropomodulin	7e-57	tr|C1L5J3|C1L5J3_SCHJA	217	143	357	75	86	40	35	0	215	1	1		tropomodulin-1-like	1E-021	gi|524889683	102	142	270	38	64	53	88	2	126	1	1	Aplysia californica	gi|684397011|ref|XP_009171711.1|	2E-051	MER278610	1.2	Uncharacterized protein - Canis lupus familiaris - tropomyosin binding - cytoskeleton - neuron-neuron synaptic transmission - learning or memory - positive regulation of G-protein coupled receptor protein signaling pathway	8e-15	GO:0005523	tropomyosin binding	Interacting selectively and non-covalently with tropomyosin, a protein associated with actin filaments both in cytoplasm and, in association with troponin, in the thin filament of striated muscle. [GOC:curators, ISBN:0815316194]
BN1106_s2001B000142.mRNA-1 transcript_id=BN1106_s2001B000142.mRNA-1 gene_id=BN1106_s2001B000142	326	M	108	F. hepatica	Cytochrome c proximal	met/energy	UNIPROT-PLATY	2e-47	99.07	Cytochrome c proximal	2e-47	tr|Q86EU4|Q86EU4_SCHJA	185	107	108	77	88	99	24	0	1	1	1		cytochrome c	2E-046	gi|157106248	184	108	108	77	87	100	24	0	1	1	1	Aedes aegypti	gi|684404425|ref|XP_009174123.1|	1E-046	MER389283	7.3	GA14714 - Drosophila pseudoobscura pseudoobscura - oxidation-reduction process	1e-44	GO:0009055	electron carrier activity	Any molecular entity that serves as an electron acceptor and electron donor in an electron transport chain. An electron transport chain is a process in which a series of electron carriers operate together to transfer electrons from donors to any of several different terminal electron acceptors to generate a transmembrane electrochemical gradient. [ISBN:0198506732]	2Fe-2S electron transfer carrier NARROW []
BN1106_s2003B000165.mRNA-1 transcript_id=BN1106_s2003B000165.mRNA-1 gene_id=BN1106_s2003B000165	327	M	157	F. hepatica	Histone H2A	nr	UNIPROT-PLATY	2e-70	100	Histone H2A	2e-70	tr|A0A074ZL78|A0A074ZL78_9TREM	262	157	157	86	89	100	21	0	1	1	1		histone H2A-like	1E-033	gi|291241752	142	134	136	55	67	99	59	1	1	1	1	Saccoglossus kowalevskii	gi|684398319|ref|XP_009172136.1|	3E-071	MER042193	2.1	H2A histone family, member X - Danio rerio - nucleus - DNA recombination - nucleosome - protein heterodimerization activity - DNA binding - chromosome - cellular response to DNA damage stimulus - meiotic nuclear division - DNA repair - cell cycle	3e-32	GO:0046982	protein heterodimerization activity	Interacting selectively and non-covalently with a nonidentical protein to form a heterodimer. [GOC:ai]
BN1106_s2003B000172.mRNA-1 transcript_id=BN1106_s2003B000172.mRNA-1 gene_id=BN1106_s2003B000172	328	M	135	F. hepatica	Cofilin	cs	CDD	3e-29	102.26	Uncharacterized protein	1e-48	tr|A0A074Z088|A0A074Z088_9TREM	189	133	136	64	85	98	47	0	1	1	1		cofilin-like	2E-019	gi|291237487	95.5	139	140	38	56	99	85	8	1	1	1	Saccoglossus kowalevskii	gi|684409951|ref|XP_009175915.1|	2E-049	MER617937	3e-13	Cofilin - Candida glabrata CBS 138 - molecular_function - cytosol - biological_process	2e-18	GO:0003674	molecular_function	Elemental activities, such as catalysis or binding, describing the actions of a gene product at the molecular level. A given gene product may exhibit one or more molecular functions. [GOC:go_curators]	molecular function EXACT []
BN1106_s2014B000189.mRNA-1 transcript_id=BN1106_s2014B000189.mRNA-1 gene_id=BN1106_s2014B000189	329	M	238	F. hepatica	Nascent polypeptide-associated complex subunit alpha muscle-specific form	cs	UNIPROT-PLATY	4e-88	97.18	Uncharacterized protein (Fragment)	5e-95	tr|A0A075AI92|A0A075AI92_9TREM	345	207	206	87	93	100	26	1	1	28	1		nascent polypeptide-associated complex subunit alpha-like	2E-056	gi|524901394	220	215	209	57	72	103	92	20	5	32	1	Aplysia californica	gi|684375505|ref|XP_009165089.1|	8E-096	MER228747	3e-10	Nascent polypeptide-associated complex subunit alpha - Homo sapiens - cardiac ventricle development - DNA binding - transcription coactivator activity - protein binding - nucleus - cytoplasm - nascent polypeptide-associated complex - transcription, DNA-templated - translation - negative regulation of striated muscle cell apoptotic process - protein transport - viral process - TBP-class protein bi…	4e-50	GO:0003677	DNA binding	Any molecular function by which a gene product interacts selectively and non-covalently with DNA (deoxyribonucleic acid). [GOC:dph, GOC:jl, GOC:tb, GOC:vw]	microtubule/chromatin interaction RELATED []
BN1106_s2018B000301.mRNA-1 transcript_id=BN1106_s2018B000301.mRNA-1 gene_id=BN1106_s2018B000301	330	M	148	F. hepatica	Myosin-2	cs	UNIPROT-PLATY	3e-55	36.16	Myosin-2 essential light chain (Fragment)	3e-55	tr|G7YS07|G7YS07_CLOSI	212	128	354	83	89	36	21	0	6	11	1		AGAP007806-PA, partial	1E-036	gi|158297469	152	135	147	57	73	92	58	0	4	4	1	Anopheles gambiae str. PEST	gi|684366801|ref|XP_009162323.1|	9E-055	MER263743	4e-25	Myosin light chain cytoplasmic - Drosophila melanogaster - myosin complex - unconventional myosin complex - calcium ion binding - myosin heavy chain binding - actin filament-based movement - protein binding - myosin binding - myosin VII complex - myosin II complex - myosin V complex - myosin VI complex	6e-36	GO:0005509	calcium ion binding	Interacting selectively and non-covalently with calcium ions (Ca2+). [GOC:ai]	calcium ion storage activity RELATED []
BN1106_s2018B000302.mRNA-1 transcript_id=BN1106_s2018B000302.mRNA-1 gene_id=BN1106_s2018B000302	331	M	338	F. hepatica	Chaperonin containing Tcp1	pm	GO	0	62.71	T-complex protein 1 subunit delta	1e-163	tr|H2KNK7|H2KNK7_CLOSI	572	338	679	85	93	50	49	0	1	1	1		chaperonin complex component, TCP-1 delta subunit, putative	1E-125	gi|241556246	448	331	512	69	83	65	102	2	2	10	1	Ixodes scapularis	gi|684365623|ref|XP_009161942.1|	7E-092	MER487216	2e-37	chaperonin containing Tcp1, subunit 4 (delta) - Mus musculus - nucleotide binding - zona pellucida receptor complex - protein binding - ATP binding - nucleus - cytoplasm - centrosome - chaperonin-containing T-complex - cytoskeleton - microtubule - protein folding - binding of sperm to zona pellucida - cellular protein metabolic process - cell body - poly(A) RNA binding - unfolded protein binding …	0	GO:0000166	nucleotide binding	Interacting selectively and non-covalently with a nucleotide, any compound consisting of a nucleoside that is esterified with (ortho)phosphate or an oligophosphate at any hydroxyl group on the ribose or deoxyribose. [GOC:mah, ISBN:0198547684]
BN1106_s2044B000106.mRNA-1 transcript_id=BN1106_s2044B000106.mRNA-1 gene_id=BN1106_s2044B000106	333	M	284	F. hepatica	Purine nucleoside phosphorylase 5a	met/nuc	GO	8e-83	96.25	Purine nucleoside phosphorylase	1e-100	tr|C1L6U5|C1L6U5_SCHJA	363	284	287	62	78	99	107	0	1	1	1		purine nucleoside phosphorylase-like isoform X2	2E-078	gi|512927984	293	275	321	53	69	86	129	0	38	9	1	Bombyx mori	gi|684414210|ref|XP_009177669.1|	4E-092	MER040448	0.007	purine nucleoside phosphorylase 5a - Danio rerio - purine-nucleoside phosphorylase activity - nucleoside metabolic process - catalytic activity - nucleobase-containing compound metabolic process - transferase activity - transferase activity, transferring glycosyl groups	8e-83	GO:0016757	transferase activity, transferring glycosyl groups	Catalysis of the transfer of a glycosyl group from one compound (donor) to another (acceptor). [GOC:jl, ISBN:0198506732]	glycosyltransferase activity EXACT []
BN1106_s20469B000004.mRNA-1 transcript_id=BN1106_s20469B000004.mRNA-1 gene_id=BN1106_s20469B000004	334	Y	103	F. hepatica	Niemann-Pick type C2	met/lipd	CDD	5e-12	78.05	Niemann-Pick C2 protein	2e-18	tr|G7YJT4|G7YJT4_CLOSI	89.4	102	164	39	59	62	62	0	63	1	1		predicted protein	8E-016	gi|156353012	83.2	100	147	36	60	68	64	0	48	1	1	Nematostella vectensis	gi|684368346|ref|XP_009162798.1|	6E-018	MER528439	1.9	Niemann-Pick disease, type C2 - Danio rerio - extracellular region - endoplasmic reticulum - cholesterol metabolic process - lipid metabolic process - steroid metabolic process	1e-11	GO:0032934	sterol binding	Interacting selectively and non-covalently with a sterol, any steroid containing a hydroxy group in the 3 position, closely related to cholestan-3-ol. [CHEBI:15889, GOC:mah]	sterol carrier activity RELATED [GOC:mah]
BN1106_s204B000249.mRNA-1 transcript_id=BN1106_s204B000249.mRNA-1 gene_id=BN1106_s204B000249	332	M	756	F. hepatica	Calpain-B	st	GO	0	75.24	Uncharacterized protein	0	tr|A0A074ZHY8|A0A074ZHY8_9TREM	1056	755	756	65	80	100	257	0	1	1	1		calpain-B-like isoform X8	1E-144	gi|572277001	513	689	721	39	60	96	414	34	50	83	1	Apis dorsata	gi|684394313|ref|XP_009170863.1|	0.0	MER347898	0	Calpain-B - Drosophila melanogaster - calcium ion binding - calcium-dependent cysteine-type endopeptidase activity - protein autoprocessing - proteolysis - cytoplasm - membrane - border follicle cell migration	0	GO:0005509	calcium ion binding	Interacting selectively and non-covalently with calcium ions (Ca2+). [GOC:ai]	calcium ion storage activity RELATED []
BN1106_s2053B000154.mRNA-1 transcript_id=BN1106_s2053B000154.mRNA-1 gene_id=BN1106_s2053B000154	335	M	2490	F. hepatica	Mucin	st	REFSEQ-INVERTEBRATE	1e-26	67.55	Uncharacterized protein	0	tr|G7YHW9|G7YHW9_CLOSI	670	1013	2586	40	57	39	603	62	1613	1500	1		mucin-19-like	1E-026	gi|645007058	125	2223	3291	20	33	68	1774	273	477	4	1	Nasonia vitripennis	gi|684403349|ref|XP_009173770.1|	0.0	MER598584	1e-17	Platelet binding protein GspB - Streptococcus gordonii - protein binding	4e-24	GO:0005515	protein binding	Interacting selectively and non-covalently with any protein or protein complex (a complex of two or more proteins that may include other nonprotein molecules). [GOC:go_curators]	alpha-2 macroglobulin receptor-associated protein activity RELATED []
BN1106_s2057B000129.mRNA-1 transcript_id=BN1106_s2057B000129.mRNA-1 gene_id=BN1106_s2057B000129	336	M	2745	F. hepatica	Spectrin	extmat	GO	0	100.81	Spectrin beta	0	tr|H2KR64|H2KR64_CLOSI	1624	1976	2058	45	63	96	1077	140	1	112	1		spectrin beta chain isoform X3	0.0	gi|642920905	1023	2340	2367	31	50	99	1607	271	45	55	1	Tribolium castaneum	gi|684401654|ref|XP_009173219.1|	0.0	MER265158	4e-16	spectrin, beta, erythrocytic - Danio rerio - erythrocyte development - actin binding - spectrin - structural constituent of cytoskeleton - embryonic hemopoiesis - phospholipid binding	0	GO:0003779	actin binding	Interacting selectively and non-covalently with monomeric or multimeric forms of actin, including actin filaments. [GOC:clt]	membrane associated actin binding NARROW []
BN1106_s2087B000065.mRNA-1 transcript_id=BN1106_s2087B000065.mRNA-1 gene_id=BN1106_s2087B000065	337	M	409	F. hepatica	Legumain-1	s/protease	MEROPS	0	108.47	Legumain-1	1e-140	tr|A6Y9U8|A6Y9U8_FASGI	498	461	425	56	66	108	202	88	1	1	1		legumain-like	2E-070	gi|524890653	267	290	436	46	65	67	156	7	1	1	1	Aplysia californica	gi|684408628|ref|XP_009175484.1|	2E-087	MER089978	1e-140	Legumain - Rattus norvegicus - renal system process - cysteine-type endopeptidase activity - lysosome - proteolysis - receptor catabolic process - proteolysis involved in cellular protein catabolic process - negative regulation of ERBB signaling pathway	1e-68	GO:0004197	cysteine-type endopeptidase activity	Catalysis of the hydrolysis of internal, alpha-peptide bonds in a polypeptide chain by a mechanism in which the sulfhydryl group of a cysteine residue at the active center acts as a nucleophile. [GOC:mah, http://merops.sanger.ac.uk/about/glossary.htm#CATTYPE, http://merops.sanger.ac.uk/about/glossary.htm#ENDOPEPTIDASE]	caspase activity NARROW [GOC:mtg_apoptosis]
BN1106_s208B000185.mRNA-1 transcript_id=BN1106_s208B000185.mRNA-1 gene_id=BN1106_s208B000185	39	M	787	F. hepatica	Ubiquitin-protein ligase BRE1	prot	UNIPROT-PLATY	0	52.52	Putative ubiquitin-protein ligase BRE1	0	tr|G4VDG5|G4VDG5_SCHMA	710	886	1687	45	60	53	481	152	1	1	1		uncharacterized protein LOC101849429 isoform X3	1E-023	gi|524916605	113	306	1309	27	42	23	223	54	580	58	1	Aplysia californica	gi|684370420|ref|XP_009163449.1|	1E-118	MER297526	0.05	Hillarin - Drosophila melanogaster - zinc ion binding	8e-20	GO:0008233	peptidase activity	Catalysis of the hydrolysis of a peptide bond. A peptide bond is a covalent bond formed when the carbon atom from the carboxyl group of one amino acid shares electrons with the nitrogen atom from the amino group of a second amino acid. [GOC:jl, ISBN:0815332181]	hydrolase, acting on peptide bonds EXACT []
BN1106_s2096B000232.mRNA-1 transcript_id=BN1106_s2096B000232.mRNA-1 gene_id=BN1106_s2096B000232	339	M	257	F. hepatica	14-3-3 protein	st	CDD	4e-82	94.78	Tyrosine 3-monooxygenase/tryptophan 5-monooxygenase activation protein	2e-83	tr|G7Y7U4|G7Y7U4_CLOSI	307	212	1082	70	84	20	62	0	1	27	1		GK22388	3E-082	gi|195450008	306	248	260	62	77	95	92	1	3	7	1	Drosophila willistoni	gi|684367112|ref|XP_009162420.1|	5E-084	MER256238	4e-33	14-3-3epsilon - Drosophila melanogaster - protein kinase C inhibitor activity - Ras protein signal transduction - DNA damage checkpoint - imaginal disc development - mitotic cell cycle checkpoint - response to radiation - cytoplasm - nucleus - regulation of mitosis - chromosome - oocyte microtubule cytoskeleton polarization - germline ring canal - germarium-derived oocyte fate determination - non…	5e-82	GO:0008426	protein kinase C inhibitor activity	Stops, prevents or reduces the activity of protein kinase C, an enzyme which phosphorylates a protein. [GOC:ai]	diacylglycerol-activated phospholipid-dependent PKC inhibitor activity EXACT []
BN1106_s2101B000084.mRNA-1 transcript_id=BN1106_s2101B000084.mRNA-1 gene_id=BN1106_s2101B000084	342	M	90	F. hepatica	MF6p/FhHDM-1 protein	hrp	UNIPROT-PLATY	1e-43	100	MF6p protein (Fragment)	1e-43	tr|H8WG12|H8WG12_FASHE	172	90	90	100	100	100	0	0	1	1	1		GG10798	0.76	gi|194898901	33.5	54	227	33	57	24	36	0	22	10	1	Drosophila erecta	gi|684380071|ref|XP_009166520.1|	2E-019	MER202331	0.39	AT3G24110 - Arabidopsis thaliana - calcium ion binding - plasma membrane - biological_process	0.056	GO:0005509	calcium ion binding	Interacting selectively and non-covalently with calcium ions (Ca2+). [GOC:ai]	calcium ion storage activity RELATED []
BN1106_s2104B000158.mRNA-1 transcript_id=BN1106_s2104B000158.mRNA-1 gene_id=BN1106_s2104B000158	343	M	459	F. hepatica	60S ribosomal protein L18	ps	UNIPROT-PLATY	2e-94	82.1	60S ribosomal protein L18	2e-94	tr|G7YRN1|G7YRN1_CLOSI	345	188	229	90	95	82	17	0	42	272	1		60S ribosomal protein L18	2E-074	gi|645034537	281	187	188	76	83	99	44	0	2	273	1	Nasonia vitripennis	gi|684411916|ref|XP_009176548.1|	3E-094	MER266306	0.074	ribosomal protein L18 - Mus musculus - structural constituent of ribosome - intracellular - nucleus - nucleolus - cytoplasm - ribosome - translation - membrane - cytosolic large ribosomal subunit - ribonucleoprotein complex	3e-69	GO:0003735	structural constituent of ribosome	The action of a molecule that contributes to the structural integrity of the ribosome. [GOC:mah]	ribosomal protein BROAD []
BN1106_s210B000998.mRNA-1 transcript_id=BN1106_s210B000998.mRNA-1 gene_id=BN1106_s210B000998	340	I	238	F. hepatica	Calmodulin-like protein 1 (CaM1)	st	UNIPROT-PLATY	3e-72	113.66	Putative calmodulin	3e-72	tr|G4VT44|G4VT44_SCHMA	270	208	183	71	74	114	59	39	11	21	1		Protein CMD-1	3E-069	gi|17564542	262	184	149	77	77	123	42	35	1	41	1	Caenorhabditis elegans	gi|684395335|ref|XP_009171172.1|	4E-070	MER434482	3e-62	Caenorhabditis elegans - reproduction - embryo development ending in birth or egg hatching - cell migration - apoptotic process - receptor-mediated endocytosis - mitotic spindle organization	2e-69	GO:0005509	calcium ion binding	Interacting selectively and non-covalently with calcium ions (Ca2+). [GOC:ai]	calcium ion storage activity RELATED []
BN1106_s2110B000156.mRNA-1 transcript_id=BN1106_s2110B000156.mRNA-1 gene_id=BN1106_s2110B000156	344	M	589	F. hepatica	V-type H+-transporting ATPase subunit A	tr	CDD	0	101.36	Uncharacterized protein	0	tr|A0A075ABU7|A0A075ABU7_9TREM	1050	562	579	91	95	97	45	1	4	1	1		ATP synthase alpha subunit vacuolar	0.0	gi|170043178	886	604	614	72	83	98	164	48	11	14	1	Culex quinquefasciatus	gi|684395126|ref|XP_009171111.1|	0.0	MER223809	1e-125	Vacuolar H[+] ATPase 68 kDa subunit 2 - Drosophila melanogaster - vacuolar proton-transporting V-type ATPase, V1 domain - proton-transporting ATPase activity, rotational mechanism - ATP binding - ATP metabolic process - ATP hydrolysis coupled proton transport - plasma membrane proton-transporting V-type ATPase complex - endosomal lumen acidification - imaginal disc growth - plasma membrane - endo…	0	GO:0046961	proton-transporting ATPase activity, rotational mechanism	Catalysis of the transfer of protons from one side of a membrane to the other according to the reaction: ATP + H2O + H+(in) = ADP + phosphate + H+(out), by a rotational mechanism. [EC:3.6.3.14]	ATP phosphohydrolase (H+-transporting) activity EXACT [EC:3.6.3.14]
BN1106_s2124B000372.mRNA-1 transcript_id=BN1106_s2124B000372.mRNA-1 gene_id=BN1106_s2124B000372	345	M	207	F. hepatica	Ras-related protein Ral-A	st	UNIPROT-PLATY	8e-27	17.51	Uncharacterized protein	8e-27	tr|A0A075AJX1|A0A075AJX1_9TREM	118	62	233	91	96	27	5	0	41	2	1		ras-related protein Ral-a	7E-025	gi|193697573	114	62	201	88	95	31	7	0	7	2	1	Acyrthosiphon pisum	gi|684365593|ref|XP_009161932.1|	1E-027	MER256529	5e-10	Ras-like protein A - Drosophila melanogaster - GTPase activity - GTP catabolic process - negative regulation of JNK cascade - regulation of cell morphogenesis - dorsal closure - protein binding - Ras protein signal transduction - PDZ domain binding - GTP binding - innate immune response - border follicle cell migration - plasma membrane - defense response to Gram-negative bacterium - negative reg…	7e-24	GO:0003924	GTPase activity	Catalysis of the reaction: GTP + H2O = GDP + phosphate. [ISBN:0198547684]	ARF small monomeric GTPase activity NARROW []
BN1106_s2127B000101.mRNA-1 transcript_id=BN1106_s2127B000101.mRNA-1 gene_id=BN1106_s2127B000101	346	M	839	F. hepatica	DEK protein	nr	GO	5e-41	104.8	UPF0672 protein C3orf58 homolog	0	tr|G7Y4D2|G7Y4D2_CLOSI	748	801	931	52	65	86	378	46	44	15	1		protein DEK isoform X3	1E-044	gi|642930363	183	378	497	33	51	76	250	36	135	42	1	Tribolium castaneum	gi|684379440|ref|XP_009166326.1|	0.0	MER348182	9e-05	DEK oncogene (DNA binding) - Mus musculus - DNA binding - nucleus - chromatin modification - histone binding - contractile fiber - poly(A) RNA binding - cell quiescence - regulation of double-strand break repair - regulation of double-strand break repair via nonhomologous end joining	4e-42	GO:0003677	DNA binding	Any molecular function by which a gene product interacts selectively and non-covalently with DNA (deoxyribonucleic acid). [GOC:dph, GOC:jl, GOC:tb, GOC:vw]	microtubule/chromatin interaction RELATED []
BN1106_s2132B000163.mRNA-1 transcript_id=BN1106_s2132B000163.mRNA-1 gene_id=BN1106_s2132B000163	347	M	782	F. hepatica	Adducin	cs	GO	4e-95	60.9	Alpha-adducin	0	tr|H2KNK8|H2KNK8_CLOSI	1221	776	910	77	87	85	178	21	1	1	1		alpha-adducin-like isoform 2	1E-104	gi|390335224	382	712	735	34	50	97	463	125	28	15	1	Strongylocentrotus purpuratus	gi|684365617|ref|XP_009161940.1|	0.0	MER478060	0.0009	hu li tai shao - Drosophila melanogaster - female germline ring canal formation, actin assembly - fusome - spectrosome - fusome organization - plasma membrane - cytoplasm - female germ-line cyst formation - germarium-derived oocyte fate determination - germline ring canal - female germline ring canal inner rim - actin binding - germ-line cyst formation - spectrosome organization - cystoblast divi…	4e-95	GO:0003779	actin binding	Interacting selectively and non-covalently with monomeric or multimeric forms of actin, including actin filaments. [GOC:clt]	membrane associated actin binding NARROW []
BN1106_s2140B000163.mRNA-1 transcript_id=BN1106_s2140B000163.mRNA-1 gene_id=BN1106_s2140B000163	356	M	395	F. hepatica	Calponin	st	UNIPROT-PLATY	0	109.42	Calponin	0	tr|H2KPZ5|H2KPZ5_CLOSI	653	395	361	82	87	109	68	34	1	1	1		calponin-3-like	2E-045	gi|524902256	184	217	238	48	59	91	112	40	61	95	1	Aplysia californica	gi|684397389|ref|XP_009171834.1|	1E-175	MER365598	3e-25	Calponin-3 - Rattus norvegicus - actin binding - calmodulin binding - actomyosin structure organization	1e-32	GO:0003779	actin binding	Interacting selectively and non-covalently with monomeric or multimeric forms of actin, including actin filaments. [GOC:clt]	membrane associated actin binding NARROW []
BN1106_s214B000741.mRNA-1 transcript_id=BN1106_s214B000741.mRNA-1 gene_id=BN1106_s214B000741	349	M	189	F. hepatica	Calcium-binding protein	st	UNIPROT-PLATY	0	100	Calcium-binding protein	1e-109	tr|O46120|O46120_FASHE	392	189	189	100	100	100	0	0	1	1	1		calcyphosin-like protein-like	9E-005	gi|350424668	47.8	112	214	25	51	52	83	5	54	16	1	Bombus impatiens	gi|684401577|ref|XP_009173195.1|	4E-060	MER054116	1e-05	Uncharacterized protein - Canis lupus familiaris - calcium ion binding	0.0002	GO:0005509	calcium ion binding	Interacting selectively and non-covalently with calcium ions (Ca2+). [GOC:ai]	calcium ion storage activity RELATED []
BN1106_s214B000742.mRNA-1 transcript_id=BN1106_s214B000742.mRNA-1 gene_id=BN1106_s214B000742	350	M	173	F. hepatica	Calcium-binding protein	st	UNIPROT-PLATY	5e-79	75.79	Calcium-binding protein	5e-79	tr|O46121|O46121_FASHE	291	144	190	96	97	76	5	0	47	30	1		dynein light chain 1, cytoplasmic	0.49	gi|339243807	35	66	99	30	48	67	46	6	14	81	1	Trichinella spiralis	gi|684401577|ref|XP_009173195.1|	3E-046	MER329041	2.1	AT1G23220 - Arabidopsis thaliana - microtubule motor activity - cytoplasm - microtubule associated complex - microtubule-based process	0.08	GO:0003777	microtubule motor activity	Catalysis of movement along a microtubule, coupled to the hydrolysis of a nucleoside triphosphate (usually ATP). [GOC:mah, ISBN:0815316194]	axonemal motor activity NARROW []
BN1106_s214B000743.mRNA-1 transcript_id=BN1106_s214B000743.mRNA-1 gene_id=BN1106_s214B000743	351	M	188	F. hepatica	6 kDa tegumental protein	cs	NCBI-PLATY	1e-66	41.76	21.6 kDa tegumental protein	4e-66	tr|H2BPZ2|H2BPZ2_CLOSI	248	180	188	61	81	96	69	0	6	6	1		calmodulin-like	2E-005	gi|340379609	50.1	63	171	41	61	37	37	5	28	6	1	Amphimedon queenslandica	gi|684401641|ref|XP_009173215.1|	1E-066	MER177614	0.007	calcium-dependent mitochondrial substrate carrier - Dictyostelium discoideum - mitochondrial inner membrane - metal ion binding - integral component of membrane - membrane - transport - mitochondrion - transmembrane transport - calcium ion binding	3e-05	GO:0046872	metal ion binding	Interacting selectively and non-covalently with any metal ion. [GOC:ai]	heavy metal binding NARROW []
BN1106_s214B000744.mRNA-1 transcript_id=BN1106_s214B000744.mRNA-1 gene_id=BN1106_s214B000744	352	M	191	F. hepatica	CaBP4 (calcium-binding EF-hand protein 4)	st	UNIPROT-PLATY	0	100	Tegumental calcium-binding EF-hand protein 4	1e-108	tr|H2DH28|H2DH28_FASGI	387	191	191	100	100	100	0	0	1	1	1		flagellar protofilament ribbon protein rib74	2E-004	gi|47551291	46.6	64	645	39	59	10	39	1	579	10	1	Strongylocentrotus purpuratus	gi|684401594|ref|XP_009173200.1|	2E-060	MER141145	0.008	Uncharacterized protein - Gallus gallus - calcium ion binding	0.0003	GO:0005509	calcium ion binding	Interacting selectively and non-covalently with calcium ions (Ca2+). [GOC:ai]	calcium ion storage activity RELATED []
BN1106_s214B000745.mRNA-1 transcript_id=BN1106_s214B000745.mRNA-1 gene_id=BN1106_s214B000745	353	M	214	F. hepatica	Tegument antigen	uc	UNIPROT-PLATY	2e-39	93.65	Tegument antigen	2e-39	tr|G7YAJ6|G7YAJ6_CLOSI	160	177	189	41	63	94	103	0	13	38	1		uncharacterized protein LOC101861733	0.003	gi|524886210	43.1	101	493	27	51	20	73	16	52	6	1	Aplysia californica	gi|684399745|ref|XP_009172606.1|	9E-030	MER434482	0.14	Dynein light chain 1, cytoplasmic - Candida glabrata CBS 138 - molecular_function - cellular_component - biological_process	0.005	GO:0003674	molecular_function	Elemental activities, such as catalysis or binding, describing the actions of a gene product at the molecular level. A given gene product may exhibit one or more molecular functions. [GOC:go_curators]	molecular function EXACT []
BN1106_s214B000747.mRNA-1 transcript_id=BN1106_s214B000747.mRNA-1 gene_id=BN1106_s214B000747	354	M	210	F. hepatica	CaBP3 (calcium-binding EF-hand protein 3)	st	UNIPROT-PLATY	0	100	CaBP3	1e-119	tr|K7WKP9|K7WKP9_FASHE	424	210	210	100	100	100	0	0	1	1	1		predicted protein	3E-005	gi|156368855	49.7	180	308	26	43	58	133	37	71	29	1	Nematostella vectensis	gi|684401587|ref|XP_009173198.1|	2E-051	MER168854	0.027	calfumirin-1 - Dictyostelium discoideum - metal ion binding - calcium ion binding	0.0002	GO:0005509	calcium ion binding	Interacting selectively and non-covalently with calcium ions (Ca2+). [GOC:ai]	calcium ion storage activity RELATED []
BN1106_s214B000748.mRNA-1 transcript_id=BN1106_s214B000748.mRNA-1 gene_id=BN1106_s214B000748	355	M	175	F. hepatica	Tegument antigen	uc	NCBI-PLATY	3e-41	97.28	Tegument antigen	5e-42	tr|A0A095AT42|A0A095AT42_SCHHA	168	173	172	43	67	101	98	4	1	1	1		hypothetical protein LOAG_01243	0.001	gi|312067623	43.5	82	86	34	48	95	54	12	15	93	1	Loa loa	gi|684399745|ref|XP_009172606.1|	3E-041	MER115079	0.45	AT5G20110 - Arabidopsis thaliana - microtubule motor activity - cytoplasm - microtubule associated complex - microtubule-based process	0.002	GO:0003777	microtubule motor activity	Catalysis of movement along a microtubule, coupled to the hydrolysis of a nucleoside triphosphate (usually ATP). [GOC:mah, ISBN:0815316194]	axonemal motor activity NARROW []
BN1106_s2153B000115.mRNA-1 transcript_id=BN1106_s2153B000115.mRNA-1 gene_id=BN1106_s2153B000115	357	M	1656	F. hepatica	Cofilin/tropomyosin type actin binding domain-containing protein	cs	GO	3e-12	42.42	Putative uncharacterized protein	1e-127	tr|G7YP32|G7YP32_CLOSI	455	989	2344	33	49	42	662	122	152	31	1		hypothetical protein CRE_16717	2E-013	gi|308489023	80.5	506	1952	18	33	26	410	6	451	444	1	Caenorhabditis remanei	gi|684412254|ref|XP_009176691.1|	1E-126	MER282729	5e-10	cofilin/tropomyosin type actin binding domain-containing protein - Dictyostelium discoideum - metal ion binding - biological_process - zinc ion binding - intracellular - actin binding	3e-12	GO:0046872	metal ion binding	Interacting selectively and non-covalently with any metal ion. [GOC:ai]	heavy metal binding NARROW []
BN1106_s2169B000110.mRNA-1 transcript_id=BN1106_s2169B000110.mRNA-1 gene_id=BN1106_s2169B000110	361	M	224	F. hepatica	Splicing factor arginine/serine-rich 1/9	tm	UNIPROT-PLATY	0	88.05	Splicing factor arginine/serine-rich 1/9	1e-103	tr|G7YPR1|G7YPR1_CLOSI	373	221	251	82	89	88	39	4	1	1	1		serine/arginine-rich splicing factor 1-like isoform X2	8E-081	gi|291228500	300	230	244	66	77	94	78	19	15	7	1	Saccoglossus kowalevskii	gi|684373108|ref|XP_009164317.1|	4E-099	MER261640	8e-06	serine/arginine-rich splicing factor 1a - Danio rerio - nucleus - mRNA processing - nucleic acid binding - RNA binding - RNA splicing - nucleotide binding	6e-75	GO:0003676	nucleic acid binding	Interacting selectively and non-covalently with any nucleic acid. [GOC:jl]
BN1106_s216B000184.mRNA-1 transcript_id=BN1106_s216B000184.mRNA-1 gene_id=BN1106_s216B000184	358	M	330	F. hepatica	Unknown product	uk	CDD	1000	11.26	Uncharacterized protein	2.7	tr|A0A074ZLM6|A0A074ZLM6_9TREM	31.6	109	243	25	39	45	81	8	76	5	1		cubilin	0.052	gi|642921556	40	262	3722	22	35	7	204	47	2339	15	1	Tribolium castaneum	gi|684397937|ref|XP_009172011.1|	0.42	MER182942	0.67	Predicted protein - Aspergillus oryzae RIB40 - molecular_function - cellular_component - biological_process	0.008	GO:0003674	molecular_function	Elemental activities, such as catalysis or binding, describing the actions of a gene product at the molecular level. A given gene product may exhibit one or more molecular functions. [GOC:go_curators]	molecular function EXACT []
BN1106_s2179B000235.mRNA-1 transcript_id=BN1106_s2179B000235.mRNA-1 gene_id=BN1106_s2179B000235	362	M	68	F. hepatica	Heat shock factor-binding protein 1-like	pm	REFSEQ-INVERTEBRATE	1e-10	77.38	Hypotheticial protein	4e-18	tr|C1LGT8|C1LGT8_SCHJA	88.2	66	73	65	78	90	23	0	6	2	1		GA18887	6E-011	gi|125985979	67	68	88	42	76	77	39	2	17	3	1	Drosophila pseudoobscura pseudoobscura	gi|684368212|ref|XP_009162758.1|	0.81	MER606560	0.39	Heat shock factor-binding protein 1 - Homo sapiens - negative regulation of transcription from RNA polymerase II promoter - transcription corepressor activity - nucleus - cytoskeleton - muscle contraction	4e-10	GO:0003714	transcription corepressor activity	Interacting selectively and non-covalently with a repressing transcription factor and also with the basal transcription machinery in order to stop, prevent, or reduce the frequency, rate or extent of transcription. Cofactors generally do not bind DNA, but rather mediate protein-protein interactions between repressive transcription factors and the basal transcription machinery. [GOC:txnOH, PMID:10…	transcription co-repressor activity EXACT []
BN1106_s2194B000230.mRNA-1 transcript_id=BN1106_s2194B000230.mRNA-1 gene_id=BN1106_s2194B000230	364	M	316	F. hepatica	Succinyl-CoA synthetase alpha subunit	met/int	GO	0	87.28	Succinyl-CoA synthetase alpha subunit	1e-156	tr|G7Y935|G7Y935_CLOSI	549	313	342	84	92	92	50	0	30	2	1		succinyl-CoA ligase	1E-135	gi|524864810	481	307	326	75	87	94	74	1	20	10	1	Aplysia californica	gi|684367271|ref|XP_009162469.1|	1E-156	MER129229	1.8	Uncharacterized protein - Gallus gallus - ATP citrate synthase activity - succinate-CoA ligase (ADP-forming) activity - mitochondrial inner membrane - plasma membrane - metabolic process - cofactor binding	0	GO:0003878	ATP citrate synthase activity	Catalysis of the reaction: acetyl-CoA + ADP + H(+) + oxaloacetate + phosphate = ATP + citrate + CoA. [EC:2.3.3.8, RHEA:21163]	acetyl-CoA:oxaloacetate acetyltransferase (isomerizing; ADP- phosphorylating) activity EXACT [EC:2.3.3.8]
BN1106_s2195B000129.mRNA-1 transcript_id=BN1106_s2195B000129.mRNA-1 gene_id=BN1106_s2195B000129	365	M	303	F. hepatica	Zinc finger RNA-binding protein	nr	NCBI-PLATY	8e-38	89.18	Uncharacterized protein	5e-37	tr|A0A074Z7C4|A0A074Z7C4_9TREM	153	305	342	32	49	89	205	36	17	1	1		zinc finger protein 346-like isoform X3	2E-009	gi|571520765	64.3	143	220	27	41	65	104	20	38	36	1	Apis mellifera	gi|684401717|ref|XP_009173239.1|	8E-038	MER566613	9e-05	zinc finger RNA binding protein 2 - Danio rerio - zinc ion binding - metal ion binding - nucleic acid binding	1e-09	GO:0003725	double-stranded RNA binding	Interacting selectively and non-covalently with double-stranded RNA. [GOC:jl]	dsRNA binding EXACT [GOC:ecd]
BN1106_s2196B000154.mRNA-1 transcript_id=BN1106_s2196B000154.mRNA-1 gene_id=BN1106_s2196B000154	40	M	320	F. hepatica	Hypothetical protein T265_12952, partial	uc	NCBI-PLATY	2e-68	98.32	Uncharacterized protein (Fragment)	1e-67	tr|A0A075A7C0|A0A075A7C0_9TREM	254	352	358	41	55	98	205	48	8	3	1		von Willebrand factor A domain-containing protein 8-like	0.013	gi|662205866	42	132	326	25	46	40	98	6	35	147	1	Diaphorina citri	gi|684374324|ref|XP_009164705.1|	2E-068	MER566206	0.098	DNA repair protein XRCC4 - Homo sapiens - in utero embryonic development - pro-B cell differentiation - protein binding - nucleus - nucleoplasm - centrosome - cytosol - DNA-dependent protein kinase-DNA ligase 4 complex - DNA repair - double-strand break repair - double-strand break repair via nonhomologous end joining - central nervous system development - protein C-terminus binding - response to…	0.11	GO:0005515	protein binding	Interacting selectively and non-covalently with any protein or protein complex (a complex of two or more proteins that may include other nonprotein molecules). [GOC:go_curators]	alpha-2 macroglobulin receptor-associated protein activity RELATED []
BN1106_s219B000273.mRNA-1 transcript_id=BN1106_s219B000273.mRNA-1 gene_id=BN1106_s219B000273	363	M	260	F. hepatica	1,4-alpha-glucan-branching enzyme	met/carb	GO	9e-97	35.61	Uncharacterized protein	1e-139	tr|A0A074ZWZ6|A0A074ZWZ6_9TREM	493	253	657	86	94	39	33	0	405	8	1		1,4-alpha-glucan-branching enzyme-like	1E-105	gi|291225729	381	251	691	67	82	36	82	0	438	8	1	Saccoglossus kowalevskii	gi|684373074|ref|XP_009164307.1|	1E-140	MER091665	6.5	1,4-Alpha-Glucan Branching Enzyme - Drosophila melanogaster - 1,4-alpha-glucan branching enzyme activity - cation binding - glycogen biosynthetic process - hydrolase activity, hydrolyzing O-glycosyl compounds - determination of adult lifespan	4e-99	GO:0003844	1,4-alpha-glucan branching enzyme activity	Catalysis of the transfer of a segment of a (1->4)-alpha-D-glucan chain to a primary hydroxyl group in a similar glucan chain. [EC:2.4.1.18]	1,4-alpha-D-glucan:1,4-alpha-D-glucan 6-alpha-D-(1,4-alpha-D-glucano)-transferase activity EXACT []
BN1106_s2223B000190.mRNA-1 transcript_id=BN1106_s2223B000190.mRNA-1 gene_id=BN1106_s2223B000190	366	L	650	F. hepatica	Threonyl-tRNA synthetase	met/lipd	GO	0	47.59	Uncharacterized protein	0	tr|A0A075A0V7|A0A075A0V7_9TREM	668	367	737	83	91	50	62	0	20	39	1		threonine--tRNA ligase, cytoplasmic-like isoform X2	1E-147	gi|524875291	522	345	709	68	82	49	109	4	40	61	1	Aplysia californica	gi|684369926|ref|XP_009163294.1|	0.0	MER494175	7e-18	Caenorhabditis elegans - embryo development ending in birth or egg hatching - nematode larval development - reproduction - lipid storage	0	GO:0000166	nucleotide binding	Interacting selectively and non-covalently with a nucleotide, any compound consisting of a nucleoside that is esterified with (ortho)phosphate or an oligophosphate at any hydroxyl group on the ribose or deoxyribose. [GOC:mah, ISBN:0198547684]
BN1106_s223B000273.mRNA-1 transcript_id=BN1106_s223B000273.mRNA-1 gene_id=BN1106_s223B000273	367	M	1063	F. hepatica	Calcium-transporting ATPase	tr	CDD	0	109.49	Calcium-transporting ATPase	0	tr|H2KSK6|H2KSK6_CLOSI	1796	1063	1009	85	90	105	154	54	1	1	1		AGAP006186-PA	0.0	gi|158295519	1444	1055	998	70	79	106	315	62	1	1	1	Anopheles gambiae str. PEST	gi|684385090|ref|XP_009168054.1|	0.0	MER017942	1e-99	Calcium ATPase at 60A - Drosophila melanogaster - endoplasmic reticulum - calcium-transporting ATPase activity - integral component of membrane - sarcoplasmic reticulum - calcium ion transport - endoplasmic reticulum membrane - metal ion binding - nucleotide binding - regulation of sequestering of calcium ion - neuromuscular synaptic transmission - nuclear envelope - protein binding - lipid parti…	0	GO:0005388	calcium-transporting ATPase activity	Catalysis of the transfer of a solute or solutes from one side of a membrane to the other according to the reaction: ATP + H2O + Ca2+(cis) = ADP + phosphate + Ca2+(trans). [EC:3.6.3.8]	ATP phosphohydrolase (Ca2+-transporting) EXACT [EC:3.6.3.8]
BN1106_s2242B000188.mRNA-1 transcript_id=BN1106_s2242B000188.mRNA-1 gene_id=BN1106_s2242B000188	43	M	197	F. hepatica	Proteasome subunit beta 2	prot	UNIPROT-PLATY	3e-85	99.5	Proteasome subunit beta type	3e-85	tr|A9UKL3|A9UKL3_CLOSI	312	200	201	75	86	100	49	4	1	1	1		proteasome subunit beta type-2-like	2E-058	gi|585716758	226	194	203	55	78	96	87	4	1	1	1	Saccoglossus kowalevskii	gi|684408931|ref|XP_009175582.1|	4E-043	MER165985	7e-84	Proteasome subunit beta type - Gallus gallus - threonine-type endopeptidase activity - nucleus - cytoplasm - proteasome core complex - proteolysis involved in cellular protein catabolic process	4e-59	GO:0004298	threonine-type endopeptidase activity	Catalysis of the hydrolysis of internal peptide bonds in a polypeptide chain by a mechanism in which the hydroxyl group of a threonine residue at the active center acts as a nucleophile. [GOC:mah, http://merops.sanger.ac.uk/about/glossary.htm#CATTYPE, http://merops.sanger.ac.uk/about/glossary.htm#ENDOPEPTIDASE]	26S protease RELATED [EC:3.4.25]
BN1106_s2258B000081.mRNA-1 transcript_id=BN1106_s2258B000081.mRNA-1 gene_id=BN1106_s2258B000081	369	M	174	F. hepatica	Niemann-Pick protein	met/lipd	GO	5e-26	95.3	Epididymal secretory protein E1	2e-43	tr|A0A095C7C6|A0A095C7C6_SCHHA	173	146	146	53	67	100	68	4	4	3	1		epididymal secretory protein E1-like	2E-029	gi|291242935	129	128	153	46	62	84	68	1	27	23	1	Saccoglossus kowalevskii	gi|684368346|ref|XP_009162798.1|	5E-029	MER183975	0.014	Niemann-Pick disease, type C2 - Danio rerio - extracellular region - endoplasmic reticulum - cholesterol metabolic process - lipid metabolic process - steroid metabolic process	5e-26	GO:0015485	cholesterol binding	Interacting selectively and non-covalently with cholesterol (cholest-5-en-3-beta-ol); the principal sterol of vertebrates and the precursor of many steroids, including bile acids and steroid hormones. [GOC:jl, ISBN:0198506732]
BN1106_s2275B000114.mRNA-1 transcript_id=BN1106_s2275B000114.mRNA-1 gene_id=BN1106_s2275B000114	371	M	219	F. hepatica	Uncharacterized protein	uk	CDD	1000	40.56	Putative uncharacterized protein	0.003	tr|G4V702|G4V702_SCHMA	40.4	138	7726	26	39	2	101	19	3112	80	1		GK17577	4E-004	gi|195456938	46.2	59	554	40	52	11	35	0	388	155	1	Drosophila willistoni	gi|684392037|ref|XP_009170161.1|	0.009	MER575355	0.0005	Mucin related 82C - Drosophila melanogaster - biological_process - extracellular matrix - extracellular matrix structural constituent	0.0008	GO:0005201	extracellular matrix structural constituent	The action of a molecule that contributes to the structural integrity of the extracellular matrix. [GOC:mah]	extracellular matrix glycoprotein NARROW []
BN1106_s2277B000048.mRNA-1 transcript_id=BN1106_s2277B000048.mRNA-1 gene_id=BN1106_s2277B000048	373	M	142	F. hepatica	Calmodulin-like protein 2 (CaM2)	st	UNIPROT-PLATY	3e-78	93.96	Calmodulin-like protein 2 (CaM2)	3e-78	tr|A4V9Q6|A4V9Q6_FASHE	288	140	149	100	100	94	0	0	1	1	1		calmodulin-like protein 12-like	5E-029	gi|524886208	127	140	306	42	67	46	80	0	158	1	1	Aplysia californica	gi|684379082|ref|XP_009166212.1|	1E-032	MER434482	6e-27	Calmodulin - Plasmodium falciparum 3D7 - calcium ion binding - enzyme binding	7e-30	GO:0005509	calcium ion binding	Interacting selectively and non-covalently with calcium ions (Ca2+). [GOC:ai]	calcium ion storage activity RELATED []
BN1106_s2277B000049.mRNA-1 transcript_id=BN1106_s2277B000049.mRNA-1 gene_id=BN1106_s2277B000049	374	M	338	F. hepatica	Retinol dehydrogenase 12	detox/ox	MEROPS	4e-20	45.83	Retinol dehydrogenase 12	1e-122	tr|G7YIJ3|G7YIJ3_CLOSI	437	330	342	63	79	96	120	0	13	6	1		retinol dehydrogenase 13-like	1E-044	gi|557783078	181	317	295	36	54	107	202	30	5	22	1	Musca domestica	gi|684380040|ref|XP_009166510.1|	4E-097	MER090090	4e-20	Uncharacterized protein - Gallus gallus - oxidoreductase activity - oxidation-reduction process	9e-48	GO:0004745	retinol dehydrogenase activity	Catalysis of the reaction: retinol + NAD+ = retinal + NADH + H+. [EC:1.1.1.105]	all-trans retinol dehydrogenase activity BROAD [EC:1.1.1.105]
BN1106_s227B000509.mRNA-1 transcript_id=BN1106_s227B000509.mRNA-1 gene_id=BN1106_s227B000509	370	M	757	F. hepatica	Protein hu-li tai	cs	NCBI-PLATY	0	54.27	Protein hu-li tai shao	0	tr|A0A094ZQY3|A0A094ZQY3_SCHHA	1033	757	766	69	82	99	233	7	16	1	1		uncharacterized protein LOC100878501	1E-110	gi|383866259	401	768	1418	35	50	54	499	135	30	2	1	Megachile rotundata	gi|684377222|ref|XP_009165648.1|	0.0	MER604954	0.0009	Uncharacterized protein - Gallus gallus - cytoskeleton	2e-96	GO:0005198	structural molecule activity	The action of a molecule that contributes to the structural integrity of a complex or assembly within or outside a cell. [GOC:mah]
BN1106_s2291B000314.mRNA-1 transcript_id=BN1106_s2291B000314.mRNA-1 gene_id=BN1106_s2291B000314	376	M	89	F. hepatica	Dynein	cs	UNIPROT-PLATY	2e-45	100	Uncharacterized protein	2e-45	tr|A0A075A9N9|A0A075A9N9_9TREM	179	89	89	92	98	100	7	0	1	1	1		Dynein light chain 1, cytoplasmic	1E-044	gi|170585424	178	89	89	91	98	100	8	0	1	1	1	Brugia malayi	gi|684371667|ref|XP_009163851.1|	2E-046	MER187770	7.3	dynein, light chain, LC8-type 2a - Danio rerio - nucleus - microtubule-based process - cytoplasm - microtubule associated complex - P granule	1e-44	GO:0003774	motor activity	Catalysis of movement along a polymeric molecule such as a microfilament or microtubule, coupled to the hydrolysis of a nucleoside triphosphate. [GOC:mah, ISBN:0815316194]
BN1106_s2298B000195.mRNA-1 transcript_id=BN1106_s2298B000195.mRNA-1 gene_id=BN1106_s2298B000195	44	M	327	F. hepatica	Vesicle-associated membrane protein-associated protein A	tr	UNIPROT-PLATY	3e-76	54.07	Vesicle-associated membrane protein-associated protein A (Fragment)	3e-76	tr|H2KTN4|H2KTN4_CLOSI	283	292	540	52	66	54	139	15	208	21	1		VAMP-associated protein involved in inositol metabolism, putative	2E-041	gi|241735349	170	133	264	57	77	50	57	0	3	6	1	Ixodes scapularis	gi|684398772|ref|XP_009172286.1|	5E-053	MER256727	0.3	Uncharacterized protein - Xenopus (Silurana) tropicalis - endoplasmic reticulum - endoplasmic reticulum membrane - Golgi apparatus - modulation by virus of host morphology or physiology - enzyme binding - endoplasmic reticulum unfolded protein response - protein homodimerization activity - positive regulation of viral genome replication - protein heterodimerization activity - beta-tubulin binding	2e-39	GO:0019899	enzyme binding	Interacting selectively and non-covalently with any enzyme. [GOC:jl]
BN1106_s2303B000143.mRNA-1 transcript_id=BN1106_s2303B000143.mRNA-1 gene_id=BN1106_s2303B000143	378	M	179	F. hepatica	Cathepsin L6-like	s/protease	UNIPROT-PLATY	2e-67	39.88	Cathepsin L	2e-67	tr|Q95VA7|Q95VA7_FASGI	253	130	326	93	96	40	9	1	1	1	1		cathepsin S-like	1E-019	gi|585710655	97.1	127	139	34	63	91	83	1	1	1	1	Saccoglossus kowalevskii	gi|684378026|ref|XP_009165891.1|	1E-012	MER043553	1e-66	Cathepsin L-like proteinase - Fasciola hepatica - endopeptidase activity - cysteine-type endopeptidase activity - extracellular region - proteolysis	3e-54	GO:0004175	endopeptidase activity	Catalysis of the hydrolysis of internal, alpha-peptide bonds in a polypeptide chain. [http://merops.sanger.ac.uk/about/glossary.htm#ENDOPEPTIDASE]	elastase activity RELATED [GOC:krc]
BN1106_s2316B000078.mRNA-1 transcript_id=BN1106_s2316B000078.mRNA-1 gene_id=BN1106_s2316B000078	46	M	418	F. hepatica	cAMP-dependent protein kinase type II-alpha regulatory subunit	st	GO	0	106.44	SJCHGC02266 protein	1e-170	tr|Q5DI18|Q5DI18_SCHJA	596	414	377	75	81	110	100	38	1	4	1		cAMP-dependent protein kinase type II regulatory subunit-like isoform X1	1E-103	gi|572271992	376	415	383	49	66	108	210	48	10	10	1	Apis dorsata	gi|684368969|ref|XP_009162986.1|	1E-170	MER284748	4e-11	cAMP-dependent protein kinase type II-alpha regulatory subunit - Homo sapiens - cAMP-dependent protein kinase inhibitor activity - protein binding - cytoplasm - centrosome - cytosol - plasma membrane - cAMP-dependent protein kinase complex - energy reserve metabolic process - water transport - signal transduction - epidermal growth factor receptor signaling pathway - activation of phospholipase C…	0	GO:0004862	cAMP-dependent protein kinase inhibitor activity	Stops, prevents or reduces the activity of a cAMP-dependent protein kinase. [GOC:mah]
BN1106_s2329B000134.mRNA-1 transcript_id=BN1106_s2329B000134.mRNA-1 gene_id=BN1106_s2329B000134	382	M	112	F. hepatica	Actin related protein	cs	UNIPROT-PLATY	1e-32	22.83	Uncharacterized protein	3e-33	tr|A0A075AJ79|A0A075AJ79_9TREM	138	87	381	78	87	23	19	0	295	26	1		conserved hypothetical protein	4E-012	gi|242015804	70.9	111	363	38	60	31	68	8	259	4	1	Pediculus humanus corporis	gi|684370298|ref|XP_009163415.1|	4E-034	MER195602	0.5	Actin-related protein 2/3 complex, subunit 1 - Drosophila melanogaster - cytoskeleton organization - actin filament polymerization - actin binding - Arp2/3 protein complex - structural constituent of cytoskeleton - Arp2/3 complex-mediated actin nucleation - chaeta morphogenesis - axonal fasciculation - compound eye morphogenesis - axonogenesis - actin filament reorganization involved in cell cycl…	2e-10	GO:0003779	actin binding	Interacting selectively and non-covalently with monomeric or multimeric forms of actin, including actin filaments. [GOC:clt]	membrane associated actin binding NARROW []
BN1106_s232B000326.mRNA-1 transcript_id=BN1106_s232B000326.mRNA-1 gene_id=BN1106_s232B000326	381	M	389	F. hepatica	TyrA protein	met/aa	GO	4e-23	76.25	SJCHGC07012 protein	1e-117	tr|Q5DBS1|Q5DBS1_SCHJA	419	370	372	57	72	99	159	19	21	20	1		uncharacterized protein LOC100371249 isoform X2	8E-090	gi|585648691	332	377	378	46	62	100	202	32	17	9	1	Saccoglossus kowalevskii	gi|684396984|ref|XP_009171702.1|	2E-099	MER476632	1e-17	tyrA protein - Vibrio cholerae O1 biovar El Tor - melanin metabolic process	7e-29	GO:0016491	oxidoreductase activity	Catalysis of an oxidation-reduction (redox) reaction, a reversible chemical reaction in which the oxidation state of an atom or atoms within a molecule is altered. One substrate acts as a hydrogen or electron donor and becomes oxidized, while the other acts as hydrogen or electron acceptor and becomes reduced. [GOC:go_curators]	oxidoreductase activity, acting on other substrates NARROW []
BN1106_s2333B000156.mRNA-1 transcript_id=BN1106_s2333B000156.mRNA-1 gene_id=BN1106_s2333B000156	384	M	274	F. hepatica	Troponin I 4	cs	GO	7e-25	78.81	Troponin I 4	8e-93	tr|H2KQ84|H2KQ84_CLOSI	338	264	254	70	76	104	78	54	39	11	1		troponin i	3E-027	gi|157127585	123	195	203	36	61	96	124	6	13	81	1	Aedes aegypti	gi|684401353|ref|XP_009173126.1|	2E-088	MER553969	6e-05	Caenorhabditis elegans - embryo development ending in birth or egg hatching	3e-25	GO:0003779	actin binding	Interacting selectively and non-covalently with monomeric or multimeric forms of actin, including actin filaments. [GOC:clt]	membrane associated actin binding NARROW []
BN1106_s233B000262.mRNA-1 transcript_id=BN1106_s233B000262.mRNA-1 gene_id=BN1106_s233B000262	47	M	607	F. hepatica	NADP-dependent malic enzyme	met/energy	CDD	0	96.04	Malic enzyme	0	tr|A0A074Z9L0|A0A074Z9L0_9TREM	909	608	586	75	84	104	151	25	1	1	1		NADP-dependent malic enzyme isoform X3	1E-154	gi|571563713	548	558	602	52	69	93	263	48	47	16	1	Apis mellifera	gi|684404047|ref|XP_009173998.1|	0.0	MER163333	0.14	NADP-dependent malic enzyme - Homo sapiens - malic enzyme activity - malate dehydrogenase (decarboxylating) (NAD+) activity - malate dehydrogenase (decarboxylating) (NADP+) activity - mitochondrion - cytosol - carbohydrate metabolic process - malate metabolic process - NADP biosynthetic process - oxaloacetate decarboxylase activity - electron carrier activity - response to hormone - response to c…	0	GO:0004470	malic enzyme activity	Catalysis of the oxidative decarboxylation of malate with the concomitant production of pyruvate. [ISBN:0198506732]	pyruvic-malic carboxylase activity EXACT [EC:1.1.1.39]
BN1106_s2349B000188.mRNA-1 transcript_id=BN1106_s2349B000188.mRNA-1 gene_id=BN1106_s2349B000188	48	M	288	F. hepatica	Severin	cs	GO	9e-67	68.94	Severin	1e-101	tr|G7YBE5|G7YBE5_CLOSI	367	243	375	71	86	65	69	1	4	7	1		gelsolin-like protein 2-like isoform X3	9E-074	gi|524887596	278	238	367	57	75	65	101	5	12	11	1	Aplysia californica	gi|684392660|ref|XP_009170355.1|	8E-096	MER177836	0.14	Gelsolin-like protein 1 - Lumbricus terrestris - actin binding - calcium ion binding - actin filament polymerization - actin filament fragmentation - actin nucleation - actin filament severing - actin filament capping	9e-67	GO:0005515	protein binding	Interacting selectively and non-covalently with any protein or protein complex (a complex of two or more proteins that may include other nonprotein molecules). [GOC:go_curators]	alpha-2 macroglobulin receptor-associated protein activity RELATED []
BN1106_s2349B000191.mRNA-1 transcript_id=BN1106_s2349B000191.mRNA-1 gene_id=BN1106_s2349B000191	385	M	416	F. hepatica	Severin	cs	GO	8e-68	88.56	Severin	1e-135	tr|H2KQN2|H2KQN2_CLOSI	479	326	358	69	83	91	100	0	3	9	1		gelsolin-like protein 2-like	9E-082	gi|340380797	305	339	362	49	66	94	172	12	1	1	1	Amphimedon queenslandica	gi|684392663|ref|XP_009170356.1|	1E-133	MER322533	2.1	Gelsolin-like protein 1 - Lumbricus terrestris - actin binding - calcium ion binding - actin filament polymerization - actin filament fragmentation - actin nucleation - actin filament severing - actin filament capping	8e-68	GO:0005515	protein binding	Interacting selectively and non-covalently with any protein or protein complex (a complex of two or more proteins that may include other nonprotein molecules). [GOC:go_curators]	alpha-2 macroglobulin receptor-associated protein activity RELATED []
BN1106_s2351B000181.mRNA-1 transcript_id=BN1106_s2351B000181.mRNA-1 gene_id=BN1106_s2351B000181	386	M	2245	F. hepatica	Spectrin beta chain	extmat	GO	0	88.87	Uncharacterized protein	0	tr|A0A075A6I1|A0A075A6I1_9TREM	3511	2028	2345	85	93	86	286	4	244	1	1		spectrin beta chain-like isoform X6	0.0	gi|524867757	2082	2219	2429	49	67	91	1130	76	223	1	1	Aplysia californica	gi|684375069|ref|XP_009164948.1|	0.0	MER415633	2e-21	beta Spectrin - Drosophila melanogaster - spectrosome - fusome - calmodulin binding - actin filament binding - spectrin - axon guidance - actin binding - plasma membrane - plasma membrane organization - microtubule binding - cytoskeletal protein binding - spectrosome organization - fusome organization - neuromuscular synaptic transmission - apicolateral plasma membrane - structural constituent of…	0	GO:0005516	calmodulin binding	Interacting selectively and non-covalently with calmodulin, a calcium-binding protein with many roles, both in the calcium-bound and calcium-free states. [GOC:krc]
BN1106_s2354B000024.mRNA-1 transcript_id=BN1106_s2354B000024.mRNA-1 gene_id=BN1106_s2354B000024	387	M	903	F. hepatica	Basement membrane-specific heparan sulfate proteoglycan core protein	extmat	UNIPROT-PLATY	0	98.45	Basement membrane-specific heparan sulfate proteoglycan core protein	0	tr|A0A094ZZE3|A0A094ZZE3_SCHHA	1023	828	841	57	73	98	353	5	1	77	1		basement membrane-specific heparan sulfate proteoglycan core protein isoform X15	1E-032	gi|642922692	143	243	3797	31	47	6	166	22	695	661	1	Tribolium castaneum	gi|684387467|ref|XP_009168782.1|	1E-161	MER183444	4e-29	heparan sulfate proteoglycan 2 - Danio rerio - angiogenesis - skeletal muscle tissue development - endothelial cell proliferation - blood vessel endothelial cell migration	3e-32	GO:0003674	molecular_function	Elemental activities, such as catalysis or binding, describing the actions of a gene product at the molecular level. A given gene product may exhibit one or more molecular functions. [GOC:go_curators]	molecular function EXACT []
BN1106_s2374B000246.mRNA-1 transcript_id=BN1106_s2374B000246.mRNA-1 gene_id=BN1106_s2374B000246	49	M	312	F. hepatica	PDZ and LIM domain protein	cs	GO	2e-23	10.11	Uncharacterized protein (Fragment)	1e-107	tr|A0A075ABC6|A0A075ABC6_9TREM	386	293	316	64	77	93	105	11	1	1	1		hypothetical protein LOC100642610	6E-027	gi|340720126	122	353	1859	27	42	19	256	102	3	4	1	Bombus terrestris	gi|684369705|ref|XP_009163222.1|	1E-108	MER578556	0.0003	AGAP006901-PA - Anopheles gambiae - regulation of cell-matrix adhesion - actin cytoskeleton - muscle alpha-actinin binding	2e-23	GO:0051371	muscle alpha-actinin binding	Interacting selectively and non-covalently with muscle isoforms of actinin. Muscle alpha-actinin isoforms are found in skeletal and cardiac muscle and are localized to the Z-disc. [PMID:10984498, PMID:11699871, PMID:15014165]	alpha-actinin 2 binding NARROW []
BN1106_s2385B000108.mRNA-1 transcript_id=BN1106_s2385B000108.mRNA-1 gene_id=BN1106_s2385B000108	50	M	230	F. hepatica	Lysosomal alpha-glucosidase	met/carb	UNIPROT-PLATY	8e-39	17.92	Uncharacterized protein	1e-39	tr|A0A074ZRA4|A0A074ZRA4_9TREM	161	148	616	52	68	24	71	2	22	71	1		lysosomal alpha-glucosidase-like, partial	2E-020	gi|585667636	100	180	870	31	50	21	123	22	29	54	1	Saccoglossus kowalevskii	gi|684379381|ref|XP_009166307.1|	2E-040	MER149640	0.056	Uncharacterized protein - Gallus gallus - regulation of the force of heart contraction - diaphragm contraction - alpha-1,4-glucosidase activity - lysosomal membrane - glycogen catabolic process - lysosome organization - locomotory behavior - carbohydrate binding - vacuolar sequestering - tongue morphogenesis - muscle cell cellular homeostasis - neuromuscular process controlling posture - neuromus…	2e-21	GO:0004558	alpha-1,4-glucosidase activity	Catalysis of the hydrolysis of terminal, non-reducing alpha-(1->4)-linked alpha-D-glucose residues with release of alpha-D-glucose. [EC:3.2.1.20]	acid maltase activity EXACT [EC:3.2.1.20]
BN1106_s2398B000171.mRNA-1 transcript_id=BN1106_s2398B000171.mRNA-1 gene_id=BN1106_s2398B000171	390	M	81	F. hepatica	40S ribosomal protein S21	ps	UNIPROT-PLATY	2e-33	91.01	40S ribosomal protein S21	2e-33	tr|Q5BS30|Q5BS30_SCHJA	138	81	89	79	87	91	17	0	1	1	1		40S ribosomal protein S21-like	5E-024	gi|557765719	110	79	83	60	82	95	31	0	1	1	1	Musca domestica	gi|684394498|ref|XP_009170920.1|	5.3	MER550146	5.5	40S ribosomal protein S21 - Drosophila pseudoobscura pseudoobscura - ribosome - regulation of cell proliferation - ribosome binding	9e-24	GO:0043022	ribosome binding	Interacting selectively and non-covalently with any part of a ribosome. [GOC:go_curators]	ribosome receptor activity NARROW []
BN1106_s2400B000186.mRNA-1 transcript_id=BN1106_s2400B000186.mRNA-1 gene_id=BN1106_s2400B000186	391	M	490	F. hepatica	Glutamine synthase	met/aa	NCBI-PLATY	0	101.44	Glutamine synthase	1e-159	tr|C1LHA1|C1LHA1_SCHJA	560	485	515	55	72	94	216	13	32	18	1		lengsin-like isoform X3	1E-055	gi|524896567	218	442	434	32	49	102	298	44	3	20	1	Aplysia californica	gi|684371847|ref|XP_009163908.1|	1E-104	MER025775	0.89	Uncharacterized protein - Gallus gallus - glutamate-ammonia ligase activity - glutamine biosynthetic process	1e-39	GO:0004356	glutamate-ammonia ligase activity	Catalysis of the reaction: L-glutamate + ATP + NH(4)(+) = L-glutamine + ADP + 2 H(+) + phosphate. [EC:6.3.1.2, RHEA:16172]	glutamine synthetase activity EXACT []
BN1106_s2409B000122.mRNA-1 transcript_id=BN1106_s2409B000122.mRNA-1 gene_id=BN1106_s2409B000122	392	M	291	F. hepatica	Calbindin-32	st	NCBI-PLATY	0	96.35	Calbindin-32	1e-127	tr|C1LGI9|C1LGI9_SCHJA	452	294	303	78	85	97	64	15	11	5	1		calbindin-32 isoform X2	6E-084	gi|91087437	311	287	312	55	72	92	127	15	16	4	1	Tribolium castaneum	gi|684383538|ref|XP_009167574.1|	1E-125	MER434482	0.01	Calbindin 53E - Drosophila melanogaster - cellular calcium ion homeostasis - calcium ion binding	4e-80	GO:0005509	calcium ion binding	Interacting selectively and non-covalently with calcium ions (Ca2+). [GOC:ai]	calcium ion storage activity RELATED []
BN1106_s2415B000155.mRNA-1 transcript_id=BN1106_s2415B000155.mRNA-1 gene_id=BN1106_s2415B000155	393	M	292	F. hepatica	Acidic leucine-rich nuclear phosphoprotein 32 family member B	pm	GO	5e-49	106.77	Acidic leucine-rich nuclear phosphoprotein 32-related protein (ANP32/acidic	6e-89	tr|G4VMR9|G4VMR9_SCHMA	325	299	299	57	74	100	128	9	1	1	1		leucine Rich Repeat family protein	4E-053	gi|312070322	209	246	250	47	65	98	129	12	1	6	1	Loa loa	gi|684408743|ref|XP_009175521.1|	5E-069	MER178005	3e-13	Acidic leucine-rich nuclear phosphoprotein 32 family member B - Bos taurus - nucleus - cytoplasm - endoplasmic reticulum - nucleocytoplasmic transport - perinuclear region of cytoplasm	6e-50	GO:0042393	histone binding	Interacting selectively and non-covalently with a histone, any of a group of water-soluble proteins found in association with the DNA of plant and animal chromosomes. They are involved in the condensation and coiling of chromosomes during cell division and have also been implicated in nonspecific suppression of gene activity. [GOC:jl]	histone-specific chaperone activity RELATED []
BN1106_s2431B000094.mRNA-1 transcript_id=BN1106_s2431B000094.mRNA-1 gene_id=BN1106_s2431B000094	396	M	419	F. hepatica	DNA damage-inducible protein 1	tr	MEROPS	0	85.62	DNA damage-inducible protein 1 (Fragment)	1e-124	tr|G7YXU1|G7YXU1_CLOSI	444	381	445	59	74	86	153	21	1	1	1		protein DDI1 homolog 2-like	3E-072	gi|524899791	273	451	442	38	55	102	278	53	1	1	1	Aplysia californica	gi|684370993|ref|XP_009163632.1|	1E-124	MER196842	1e-123	Protein DDI1 homolog 2 - Homo sapiens - aspartic-type endopeptidase activity - proteolysis	2e-65	GO:0004190	aspartic-type endopeptidase activity	Catalysis of the hydrolysis of internal, alpha-peptide bonds in a polypeptide chain by a mechanism in which a water molecule bound by the side chains of aspartic residues at the active center acts as a nucleophile. [ISBN:0198506732]	aspartate protease activity EXACT [GOC:mah, GOC:vw]
BN1106_s2434B000197.mRNA-1 transcript_id=BN1106_s2434B000197.mRNA-1 gene_id=BN1106_s2434B000197	397	M	618	F. hepatica	Actin-interacting protein 1	cs	GO	0	100.16	Actin-interacting protein 1	0	tr|G7Y5H4|G7Y5H4_CLOSI	762	593	755	60	77	79	235	8	126	8	1		actin-interacting protein 1 isoform X1	1E-133	gi|641673269	476	620	604	40	60	103	369	21	1	1	1	Acyrthosiphon pisum	gi|684406124|ref|XP_009174677.1|	1E-169	MER183170	1e-107	flare - Drosophila melanogaster - actin filament depolymerization - actin binding - actin polymerization or depolymerization - phagocytosis - imaginal disc-derived wing hair organization - sarcomere organization	0	GO:0003779	actin binding	Interacting selectively and non-covalently with monomeric or multimeric forms of actin, including actin filaments. [GOC:clt]	membrane associated actin binding NARROW []
BN1106_s2438B000175.mRNA-1 transcript_id=BN1106_s2438B000175.mRNA-1 gene_id=BN1106_s2438B000175	398	M	175	F. hepatica	Guanine nucleotide-binding protein subunit beta-2-like	st	UNIPROT-PLATY	2e-50	38.34	Uncharacterized protein	3e-57	tr|A0A074ZQP6|A0A074ZQP6_9TREM	219	114	315	92	95	36	9	0	3	7	1		guanine nucleotide-binding protein subunit beta-2-like 1-like	4E-049	gi|291230121	194	120	316	77	85	38	27	0	1	1	1	Saccoglossus kowalevskii	gi|684385277|ref|XP_009168114.1|	5E-058	MER228438	8e-19	Guanine nucleotide-binding protein subunit beta-2-like 1 - Rattus norvegicus - osteoblast differentiation - phagocytic cup - positive regulation of protein phosphorylation - protein kinase C binding - nucleus - cytoplasm - mitochondrion - cytosol - cytoskeleton - activation of cysteine-type endopeptidase activity involved in apoptotic process - protein kinase C-activating G-protein coupled recept…	9e-49	GO:0005080	protein kinase C binding	Interacting selectively and non-covalently with protein kinase C. [GOC:jl]	PKC alpha binding EXACT []
BN1106_s243B000419.mRNA-1 transcript_id=BN1106_s243B000419.mRNA-1 gene_id=BN1106_s243B000419	395	M	167	F. hepatica	CD59-like protein	imm	CDD	1000	102.53	Uncharacterized protein	3e-07	tr|A0A094ZSP5|A0A094ZSP5_SCHHA	53.1	117	124	24	45	94	88	6	2	51	1		uncharacterized protein LOC102806302	0.010	gi|585699170	40.4	122	133	26	43	92	90	17	10	57	1	Saccoglossus kowalevskii	gi|684371652|ref|XP_009163846.1|	7E-006	MER609164	0.88	lymphocyte antigen 6 complex, locus D - Mus musculus - plasma membrane - cell surface - membrane - anchored component of membrane	2e-05
BN1106_s244B000349.mRNA-1 transcript_id=BN1106_s244B000349.mRNA-1 gene_id=BN1106_s244B000349	52	M	403	F. hepatica	UTP-glucose-1-phosphate uridylyltransferase	met/carb	GO	0	79.84	Uncharacterized protein	1e-150	tr|A0A075A5U2|A0A075A5U2_9TREM	531	395	506	67	80	78	128	13	1	1	1		UTP-glucose-1-phosphate uridylyltransferase, putative, partial	1E-111	gi|241643389	402	389	508	53	70	77	182	28	21	9	1	Ixodes scapularis	gi|684402360|ref|XP_009173448.1|	1E-151	MER297111	8e-84	Protein K08E3.5, isoform e - Caenorhabditis elegans - endoplasmic reticulum - metabolic process - nucleotidyltransferase activity - sarcomere - striated muscle dense body	0	GO:0016779	nucleotidyltransferase activity	Catalysis of the transfer of a nucleotidyl group to a reactant. [ISBN:0198506732]
BN1106_s246B000252.mRNA-1 transcript_id=BN1106_s246B000252.mRNA-1 gene_id=BN1106_s246B000252	399	M	619	F. hepatica	Phosphoenolpyruvate carboxykinase (GTP)	met/carb	GO	0	87.97	Phosphoenolpyruvate carboxykinase (GTP)	0	tr|H2KQ97|H2KQ97_CLOSI	1071	565	618	89	93	91	62	0	54	54	1		phosphoenolpyruvate carboxykinase	0.0	gi|156541477	822	566	726	69	80	78	172	5	164	53	1	Nasonia vitripennis	gi|684397272|ref|XP_009171796.1|	0.0	MER301587	1.6	Uncharacterized protein - Bos taurus - phosphoenolpyruvate carboxykinase (GTP) activity - GTP binding - mitochondrion - gluconeogenesis	0	GO:0004613	phosphoenolpyruvate carboxykinase (GTP) activity	Catalysis of the reaction: GTP + oxaloacetate = GDP + phosphoenolpyruvate + CO2. [EC:4.1.1.32]	GTP:oxaloacetate carboxy-lyase (adding GTP; phosphoenolpyruvate-forming) EXACT [EC:4.1.1.32]
BN1106_s2471B000098.mRNA-1 transcript_id=BN1106_s2471B000098.mRNA-1 gene_id=BN1106_s2471B000098	53	M	1164	F. hepatica	ATP binding cassette	tr	CDD	3e-88	103.17	ATP binding cassette subfamily B (MDR:TAP)	0	tr|A0A068XH31|A0A068XH31_HYMMI	1010	1227	1261	45	62	97	667	111	41	27	1		multidrug resistance protein 1A-like	0.0	gi|524913356	850	1166	1364	41	59	85	677	110	212	82	1	Aplysia californica	gi|684380729|ref|XP_009166719.1|	0.0	MER026564	2e-86	ATP-binding cassette, sub-family B (MDR/TAP), member 1A - Mus musculus - G2/M transition of mitotic cell cycle - nucleotide binding - ATP binding - plasma membrane - ATP catabolic process - transport - drug transmembrane transport - xenobiotic-transporting ATPase activity - hormone transport - cell surface - drug transport - membrane - integral component of membrane - hydrolase activity - ATPase …	0	GO:0000166	nucleotide binding	Interacting selectively and non-covalently with a nucleotide, any compound consisting of a nucleoside that is esterified with (ortho)phosphate or an oligophosphate at any hydroxyl group on the ribose or deoxyribose. [GOC:mah, ISBN:0198547684]
BN1106_s2474B000182.mRNA-1 transcript_id=BN1106_s2474B000182.mRNA-1 gene_id=BN1106_s2474B000182	401	M	309	F. hepatica	ATP-dependent RNA helicase DDX23	ps	MEROPS	5e-96	27.69	Uncharacterized protein	1e-108	tr|A0A074ZSK6|A0A074ZSK6_9TREM	388	288	1670	63	79	17	105	1	878	18	1		predicted protein	3E-071	gi|156408255	270	303	320	47	64	95	159	18	1	1	1	Nematostella vectensis	gi|684378729|ref|XP_009166101.1|	1E-108	MER306882	5e-96	Putative N(4)-(beta-N-acetylglucosaminyl)-L-asparaginase GH22932 - Drosophila grimshawi - N4-(beta-N-acetylglucosaminyl)-L-asparaginase activity - lysosome - protein deglycosylation	2e-69	GO:0003948	N4-(beta-N-acetylglucosaminyl)-L-asparaginase activity	Catalysis of the reaction: N(4)-(beta-N-acetyl-D-glucosaminyl)-L-asparagine + H(2)O = N-acetyl-beta-D-glucosaminylamine + L-aspartate + H(+). [EC:3.5.1.26, RHEA:11547]	4-N-(beta-N-acetyl-D-glucosaminyl)-L-asparagine amidohydrolase activity EXACT [EC:3.5.1.26]
BN1106_s2487B000187.mRNA-1 transcript_id=BN1106_s2487B000187.mRNA-1 gene_id=BN1106_s2487B000187	402	M	344	F. hepatica	Protein NDRG1	st	MEROPS	5e-29	71.84	Uncharacterized protein	2e-73	tr|A0A074ZE53|A0A074ZE53_9TREM	274	256	377	55	67	68	115	38	64	6	1		uncharacterized protein ZK1073.1-like isoform X3	3E-039	gi|524900699	164	257	364	35	56	71	165	47	50	10	1	Aplysia californica	gi|684393768|ref|XP_009170695.1|	3E-074	MER536382	5e-29	Protein NDRG1 - Homo sapiens - protein binding - nucleus - cytoplasm - centrosome - cytosol - microtubule - plasma membrane - cell-cell adherens junction - microtubule binding - cell death - response to metal ion - microtubule cytoskeleton - Rab GTPase binding - DNA damage response, signal transduction by p53 class mediator - peripheral nervous system myelin maintenance - gamma-tubulin binding - …	2e-17	GO:0005515	protein binding	Interacting selectively and non-covalently with any protein or protein complex (a complex of two or more proteins that may include other nonprotein molecules). [GOC:go_curators]	alpha-2 macroglobulin receptor-associated protein activity RELATED []
BN1106_s2487B000188.mRNA-1 transcript_id=BN1106_s2487B000188.mRNA-1 gene_id=BN1106_s2487B000188	403	M	665	F. hepatica	DnaK-type molecular chaperone	pm	CDD	0	95.63	Uncharacterized protein	0	tr|A0A074ZIC7|A0A074ZIC7_9TREM	1123	646	650	88	94	99	73	17	18	22	1		Hsp70, putative, partial	0.0	gi|241119385	978	647	668	76	88	97	153	16	27	21	1	Ixodes scapularis	gi|684393772|ref|XP_009170696.1|	0.0	MER220621	4e-29	Uncharacterized protein - Sus scrofa - ATP binding - protein folding - protein export from nucleus - enzyme binding - mitochondrial nucleoid - unfolded protein binding	0	GO:0005524	ATP binding	Interacting selectively and non-covalently with ATP, adenosine 5'-triphosphate, a universally important coenzyme and enzyme regulator. [ISBN:0198506732]
BN1106_s2495B000112.mRNA-1 transcript_id=BN1106_s2495B000112.mRNA-1 gene_id=BN1106_s2495B000112	404	M	164	F. hepatica	Niemann-Pick type C2	met/lipd	CDD	7e-10	63.41	Epididymal secretory protein E1 (Niemann Pick type C2 protein homolog)	3e-15	tr|Q5DHY8|Q5DHY8_SCHJA	79.7	94	146	44	60	64	52	6	45	49	1		predicted protein	6E-010	gi|156353012	64.3	81	147	38	56	55	50	0	43	45	1	Nematostella vectensis	gi|684368346|ref|XP_009162798.1|	2E-014	MER604736	1.9	Epididymal secretory protein E1 - Sus scrofa - extracellular region - lysosome - endoplasmic reticulum - cholesterol metabolic process - response to virus - cholesterol binding - enzyme binding - cholesterol transport - intracellular cholesterol transport - cholesterol efflux - cholesterol homeostasis	3e-09	GO:0015485	cholesterol binding	Interacting selectively and non-covalently with cholesterol (cholest-5-en-3-beta-ol); the principal sterol of vertebrates and the precursor of many steroids, including bile acids and steroid hormones. [GOC:jl, ISBN:0198506732]
BN1106_s2505B000147.mRNA-1 transcript_id=BN1106_s2505B000147.mRNA-1 gene_id=BN1106_s2505B000147	406	M	538	F. hepatica	Phosphogluconate dehydrogenase	pe	GO	0	100.41	6-phosphogluconate dehydrogenase, decarboxylating	0	tr|A0A074ZNY6|A0A074ZNY6_9TREM	751	486	482	75	84	101	117	5	1	52	1		6-phosphogluconate dehydrogenase, decarboxylating-like	0.0	gi|524908996	648	484	701	64	79	69	173	5	221	53	1	Aplysia californica	gi|684395467|ref|XP_009171217.1|	0.0	MER085977	0.59	6-phosphogluconate dehydrogenase, decarboxylating - Gallus gallus - phosphogluconate dehydrogenase (decarboxylating) activity - pentose-phosphate shunt, oxidative branch - pentose biosynthetic process - NADP binding	0	GO:0004616	phosphogluconate dehydrogenase (decarboxylating) activity	Catalysis of the reaction: 6-phospho-D-gluconate + NADP+ = D-ribulose 5-phosphate + CO2 + NADPH + H+. [EC:1.1.1.44]	6-phospho-D-gluconate dehydrogenase activity EXACT [EC:1.1.1.44]
BN1106_s2507B000140.mRNA-1 transcript_id=BN1106_s2507B000140.mRNA-1 gene_id=BN1106_s2507B000140	407	M	293	F. hepatica	Retinol dehydrogenase 12	detox/ox	MEROPS	2e-11	26.53	Retinol dehydrogenase 12	1e-86	tr|A0A095CFK7|A0A095CFK7_SCHHA	318	325	323	52	65	101	156	41	1	1	1		AGAP007572-PA	1E-045	gi|158285424	184	316	318	38	53	99	195	72	33	17	1	Anopheles gambiae str. PEST	gi|684411430|ref|XP_009176391.1|	5E-085	MER090090	2e-11	Uncharacterized protein - Gallus gallus - oxidoreductase activity - oxidation-reduction process	8e-44	GO:0016491	oxidoreductase activity	Catalysis of an oxidation-reduction (redox) reaction, a reversible chemical reaction in which the oxidation state of an atom or atoms within a molecule is altered. One substrate acts as a hydrogen or electron donor and becomes oxidized, while the other acts as hydrogen or electron acceptor and becomes reduced. [GOC:go_curators]	oxidoreductase activity, acting on other substrates NARROW []
BN1106_s2566B000129.mRNA-1 transcript_id=BN1106_s2566B000129.mRNA-1 gene_id=BN1106_s2566B000129	408	M	703	F. hepatica	Vacuolar protein sorting 26 or von Willebrand factor A	tr	UNIPROT-PLATY	0	81.28	Uncharacterized protein	1e-152	tr|A0A075AEV5|A0A075AEV5_9TREM	537	661	888	44	62	74	364	64	14	20	1		predicted protein, partial	1E-077	gi|156395736	292	691	756	30	47	91	480	97	9	15	1	Nematostella vectensis	gi|684388720|ref|XP_009169153.1|	1E-153	MER592166	0.28	von Willebrand factor A domain containing 5A - Mus musculus - molecular_function - biological_process	4e-61
BN1106_s2574B000116.mRNA-1 transcript_id=BN1106_s2574B000116.mRNA-1 gene_id=BN1106_s2574B000116	410	M	81	F. hepatica	Acyl-CoA-binding protein (ACBP)/diazepam binding inhibitor (DBI).	met/energy	REFSEQ-INVERTEBRATE	3e-15	73.56	Diazepam-binding inhibitor	2e-16	tr|C1LJT2|C1LJT2_SCHJA	82.8	66	91	56	74	73	29	0	1	16	1		acyl-CoA-binding protein homolog	3E-015	gi|383847178	81.3	64	87	56	76	74	28	0	2	18	1	Megachile rotundata	gi|684374197|ref|XP_009164665.1|	6E-010	MER362628	0.009	Diazepam-binding inhibitor - Drosophila melanogaster - cellular acyl-CoA homeostasis - fatty-acyl-CoA binding - diazepam binding - enzyme inhibitor activity	6e-14	GO:0008289	lipid binding	Interacting selectively and non-covalently with a lipid. [GOC:ai]
BN1106_s258B000276.mRNA-1 transcript_id=BN1106_s258B000276.mRNA-1 gene_id=BN1106_s258B000276	411	M	180	F. hepatica	Ras-related protein Rab-8A,	st	REFSEQ-INVERTEBRATE	4e-73	85.1	Uncharacterized protein	7e-82	tr|A0A074Z3Y4|A0A074Z3Y4_9TREM	301	167	353	89	94	47	18	0	101	11	1		ras-related protein Rab-8A, putative	4E-073	gi|157125298	274	177	208	76	87	85	42	0	1	1	1	Aedes aegypti	gi|684405577|ref|XP_009174498.1|	1E-082	MER159895	2e-55	Ras-related protein Rab-8A - Gallus gallus - GTPase activity - GTP binding - plasma membrane - GTP catabolic process - vesicle docking involved in exocytosis - small GTPase mediated signal transduction - axonogenesis - protein transport - Rab GTPase binding - GDP binding - nonmotile primary cilium - cilium assembly - phagocytic vesicle - Golgi vesicle fusion to target membrane - recycling endosom…	7e-73	GO:0003924	GTPase activity	Catalysis of the reaction: GTP + H2O = GDP + phosphate. [ISBN:0198547684]	ARF small monomeric GTPase activity NARROW []
BN1106_s2590B000129.mRNA-1 transcript_id=BN1106_s2590B000129.mRNA-1 gene_id=BN1106_s2590B000129	412	M	231	F. hepatica	PDZ and LIM domain protein Zasp	cs	UNIPROT-PLATY	1e-65	114.74	PDZ and LIM domain protein Zasp	1e-69	tr|G7YUP0|G7YUP0_CLOSI	261	218	190	65	68	115	76	60	1	1	1		caldesmon-like	2E-006	gi|572313890	53.9	92	590	33	48	16	61	18	15	19	1	Apis dorsata	gi|684386941|ref|XP_009168621.1|	6E-069	MER407374	0.015	GA15635, isoform A - Drosophila pseudoobscura pseudoobscura - regulation of cell-matrix adhesion - actin cytoskeleton - muscle alpha-actinin binding	2e-05	GO:0051371	muscle alpha-actinin binding	Interacting selectively and non-covalently with muscle isoforms of actinin. Muscle alpha-actinin isoforms are found in skeletal and cardiac muscle and are localized to the Z-disc. [PMID:10984498, PMID:11699871, PMID:15014165]	alpha-actinin 2 binding NARROW []
BN1106_s2597B000195.mRNA-1 transcript_id=BN1106_s2597B000195.mRNA-1 gene_id=BN1106_s2597B000195	413	M	384	F. hepatica	Charged multivesicular body protein 4	tr	CDD	2e-20	95.12	Uncharacterized protein	4e-57	tr|A0A074Z567|A0A074Z567_9TREM	220	173	413	62	80	42	65	0	176	1	1		charged multivesicular body protein 4c-like	1E-041	gi|524911700	172	169	220	51	70	77	82	1	1	1	1	Aplysia californica	gi|684404062|ref|XP_009174003.1|	6E-058	MER454056	0.001	charged multivesicular body protein 4B - Danio rerio - late endosome membrane - cytokinesis checkpoint - cytoplasm - protein transport - negative regulation of cytokinesis - endosome - membrane - cytosol - abscission - transport	1e-38	GO:0005515	protein binding	Interacting selectively and non-covalently with any protein or protein complex (a complex of two or more proteins that may include other nonprotein molecules). [GOC:go_curators]	alpha-2 macroglobulin receptor-associated protein activity RELATED []
BN1106_s25B000189.mRNA-1 transcript_id=BN1106_s25B000189.mRNA-1 gene_id=BN1106_s25B000189	405	M	6359	F. hepatica	Basement membrane-specific heparan sulfate proteoglycan core protein	extmat	UNIPROT-PLATY	0	92.88	Basement membrane-specific heparan sulfate proteoglycan core protein	0	tr|G7YN43|G7YN43_CLOSI	3798	6329	6814	37	52	93	3979	743	330	103	1		GA11663	7E-056	gi|198467646	223	996	4533	26	37	22	735	184	1319	524	1	Drosophila pseudoobscura pseudoobscura	gi|684367377|ref|XP_009162503.1|	0.0	MER603504	1e-63	Basement membrane-specific heparan sulfate proteoglycan core protein - Homo sapiens - retinoid metabolic process - angiogenesis - endochondral ossification - chondrocyte differentiation - protein binding - extracellular region - basal lamina - extracellular space - Golgi lumen - plasma membrane - carbohydrate metabolic process - glycosaminoglycan biosynthetic process - glycosaminoglycan catabolic…	9e-64	GO:0005515	protein binding	Interacting selectively and non-covalently with any protein or protein complex (a complex of two or more proteins that may include other nonprotein molecules). [GOC:go_curators]	alpha-2 macroglobulin receptor-associated protein activity RELATED []
BN1106_s2615B000090.mRNA-1 transcript_id=BN1106_s2615B000090.mRNA-1 gene_id=BN1106_s2615B000090	415	M	816	F. hepatica	Myoferlin / Dysferlin	st	GO	0	37.7	Dysferlin	0	tr|A0A094ZTM9|A0A094ZTM9_SCHHA	837	766	2053	53	72	37	355	17	2	3	1		myoferlin, partial	1E-167	gi|449685662	591	787	1293	40	60	61	466	42	1	1	1	Hydra vulgaris	gi|684379604|ref|XP_009166379.1|	0.0	MER438356	3e-21	Protein Myof - Rattus norvegicus - plasma membrane repair - phospholipid binding - caveola - integral component of membrane - regulation of vascular endothelial growth factor receptor signaling pathway - cytoplasmic vesicle - cellular response to heat - intracellular membrane-bounded organelle - extracellular vesicular exosome	0	GO:0005543	phospholipid binding	Interacting selectively and non-covalently with phospholipids, a class of lipids containing phosphoric acid as a mono- or diester. [ISBN:0198506732]
BN1106_s263B000603.mRNA-1 transcript_id=BN1106_s263B000603.mRNA-1 gene_id=BN1106_s263B000603	416	M	118	F. hepatica	Uncharacterized protein	uk	CDD	1000	16.37	Putative uncharacterized protein	6e-05	tr|G7YSC9|G7YSC9_CLOSI	44.3	67	75	35	46	89	43	1	8	50	1		Hypothetical protein CBG15281, partial	0.77	gi|268576028	33.5	91	435	28	38	21	65	17	202	40	1	Caenorhabditis briggsae	gi|684388622|ref|XP_009169121.1|	0.065	MER410594	0.02	Uncharacterized protein - Gallus gallus - positive regulation of cytokine production - cytoplasm - plasma membrane - signal transduction - positive regulation of B cell proliferation - T cell costimulation - T cell receptor complex - positive regulation of T cell proliferation - regulation of apoptotic process - positive regulation of I-kappaB kinase/NF-kappaB signaling - thymic T cell selection …	1.1	GO:0050700	CARD domain binding	Interacting selectively and non-covalently with a CARD (N-terminal caspase recruitment) domain, a protein-protein interaction domain that belongs to the death domain-fold superfamily. These protein molecule families are similar in structure with each consisting of six or seven anti-parallel alpha-helices that form highly specific homophilic interactions between signaling partners. CARD exists in …
BN1106_s2641B000139.mRNA-1 transcript_id=BN1106_s2641B000139.mRNA-1 gene_id=BN1106_s2641B000139	417	M	813	F. hepatica	Aconitate hydratase 1	pm	MEROPS	1e-32	59.7	Aconitate hydratase 1	0	tr|G7YC77|G7YC77_CLOSI	1223	736	744	80	88	99	140	36	44	77	1		probable aconitate hydratase, mitochondrial	0.0	gi|91088677	1134	806	790	69	79	102	249	44	17	14	1	Tribolium castaneum	gi|684394978|ref|XP_009171070.1|	0.0	MER259789	1e-32	Aconitase - Drosophila melanogaster - mitochondrion - aconitate hydratase activity - 4 iron, 4 sulfur cluster binding - lipid particle - tricarboxylic acid cycle	0	GO:0003994	aconitate hydratase activity	Catalysis of the reaction: citrate = isocitrate. The reaction occurs in two steps: (1) citrate = cis-aconitate + H2O, (2) cis-aconitate + H2O = isocitrate. This reaction is the interconversion of citrate and isocitrate via the labile, enzyme-bound intermediate cis-aconitate. Water is removed from one part of the citrate molecule and added back to a different atom to form isocitrate. [EC:4.2.1.3, …	aconitase activity EXACT []
BN1106_s2655B000264.mRNA-1 transcript_id=BN1106_s2655B000264.mRNA-1 gene_id=BN1106_s2655B000264	418	M	183	F. hepatica	Charged multivesicular body protein	tr	UNIPROT-PLATY	4e-52	83.26	Uncharacterized protein	8e-59	tr|A0A074ZYK7|A0A074ZYK7_9TREM	224	163	419	71	87	39	46	2	137	1	1		charged multivesicular body protein 1a-like	4E-042	gi|524894020	171	153	200	54	79	77	70	0	1	9	1	Aplysia californica	gi|684410206|ref|XP_009175996.1|	1E-059	MER318205	4e-11	charged multivesicular body protein 1A - Danio rerio - cerebellum development - transport - protein transport - cytoplasm - endosome membrane - endosome - membrane	9e-40	GO:0005515	protein binding	Interacting selectively and non-covalently with any protein or protein complex (a complex of two or more proteins that may include other nonprotein molecules). [GOC:go_curators]	alpha-2 macroglobulin receptor-associated protein activity RELATED []
BN1106_s2662B000418.mRNA-1 transcript_id=BN1106_s2662B000418.mRNA-1 gene_id=BN1106_s2662B000418	419	M	198	F. hepatica	60S ribosomal protein L18a	ps	UNIPROT-PLATY	3e-84	110	60S ribosomal protein L18a	3e-84	tr|C1LUV3|C1LUV3_SCHJA	309	198	180	75	84	110	48	22	5	1	1		60S ribosomal protein L18a-like	1E-057	gi|524882414	223	198	176	56	68	113	87	22	1	1	1	Aplysia californica	gi|684369461|ref|XP_009163133.1|	2E-073	MER264892	4e-51	Uncharacterized protein - Sus scrofa - structural constituent of ribosome - translation - cytosolic large ribosomal subunit	4e-63	GO:0003735	structural constituent of ribosome	The action of a molecule that contributes to the structural integrity of the ribosome. [GOC:mah]	ribosomal protein BROAD []
BN1106_s2673B000071.mRNA-1 transcript_id=BN1106_s2673B000071.mRNA-1 gene_id=BN1106_s2673B000071	420	M	422	F. hepatica	Calreticulin	st	GO	0	94	Calreticulin autoantigen homolog,putative	1e-141	tr|C4Q5I7|C4Q5I7_SCHMA	501	377	393	60	76	96	150	3	18	19	1		hypothetical protein TRIADDRAFT_63359	1E-135	gi|196010451	484	392	411	57	73	95	167	4	22	21	1	Trichoplax adhaerens	gi|684412316|ref|XP_009176722.1|	1E-134	MER256436	1e-10	Calreticulin - Sus scrofa - negative regulation of transcription from RNA polymerase II promoter - peptide antigen assembly with MHC class I protein complex - mRNA binding - integrin binding - calcium ion binding - extracellular space - nucleus - cytosol - polysome - protein folding - protein export from nucleus - cell cycle arrest - positive regulation of cell proliferation - external side of pl…	0	GO:0003729	mRNA binding	Interacting selectively and non-covalently with messenger RNA (mRNA), an intermediate molecule between DNA and protein. mRNA includes UTR and coding sequences, but does not contain introns. [GOC:kmv, SO:0000234]
BN1106_s2684B000094.mRNA-1 transcript_id=BN1106_s2684B000094.mRNA-1 gene_id=BN1106_s2684B000094	421	M	786	F. hepatica	Calpain	s/protease	GO	0	111.19	Family C2 unassigned peptidase (C02 family)	0	tr|G4VDT5|G4VDT5_SCHMA	829	816	773	54	64	106	375	177	61	24	1		calpain-A isoform X3	1E-152	gi|662184433	540	781	764	39	54	102	471	157	47	71	1	Diaphorina citri	gi|684389374|ref|XP_009169360.1|	1E-162	MER099210	0	calpain 9 - Danio rerio - hydrolase activity - cysteine-type peptidase activity - calcium ion binding - intracellular - calcium-dependent cysteine-type endopeptidase activity - proteolysis - cytoplasm - peptidase activity	0	GO:0016787	hydrolase activity	Catalysis of the hydrolysis of various bonds, e.g. C-O, C-N, C-C, phosphoric anhydride bonds, etc. Hydrolase is the systematic name for any enzyme of EC class 3. [ISBN:0198506732]
BN1106_s269B000233.mRNA-1 transcript_id=BN1106_s269B000233.mRNA-1 gene_id=BN1106_s269B000233	422	V	341	F. hepatica	Phosphoglucomutase-1	met/carb	GO	1e-95	69.93	Uncharacterized protein	1e-150	tr|A0A074Z8J5|A0A074Z8J5_9TREM	528	386	748	67	76	52	124	45	363	1	1		hypothetical protein TRIADDRAFT_29275	1E-094	gi|196011112	347	387	562	48	62	69	200	53	183	1	1	Trichoplax adhaerens	gi|684405137|ref|XP_009174355.1|	1E-150	MER517500	0.003	Uncharacterized protein - Sus scrofa - magnesium ion binding - phosphoglucomutase activity - cytosol - glycogen biosynthetic process - glucose metabolic process - actin cytoskeleton - galactose catabolic process	1e-95	GO:0000287	magnesium ion binding	Interacting selectively and non-covalently with magnesium (Mg) ions. [GOC:ai]	magnesium binding EXACT []
BN1106_s26B000447.mRNA-1 transcript_id=BN1106_s26B000447.mRNA-1 gene_id=BN1106_s26B000447	414	M	1900	F. hepatica	Collagen alpha-1(XV) chain	extmat	UNIPROT-PLATY	0	101.19	Collagen alpha-1(XV) chain	0	tr|A0A095BY53|A0A095BY53_SCHHA	949	1528	1510	36	54	101	975	184	13	390	1		collagen alpha 1(xviii) chain	1E-022	gi|157127733	111	375	780	27	41	48	271	81	321	1535	1	Aedes aegypti	gi|684391275|ref|XP_009169927.1|	0.0	MER522619	1e-19	collagen, type XV, alpha 1 - Mus musculus - structural molecule activity - extracellular region - proteinaceous extracellular matrix - collagen trimer - basement membrane - extracellular space - cell adhesion - extracellular matrix - extracellular vesicular exosome	1e-21	GO:0005198	structural molecule activity	The action of a molecule that contributes to the structural integrity of a complex or assembly within or outside a cell. [GOC:mah]
BN1106_s2716B000103.mRNA-1 transcript_id=BN1106_s2716B000103.mRNA-1 gene_id=BN1106_s2716B000103	424	M	363	F. hepatica	Dehydrogenase/reductase SDR family member 1-li	st	GO	3e-63	105.75	Uncharacterized protein	1e-101	tr|A0A074Z049|A0A074Z049_9TREM	368	337	329	60	72	102	133	17	1	32	1		dehydrogenase/reductase SDR family member 1-like	7E-070	gi|390365203	265	342	322	45	60	106	187	40	3	33	1	Strongylocentrotus purpuratus	gi|684409743|ref|XP_009175847.1|	1E-102	MER045970	2e-11	Uncharacterized protein - Sus scrofa - mitochondrial inner membrane - endoplasmic reticulum - oxidoreductase activity - oxidation-reduction process	3e-63	GO:0016491	oxidoreductase activity	Catalysis of an oxidation-reduction (redox) reaction, a reversible chemical reaction in which the oxidation state of an atom or atoms within a molecule is altered. One substrate acts as a hydrogen or electron donor and becomes oxidized, while the other acts as hydrogen or electron acceptor and becomes reduced. [GOC:go_curators]	oxidoreductase activity, acting on other substrates NARROW []
BN1106_s2740B000079.mRNA-1 transcript_id=BN1106_s2740B000079.mRNA-1 gene_id=BN1106_s2740B000079	427	M	198	F. hepatica	HSP90	pm	GO	2e-22	94.76	Uncharacterized protein	1e-55	tr|C1LCG9|C1LCG9_SCHJA	214	193	188	55	70	103	86	5	1	1	1		expressed hypothetical protein	3E-029	gi|196002637	129	167	261	43	59	64	95	11	96	9	1	Trichoplax adhaerens	gi|684399501|ref|XP_009172525.1|	6E-041	MER480896	1e-18	Aspergillus nidulans - protein folding - regulation of mitotic cell cycle - positive regulation of telomere maintenance via telomerase - regulation of telomerase activity - chaperone binding - nucleus - cytosol	2e-22	GO:0051087	chaperone binding	Interacting selectively and non-covalently with a chaperone protein, a class of proteins that bind to nascent or unfolded polypeptides and ensure correct folding or transport. [http://www.onelook.com]	chaperone protein binding EXACT []
BN1106_s2741B000351.mRNA-1 transcript_id=BN1106_s2741B000351.mRNA-1 gene_id=BN1106_s2741B000351	428	M	175	F. hepatica	Ribosomal protein L24e Large subunit	ps	UNIPROT-PLATY	3e-65	25.96	Large subunit ribosomal protein L24e	3e-65	tr|G7YDW0|G7YDW0_CLOSI	245	148	570	84	91	26	23	3	424	30	1		60S ribosomal protein L24-like	8E-047	gi|524864130	187	146	154	63	79	95	53	3	12	30	1	Aplysia californica	gi|684388618|ref|XP_009169120.1|	2E-065	MER256430	0.0001	ribosomal protein L24 - Danio rerio - embryo development - ribonucleoprotein complex - ribosome - multicellular organismal development	2e-45	GO:0003735	structural constituent of ribosome	The action of a molecule that contributes to the structural integrity of the ribosome. [GOC:mah]	ribosomal protein BROAD []
BN1106_s2745B000189.mRNA-1 transcript_id=BN1106_s2745B000189.mRNA-1 gene_id=BN1106_s2745B000189	429	M	267	F. hepatica	Glyoxalase domain-containing protein	detox/ox	UNIPROT-PLATY	9e-97	98.3	Uncharacterized protein	4e-99	tr|A0A075AJS9|A0A075AJS9_9TREM	359	303	316	57	71	96	128	38	14	2	1		glyoxalase domain-containing protein 4-like	1E-087	gi|291242219	323	292	300	55	67	97	131	29	4	3	1	Saccoglossus kowalevskii	gi|684366916|ref|XP_009162360.1|	1E-100	MER457772	0.13	Glyoxalase domain-containing protein 4 - Rattus norvegicus - mitochondrion	1e-85	GO:0003674	molecular_function	Elemental activities, such as catalysis or binding, describing the actions of a gene product at the molecular level. A given gene product may exhibit one or more molecular functions. [GOC:go_curators]	molecular function EXACT []
BN1106_s274B000296.mRNA-1 transcript_id=BN1106_s274B000296.mRNA-1 gene_id=BN1106_s274B000296	55	M	998	F. hepatica	ATP-binding cassette	tr	CDD	2e-83	103.88	ATP-binding cassette subfamily B (MDR/TAP) member 1	0	tr|H2KUN9|H2KUN9_CLOSI	1096	1005	1193	56	73	84	436	21	195	3	1		multidrug resistance protein 1A-like	0.0	gi|524913356	791	995	1364	43	63	73	560	23	380	2	1	Aplysia californica	gi|684395667|ref|XP_009171282.1|	0.0	MER026564	5e-74	Uncharacterized protein - Gallus gallus - ATP binding - ATP catabolic process - integral component of membrane - ATPase activity, coupled to transmembrane movement of substances - transmembrane transport	0	GO:0005524	ATP binding	Interacting selectively and non-covalently with ATP, adenosine 5'-triphosphate, a universally important coenzyme and enzyme regulator. [ISBN:0198506732]
BN1106_s2757B000215.mRNA-1 transcript_id=BN1106_s2757B000215.mRNA-1 gene_id=BN1106_s2757B000215	431	M	77	F. hepatica	Cystatin	s/protinh	UNIPROT-PLATY	1e-33	61.21	Cystatin	1e-33	tr|Q17TZ2|Q17TZ2_FASHE	139	71	116	98	98	61	1	0	1	7	1		uncharacterized protein LOC103519008	8.7	gi|662186471	30	28	428	42	67	7	16	0	337	3	1	Diaphorina citri	gi|684410664|ref|XP_009176144.1|	0.004	MER536491	7.2	Olfactory receptor - Sus scrofa - G-protein coupled receptor activity - olfactory receptor activity - plasma membrane - G-protein coupled receptor signaling pathway - integral component of membrane - detection of chemical stimulus involved in sensory perception of smell	4	GO:0004930	G-protein coupled receptor activity	Combining with an extracellular signal and transmitting the signal across the membrane by activating an associated G-protein; promotes the exchange of GDP for GTP on the alpha subunit of a heterotrimeric G-protein complex. [GOC:bf, http://www.iuphar-db.org, Wikipedia:GPCR]	EBV-induced receptor NARROW []
BN1106_s2761B000168.mRNA-1 transcript_id=BN1106_s2761B000168.mRNA-1 gene_id=BN1106_s2761B000168	433	M	1216	F. hepatica	Uracil-DNA glycosylase	nr	GO	1e-69	66.67	Uracil-DNA glycosylase	0	tr|G7Y6Z0|G7Y6Z0_CLOSI	886	1187	1118	43	60	106	672	143	2	103	1		uracil DNA glycosylase, putative	2E-066	gi|241999022	256	221	266	57	69	83	95	5	50	995	1	Ixodes scapularis	gi|684390922|ref|XP_009169823.1|	1E-151	MER306286	3e-49	uracil-DNA glycosylase a - Danio rerio - hydrolase activity - mitochondrion - metabolic process - uracil DNA N-glycosylase activity - base-excision repair - nucleus - DNA repair - hydrolase activity, acting on glycosyl bonds - hydrolase activity, hydrolyzing N-glycosyl compounds - cellular response to DNA damage stimulus	5e-70	GO:0016787	hydrolase activity	Catalysis of the hydrolysis of various bonds, e.g. C-O, C-N, C-C, phosphoric anhydride bonds, etc. Hydrolase is the systematic name for any enzyme of EC class 3. [ISBN:0198506732]
BN1106_s2763B000063.mRNA-1 transcript_id=BN1106_s2763B000063.mRNA-1 gene_id=BN1106_s2763B000063	434	M	501	F. hepatica	Protein disulfide-isomerase	pm	GO	0	98.23	Protein disulfide-isomerase	0	tr|O76945|O76945_FASHE	957	501	489	97	97	102	15	12	1	1	1		protein disulfide-isomerase-like	1E-123	gi|291223310	442	496	500	46	63	99	267	20	9	10	1	Saccoglossus kowalevskii	gi|684393615|ref|XP_009170645.1|	1E-155	MER546787	6e-05	Protein disulfide-isomerase - Rattus norvegicus - procollagen-proline 4-dioxygenase activity - endoplasmic reticulum - endoplasmic reticulum lumen - endoplasmic reticulum-Golgi intermediate compartment - plasma membrane - protein folding - procollagen-proline 4-dioxygenase complex - peptidyl-proline hydroxylation to 4-hydroxy-L-proline - response to endoplasmic reticulum stress - melanosome - cel…	0	GO:0004656	procollagen-proline 4-dioxygenase activity	Catalysis of the reaction: procollagen L-proline + 2-oxoglutarate + O2 = procollagen trans-4-hydroxy-L-proline + succinate + CO2. [EC:1.14.11.2]	collagen proline hydroxylase activity EXACT [EC:1.14.11.2]
BN1106_s2798B000065.mRNA-1 transcript_id=BN1106_s2798B000065.mRNA-1 gene_id=BN1106_s2798B000065	435	M	200	F. hepatica	Putative 60S ribosomal protein L23a	ps	UNIPROT-PLATY	1e-82	101.52	Uncharacterized protein	4e-92	tr|A0A074ZV46|A0A074ZV46_9TREM	335	200	200	84	89	100	31	0	1	1	1		ribosomal protein L23A	2E-045	gi|112984266	183	212	352	50	61	60	105	15	141	4	1	Bombyx mori	gi|684380087|ref|XP_009166525.1|	6E-093	MER263062	2e-10	similar to 60S ribosomal protein L23a - Rattus norvegicus - nucleotide binding - structural constituent of ribosome - nucleus - translation - cell proliferation - cytosolic large ribosomal subunit	1e-40	GO:0000166	nucleotide binding	Interacting selectively and non-covalently with a nucleotide, any compound consisting of a nucleoside that is esterified with (ortho)phosphate or an oligophosphate at any hydroxyl group on the ribose or deoxyribose. [GOC:mah, ISBN:0198547684]
BN1106_s280B000159.mRNA-1 transcript_id=BN1106_s280B000159.mRNA-1 gene_id=BN1106_s280B000159	436	M	181	F. hepatica	Calcium-binding protein	st	REFSEQ-INVERTEBRATE	1e-14	71.14	Uncharacterized protein (Fragment)	2e-58	tr|A0A074ZIJ6|A0A074ZIJ6_9TREM	223	114	516	92	99	22	8	0	300	41	1		calmodulin-like	1E-014	gi|291228252	80.5	106	149	37	56	71	66	0	5	49	1	Saccoglossus kowalevskii	gi|684388634|ref|XP_009169125.1|	4E-059	MER434482	4e-10	Troponin C - Todarodes pacificus - calcium ion binding - cellular_component	1e-22	GO:0005509	calcium ion binding	Interacting selectively and non-covalently with calcium ions (Ca2+). [GOC:ai]	calcium ion storage activity RELATED []
BN1106_s2848B000228.mRNA-1 transcript_id=BN1106_s2848B000228.mRNA-1 gene_id=BN1106_s2848B000228	56	M	235	F. hepatica	SLIT and NTRK-like protein	st	GO	2e-07	31.07	Putative uncharacterized protein	8e-45	tr|H2KTX8|H2KTX8_CLOSI	178	220	431	41	60	51	128	1	13	12	1		GD12868	3E-006	gi|195589250	53.1	189	534	28	47	35	136	15	299	39	1	Drosophila simulans	gi|684401944|ref|XP_009173313.1|	4E-045	MER205581	3e-05	Insulin-like growth factor-binding protein complex acid labile subunit - Homo sapiens - insulin-like growth factor binding - extracellular region - extracellular space - nucleus - cell adhesion - signal transduction - cellular protein metabolic process - extracellular vesicular exosome - nucleolus	2e-07	GO:0005520	insulin-like growth factor binding	Interacting selectively and non-covalently with an insulin-like growth factor, any member of a group of polypeptides that are structurally homologous to insulin and share many of its biological activities, but are immunologically distinct from it. [ISBN:0198506732]	IGF binding EXACT []
BN1106_s284B000287.mRNA-1 transcript_id=BN1106_s284B000287.mRNA-1 gene_id=BN1106_s284B000287	439	M	157	F. hepatica	Myoglobin 1	hrp	UNIPROT-PLATY	3e-40	100	Myoglobin 1	3e-40	tr|Q5D2M7|Q5D2M7_9TREM	162	149	149	54	67	100	68	0	1	9	1		extracellular globin-E1-like	0.002	gi|291226786	42.7	137	183	21	45	75	107	4	32	11	1	Saccoglossus kowalevskii	gi|684380710|ref|XP_009166712.1|	9E-040	MER301158	0.19	DNA2/NAM7 helicase family protein - Dictyostelium discoideum - metabolic process - ATP binding - helicase activity - nucleotide binding - nucleoside-triphosphatase activity	0.18	GO:0046872	metal ion binding	Interacting selectively and non-covalently with any metal ion. [GOC:ai]	heavy metal binding NARROW []
BN1106_s284B000288.mRNA-1 transcript_id=BN1106_s284B000288.mRNA-1 gene_id=BN1106_s284B000288	440	M	116	F. hepatica	Myoglobin 1	hrp	CDD	1000	18.97	Myoglobin 1	7e-30	tr|Q5D2M7|Q5D2M7_9TREM	127	111	149	57	70	74	47	0	1	1	1		globin-like	0.024	gi|391328231	38.5	107	154	24	44	69	81	3	10	4	1	Metaseiulus occidentalis	gi|684380710|ref|XP_009166712.1|	4E-027	MER227200	0.85	myoglobin - Danio rerio - response to hypoxia - metal ion binding - oxygen transport - heme binding - iron ion binding - vasculogenesis - oxygen binding - oxygen transporter activity - cellular_component - response to activity - digestive tract development - transport	0.12	GO:0046872	metal ion binding	Interacting selectively and non-covalently with any metal ion. [GOC:ai]	heavy metal binding NARROW []
BN1106_s2851B000085.mRNA-1 transcript_id=BN1106_s2851B000085.mRNA-1 gene_id=BN1106_s2851B000085	443	M	163	F. hepatica	Aspartate aminotransferase	met/aa	UNIPROT-PLATY	1e-37	93.04	Aspartate aminotransferase, cytoplasmic	1e-37	tr|A0A094ZDU3|A0A094ZDU3_SCHHA	154	214	230	44	52	93	118	68	2	3	1		aspartate aminotransferase, cytoplasmic	5E-024	gi|642923529	111	101	412	52	72	25	48	3	2	3	1	Tribolium castaneum	gi|684370987|ref|XP_009163630.1|	7E-033	MER092127	4e-09	Glutamate oxaloacetate transaminase 1 - Drosophila melanogaster - L-aspartate:2-oxoglutarate aminotransferase activity - glutamate biosynthetic process - mitochondrial matrix - aspartate metabolic process - pyridoxal phosphate binding - imaginal disc-derived wing morphogenesis - peroxisome	2e-21	GO:0004069	L-aspartate:2-oxoglutarate aminotransferase activity	Catalysis of the reaction: L-aspartate + 2-oxoglutarate = oxaloacetate + L-glutamate. [EC:2.6.1.1]	2-oxoglutarate-glutamate aminotransferase activity EXACT [EC:2.6.1.1]
BN1106_s2858B000111.mRNA-1 transcript_id=BN1106_s2858B000111.mRNA-1 gene_id=BN1106_s2858B000111	444	M	287	F. hepatica	Vacuolar protein sorting-associated protein VTA1	tr	UNIPROT-PLATY	6e-65	105.37	Uncharacterized protein	3e-68	tr|A0A074Z649|A0A074Z649_9TREM	256	284	268	50	62	106	141	25	1	9	1		hypothetical protein AaeL_AAEL014549	5E-046	gi|157105669	186	335	330	36	49	102	213	73	5	11	1	Aedes aegypti	gi|684403108|ref|XP_009173691.1|	5E-069	MER048526	0.41	Vacuolar protein sorting-associated protein VTA1 homolog - Homo sapiens - protein binding - cytosol - endosome membrane - protein transport - viral process - endosomal transport - viral life cycle - membrane organization - extracellular vesicular exosome	2e-48	GO:0005515	protein binding	Interacting selectively and non-covalently with any protein or protein complex (a complex of two or more proteins that may include other nonprotein molecules). [GOC:go_curators]	alpha-2 macroglobulin receptor-associated protein activity RELATED []
BN1106_s285B000836.mRNA-1 transcript_id=BN1106_s285B000836.mRNA-1 gene_id=BN1106_s285B000836	441	M	154	F. hepatica	Ribosomal protein l7ae	ps	UNIPROT-PLATY	8e-63	99.21	Uncharacterized protein	2e-63	tr|A0A074Z622|A0A074Z622_9TREM	239	126	198	96	99	64	4	0	73	29	1		NHP2-like protein 1-like	2E-049	gi|340372316	195	126	127	75	90	99	31	0	2	29	1	Amphimedon queenslandica	gi|684407918|ref|XP_009175254.1|	4E-064	MER342269	2e-34	NHP2-like protein 1 - Homo sapiens - RNA binding - nucleolus - ribonucleoprotein complex - ribosome biogenesis	3e-45	GO:0003723	RNA binding	Interacting selectively and non-covalently with an RNA molecule or a portion thereof. [GOC:mah]
BN1106_s2864B000144.mRNA-1 transcript_id=BN1106_s2864B000144.mRNA-1 gene_id=BN1106_s2864B000144	445	M	91	F. hepatica	Dynein	cs	UNIPROT-PLATY	1e-43	100	Dynein light chain	1e-43	tr|A0A068Y1W1|A0A068Y1W1_ECHMU	172	91	91	89	93	100	10	0	1	1	1		dynein light chain	1E-038	gi|241363986	159	91	89	81	92	102	17	2	1	1	1	Ixodes scapularis	gi|684382854|ref|XP_009167363.1|	6E-044	MER085672	0.86	Dynein 8 kDa light chain, flagellar outer arm - Chlamydomonas reinhardtii - axoneme - dynein complex - motile cilium assembly - ciliary cytoplasm	1e-39
BN1106_s2871B000068.mRNA-1 transcript_id=BN1106_s2871B000068.mRNA-1 gene_id=BN1106_s2871B000068	57	M	743	F. hepatica	poly(A) binding protein	tm	GO	0	112.89	Polyadenylate-binding protein (Fragment)	0	tr|H2KSS8|H2KSS8_CLOSI	1136	735	738	78	87	100	155	16	1	14	1		polyadenylate-binding protein 1-B-like isoform X2	1E-162	gi|524916989	573	683	622	48	62	110	352	84	8	12	1	Aplysia californica	gi|684406877|ref|XP_009174923.1|	1E-130	MER258547	1e-20	poly(A) binding protein, cytoplasmic 1 - Mus musculus - nucleotide binding - nuclear-transcribed mRNA catabolic process, nonsense-mediated decay - nucleic acid binding - RNA binding - mRNA binding - protein binding - nucleus - spliceosomal complex - cytoplasm - mRNA processing - protein C-terminus binding - poly(A) binding - poly(U) RNA binding - RNA splicing - cytoplasmic stress granule - membra…	0	GO:0000166	nucleotide binding	Interacting selectively and non-covalently with a nucleotide, any compound consisting of a nucleoside that is esterified with (ortho)phosphate or an oligophosphate at any hydroxyl group on the ribose or deoxyribose. [GOC:mah, ISBN:0198547684]
BN1106_s2878B000056.mRNA-1 transcript_id=BN1106_s2878B000056.mRNA-1 gene_id=BN1106_s2878B000056	446	M	274	F. hepatica	GLIPR1-like protein 1	crp	NCBI-PLATY	4e-09	24.68	GLIPR1-like protein 1	4e-14	tr|G7YJS8|G7YJS8_CLOSI	77	214	864	26	37	25	157	57	574	34	1		peptidase inhibitor 16-like isoform X2	3E-005	gi|557779582	50.4	105	304	33	46	35	70	12	11	7	1	Musca domestica	gi|684413282|ref|XP_009177205.1|	4E-009	MER288015	4.2	Drosophila melanogaster - biological_process - molecular_function - extracellular region	0.002	GO:0003674	molecular_function	Elemental activities, such as catalysis or binding, describing the actions of a gene product at the molecular level. A given gene product may exhibit one or more molecular functions. [GOC:go_curators]	molecular function EXACT []
BN1106_s2896B000173.mRNA-1 transcript_id=BN1106_s2896B000173.mRNA-1 gene_id=BN1106_s2896B000173	449	M	328	F. hepatica	NADH-cytochrome b5 reductase	met/energy	UNIPROT-PLATY	0	100	NADH-cytochrome b5 reductase	1e-112	tr|Q86FI5|Q86FI5_SCHJA	404	304	304	59	77	100	123	0	1	25	1		NADH-cytochrome b5 reductase 3-like	2E-091	gi|585684226	337	300	300	55	70	100	135	3	4	29	1	Saccoglossus kowalevskii	gi|684410501|ref|XP_009176093.1|	2E-070	MER099952	7e-88	Uncharacterized protein - Canis lupus familiaris - mitochondrion - oxidoreductase activity - oxidation-reduction process	1e-88	GO:0016491	oxidoreductase activity	Catalysis of an oxidation-reduction (redox) reaction, a reversible chemical reaction in which the oxidation state of an atom or atoms within a molecule is altered. One substrate acts as a hydrogen or electron donor and becomes oxidized, while the other acts as hydrogen or electron acceptor and becomes reduced. [GOC:go_curators]	oxidoreductase activity, acting on other substrates NARROW []
BN1106_s2898B000141.mRNA-1 transcript_id=BN1106_s2898B000141.mRNA-1 gene_id=BN1106_s2898B000141	59	M	120	F. hepatica	Cysteine synthase	met/aa	UNIPROT-PLATY	8e-37	21.12	Cysteine synthase, putative	8e-37	tr|G4LXX6|G4LXX6_SCHMA	150	109	516	66	77	21	36	0	17	6	1		cystathionine beta-synthase-like	1E-035	gi|662211787	149	108	323	65	78	33	37	0	18	8	1	Diaphorina citri	gi|684403503|ref|XP_009173821.1|	3E-029	MER201918	1.1	cystathionine beta-synthase - Mus musculus - endochondral ossification - blood vessel remodeling - cystathionine beta-synthase activity - nucleus - cytoplasm - cytosol - cysteine biosynthetic process from serine - superoxide metabolic process - cellular amino acid biosynthetic process - lyase activity - cysteine biosynthetic process via cystathionine - cysteine biosynthetic process - transsulfura…	2e-35	GO:0004122	cystathionine beta-synthase activity	Catalysis of the reaction: L-serine + L-homocysteine = cystathionine + H2O. [EC:4.2.1.22]	beta-thionase activity EXACT [EC:4.2.1.22]
BN1106_s2898B000145.mRNA-1 transcript_id=BN1106_s2898B000145.mRNA-1 gene_id=BN1106_s2898B000145	450	M	346	F. hepatica	Cystathionine beta-synthase	st	GO	1e-64	56.49	Uncharacterized protein	2e-99	tr|A0A074Z5M1|A0A074Z5M1_9TREM	361	326	1554	56	73	21	143	29	446	4	1		predicted protein	2E-060	gi|156390950	234	212	535	56	75	40	93	12	162	9	1	Nematostella vectensis	gi|684403503|ref|XP_009173821.1|	1E-100	MER551107	1e-17	cystathionine-beta-synthase b - Danio rerio - cystathionine beta-synthase activity - cysteine biosynthetic process via cystathionine - cytoplasm - adenyl nucleotide binding - cysteine biosynthetic process from serine	8e-65	GO:0004122	cystathionine beta-synthase activity	Catalysis of the reaction: L-serine + L-homocysteine = cystathionine + H2O. [EC:4.2.1.22]	beta-thionase activity EXACT [EC:4.2.1.22]
BN1106_s2906B000293.mRNA-1 transcript_id=BN1106_s2906B000293.mRNA-1 gene_id=BN1106_s2906B000293	60	M	596	F. hepatica	lamin-C	cs	CDD	2e-19	45.29	Uncharacterized protein	0	tr|A0A074Z9I6|A0A074Z9I6_9TREM	882	558	645	79	90	87	117	1	52	31	1		prelamin-A/C-like	2E-092	gi|524875601	341	515	595	38	60	87	318	17	46	79	1	Aplysia californica	gi|684411272|ref|XP_009176339.1|	0.0	MER510764	5e-12	Lamin - Drosophila melanogaster - lamin filament - mitotic nuclear envelope reassembly - terminal branching, open tracheal system - nuclear lamina - nuclear pore distribution - nuclear envelope organization - structural molecule activity - protein binding - nucleus - nuclear migration - nuclear inner membrane - nuclear envelope - protein localization to nuclear envelope - nuclear membrane organiz…	7e-76	GO:0005198	structural molecule activity	The action of a molecule that contributes to the structural integrity of a complex or assembly within or outside a cell. [GOC:mah]
BN1106_s2907B000132.mRNA-1 transcript_id=BN1106_s2907B000132.mRNA-1 gene_id=BN1106_s2907B000132	451	M	509	F. hepatica	Actin-2	cs	CDD	0	65.87	Uncharacterized protein	1e-137	tr|A0A075AJN4|A0A075AJN4_9TREM	488	263	376	89	95	70	28	0	114	247	1		actin-3-like	0.0	gi|524912878	768	491	491	78	86	100	108	26	1	45	1	Aplysia californica	gi|684367824|ref|XP_009162639.1|	1E-138	MER192156	1e-45	Actin 5C - Drosophila melanogaster - structural constituent of cytoskeleton - actin filament - cytoskeleton organization - sperm individualization - mitotic cytokinesis - Ino80 complex - phagocytosis - maintenance of protein location in cell - lipid particle - microtubule associated complex - mushroom body development - inter-male aggressive behavior	0	GO:0005200	structural constituent of cytoskeleton	The action of a molecule that contributes to the structural integrity of a cytoskeletal structure. [GOC:mah]
BN1106_s2907B000133.mRNA-1 transcript_id=BN1106_s2907B000133.mRNA-1 gene_id=BN1106_s2907B000133	452	M	420	F. hepatica	Actin-2	cs	CDD	0	100	Uncharacterized protein	0	tr|A0A075ACN7|A0A075ACN7_9TREM	743	376	376	96	98	100	15	0	1	45	1		actin related protein 1	0.0	gi|254910945	712	376	376	91	95	100	31	0	1	45	1	Nasonia vitripennis	gi|684367827|ref|XP_009162640.1|	0.0	MER192156	2e-68	Caenorhabditis elegans - reproduction - nematode larval development - embryo development ending in birth or egg hatching - cytokinesis - hermaphrodite genitalia development - inductive cell migration - locomotion - apoptotic process	0	GO:0000166	nucleotide binding	Interacting selectively and non-covalently with a nucleotide, any compound consisting of a nucleoside that is esterified with (ortho)phosphate or an oligophosphate at any hydroxyl group on the ribose or deoxyribose. [GOC:mah, ISBN:0198547684]
BN1106_s2907B000134.mRNA-1 transcript_id=BN1106_s2907B000134.mRNA-1 gene_id=BN1106_s2907B000134	453	M	451	F. hepatica	Actin-2	cs	CDD	0	64.55	Uncharacterized protein	1e-128	tr|A0A075ACN7|A0A075ACN7_9TREM	456	242	376	90	97	64	23	0	135	210	1		GA14877, isoform B	1E-122	gi|390178402	440	250	376	84	93	66	38	0	127	202	1	Drosophila pseudoobscura pseudoobscura	gi|684367827|ref|XP_009162640.1|	1E-128	MER267820	9e-50	Actin 87E - Drosophila melanogaster - actin filament - cytoskeleton organization - structural constituent of cytoskeleton - lipid particle	0	GO:0005200	structural constituent of cytoskeleton	The action of a molecule that contributes to the structural integrity of a cytoskeletal structure. [GOC:mah]
BN1106_s2909B000085.mRNA-1 transcript_id=BN1106_s2909B000085.mRNA-1 gene_id=BN1106_s2909B000085	454	M	102	F. hepatica	Heat shock 10 kDa	pm	UNIPROT-PLATY	5e-46	99.02	10 kDa heat shock protein, mitochondrial	5e-46	sp|Q5DC69|CH10_SCHJA	180	101	102	86	93	99	14	0	1	1	1		10 kDa heat shock protein, mitochondrial-like	1E-032	gi|524881473	139	99	101	67	81	98	32	0	2	3	1	Aplysia californica	gi|684376319|ref|XP_009165355.1|	3E-039	MER484100	0.29	heat shock protein 1 (chaperonin 10) - Mus musculus - osteoblast differentiation - ATP binding - cytoplasm - mitochondrion - mitochondrial matrix - protein folding - response to stress - membrane - poly(A) RNA binding - chaperone binding - extracellular vesicular exosome	6e-35	GO:0005524	ATP binding	Interacting selectively and non-covalently with ATP, adenosine 5'-triphosphate, a universally important coenzyme and enzyme regulator. [ISBN:0198506732]
BN1106_s2916B000225.mRNA-1 transcript_id=BN1106_s2916B000225.mRNA-1 gene_id=BN1106_s2916B000225	455	M	545	F. hepatica	Transmembrane protein C2orf18	tr	UNIPROT-PLATY	4e-79	79.71	Transmembrane protein C2orf18	6e-99	tr|G7YGP0|G7YGP0_CLOSI	360	261	298	70	79	88	78	28	44	253	1		solute carrier family 35 member F6-like	6E-064	gi|524864640	246	276	408	47	64	68	145	31	142	255	1	Aplysia californica	gi|684403078|ref|XP_009173681.1|	3E-098	MER049501	3	Solute carrier family 35 member F6 - Pongo abelii - mitochondrion - lysosomal membrane - positive regulation of cell proliferation - negative regulation of mitochondrial outer membrane permeabilization involved in apoptotic signaling pathway	4e-29
BN1106_s2937B000224.mRNA-1 transcript_id=BN1106_s2937B000224.mRNA-1 gene_id=BN1106_s2937B000224	456	M	633	F. hepatica	Transketolase	detox/ox	GO	0	100.48	Uncharacterized protein	0	tr|A0A075AFE6|A0A075AFE6_9TREM	1004	642	646	76	88	99	153	12	1	1	1		transketolase-like protein 2-like isoform 1	0.0	gi|383852218	772	628	627	63	76	100	228	10	8	3	1	Megachile rotundata	gi|684386932|ref|XP_009168618.1|	0.0	MER598733	1.2	transketolase-like 2 - Rattus norvegicus - catalytic activity - cytoplasm - metabolic process	0	GO:0003824	catalytic activity	Catalysis of a biochemical reaction at physiological temperatures. In biologically catalyzed reactions, the reactants are known as substrates, and the catalysts are naturally occurring macromolecular substances known as enzymes. Enzymes possess specific binding sites for substrates, and are usually composed wholly or largely of protein, but RNA that has catalytic activity (ribozyme) is often also…	enzyme activity EXACT [GOC:dph, GOC:tb]
BN1106_s2945B000112.mRNA-1 transcript_id=BN1106_s2945B000112.mRNA-1 gene_id=BN1106_s2945B000112	61	M	220	F. hepatica	seryl-aminoacyl-tRNA synthetase	tm	GO	6e-68	38.48	Seryl-tRNA synthetase	6e-84	tr|G7YR99|G7YR99_CLOSI	308	197	563	79	87	35	40	6	112	1	1		C. briggsae CBR-SRS-2 protein	1E-068	gi|268537226	260	184	487	70	80	38	54	9	150	14	1	Caenorhabditis briggsae	gi|684376591|ref|XP_009165443.1|	1E-083	MER271212	1e-65	Caenorhabditis elegans - embryo development ending in birth or egg hatching - reproduction - nematode larval development - locomotion	3e-68	GO:0000166	nucleotide binding	Interacting selectively and non-covalently with a nucleotide, any compound consisting of a nucleoside that is esterified with (ortho)phosphate or an oligophosphate at any hydroxyl group on the ribose or deoxyribose. [GOC:mah, ISBN:0198547684]
BN1106_s2949B000195.mRNA-1 transcript_id=BN1106_s2949B000195.mRNA-1 gene_id=BN1106_s2949B000195	457	M	175	F. hepatica	Microtubule-associated protein RP/EB family member 1	cs	UNIPROT-PLATY	2e-46	47.83	SJCHGC06263 protein	2e-46	tr|Q5DHX0|Q5DHX0_SCHJA	182	132	239	71	75	55	37	14	57	27	1		microtubule-associated protein RP/EB family member 3-like isoform X4	6E-031	gi|524883548	134	125	266	59	68	47	51	15	53	27	1	Aplysia californica	gi|684397403|ref|XP_009171838.1|	1E-005	MER078873	6e-30	Microtubule-associated protein, RP/EB family, member 3 - Bos taurus - cytoplasmic microtubule - cell cycle - microtubule binding - midbody - positive regulation of transcription, DNA-templated - perinuclear region of cytoplasm	4e-30	GO:0008017	microtubule binding	Interacting selectively and non-covalently with microtubules, filaments composed of tubulin monomers. [GOC:krc]	microtubule severing activity RELATED []
BN1106_s2968B000206.mRNA-1 transcript_id=BN1106_s2968B000206.mRNA-1 gene_id=BN1106_s2968B000206	459	M	155	F. hepatica	Serine/arginine-rich splicing factor 7-like	tm	UNIPROT-PLATY	8e-69	91.12	Uncharacterized protein	2e-73	tr|A0A075A5M2|A0A075A5M2_9TREM	272	156	151	82	89	103	27	6	1	1	1		serine/arginine-rich splicing factor 7-like isoform X2	1E-049	gi|524873738	196	153	183	64	73	84	55	13	5	3	1	Aplysia californica	gi|684367577|ref|XP_009162565.1|	4E-074	MER470589	2e-05	Uncharacterized protein - Gallus gallus - nucleotide binding - nucleic acid binding - zinc ion binding	1e-35	GO:0000166	nucleotide binding	Interacting selectively and non-covalently with a nucleotide, any compound consisting of a nucleoside that is esterified with (ortho)phosphate or an oligophosphate at any hydroxyl group on the ribose or deoxyribose. [GOC:mah, ISBN:0198547684]
BN1106_s296B000186.mRNA-1 transcript_id=BN1106_s296B000186.mRNA-1 gene_id=BN1106_s296B000186	458	M	2488	F. hepatica	Filamin	cs	GO	0	98.42	Uncharacterized protein	0	tr|A0A075A0F5|A0A075A0F5_9TREM	3362	2665	2543	67	73	105	873	304	2	1	1		filamin-A isoform X1	0.0	gi|642911254	1367	2235	2433	37	53	92	1394	239	290	397	1	Tribolium castaneum	gi|684370117|ref|XP_009163356.1|	0.0	MER265158	0.0008	Filamin-C - Homo sapiens - actin binding - protein binding - cytoplasm - cytosol - cytoskeleton - plasma membrane - cytoskeletal protein binding - sarcoplasm - Z disc - ankyrin binding - cell junction assembly - sarcolemma - costamere - muscle fiber development	0	GO:0003779	actin binding	Interacting selectively and non-covalently with monomeric or multimeric forms of actin, including actin filaments. [GOC:clt]	membrane associated actin binding NARROW []
BN1106_s2970B000126.mRNA-1 transcript_id=BN1106_s2970B000126.mRNA-1 gene_id=BN1106_s2970B000126	460	M	320	F. hepatica	Deoxyribonuclease	met/nuc	GO	0	101.26	Deoxyribonuclease	1e-123	tr|B3GUY4|B3GUY4_SCHJA	440	320	317	68	81	101	101	3	1	1	1		60S acidic ribosomal protein P0-like	1E-107	gi|383862848	390	323	316	60	77	102	127	10	1	1	1	Megachile rotundata	gi|684366423|ref|XP_009162201.1|	1E-120	MER590030	0.13	60S acidic ribosomal protein P0 - Sus scrofa - structural constituent of ribosome - nucleus - cytoplasm - ribosome - translational elongation - ribonucleoprotein complex - ribosome biogenesis	0	GO:0003735	structural constituent of ribosome	The action of a molecule that contributes to the structural integrity of the ribosome. [GOC:mah]	ribosomal protein BROAD []
BN1106_s3001B000131.mRNA-1 transcript_id=BN1106_s3001B000131.mRNA-1 gene_id=BN1106_s3001B000131	461	M	315	F. hepatica	Cubilin-like	tr	MEROPS	1e-06	41.39	Metalloendopeptidase	0.003	tr|A0A068X9P3|A0A068X9P3_HYMMI	41.2	132	1266	24	40	10	100	10	588	112	1		GA19912	1E-005	gi|198449777	52	208	1461	25	42	14	155	16	1185	84	1	Drosophila pseudoobscura pseudoobscura	gi|684392984|ref|XP_009170457.1|	0.009	MER560532	1e-06	Cubilin - Rattus norvegicus - calcium ion binding - lysosomal membrane - coated pit - receptor-mediated endocytosis - cholesterol metabolic process - endosome membrane - cobalamin transporter activity - cobalamin transport - coated vesicle - cobalamin binding - identical protein binding	2e-05	GO:0005509	calcium ion binding	Interacting selectively and non-covalently with calcium ions (Ca2+). [GOC:ai]	calcium ion storage activity RELATED []
BN1106_s3001B000132.mRNA-1 transcript_id=BN1106_s3001B000132.mRNA-1 gene_id=BN1106_s3001B000132	463	M	207	F. hepatica	Cubilin-like	tr	CDD	1000	82.35	Metalloendopeptidase	2e-05	tr|A0A068X9P3|A0A068X9P3_HYMMI	47.4	160	1266	26	43	13	117	22	588	3	1		cubilin-like	4E-005	gi|499004632	49.3	129	3712	27	43	3	94	3	2433	3	1	Ceratitis capitata	gi|684367436|ref|XP_009162521.1|	0.011	MER144075	0.0008	low density lipoprotein receptor-related protein 12 - Rattus norvegicus - integral component of plasma membrane	5e-05	GO:0003674	molecular_function	Elemental activities, such as catalysis or binding, describing the actions of a gene product at the molecular level. A given gene product may exhibit one or more molecular functions. [GOC:go_curators]	molecular function EXACT []
BN1106_s3001B000132.mRNA-2 transcript_id=BN1106_s3001B000132.mRNA-2 gene_id=BN1106_s3001B000132	462	M	233	F. hepatica	Cubilin-like	tr	MEROPS	4e-08	13.51	Metalloendopeptidase	3e-05	tr|A0A068X9P3|A0A068X9P3_HYMMI	47.4	160	1266	26	43	13	117	22	588	75	1		GH18445	5E-008	gi|195037212	59.3	192	1421	25	43	14	143	11	1144	46	1	Drosophila grimshawi	gi|684367436|ref|XP_009162521.1|	0.013	MER144075	4e-08	Cubilin - Canis lupus familiaris - receptor activity - calcium ion binding - lysosomal membrane - receptor-mediated endocytosis - cholesterol metabolic process - endosome membrane - protein transport - cobalamin binding	6e-06	GO:0004872	receptor activity	Combining with an extracellular or intracellular messenger to initiate a change in cell activity. [GOC:ceb, ISBN:0198506732]	receptor guanylate cyclase activity NARROW []
BN1106_s3005B000095.mRNA-1 transcript_id=BN1106_s3005B000095.mRNA-1 gene_id=BN1106_s3005B000095	64	M	241	F. hepatica	Thioredoxin-glutathione reductase	detox/ox	CDD	5e-31	16.32	Thioredoxin-glutathione reductase	1e-105	tr|A8E0R8|A8E0R8_FASHE	380	190	598	98	98	32	2	0	1	7	1		predicted protein	4E-053	gi|156375849	209	189	593	54	72	32	86	3	1	7	1	Nematostella vectensis	gi|684402795|ref|XP_009173589.1|	2E-007	MER617189	0.08	Uncharacterized protein - Gallus gallus - thioredoxin-disulfide reductase activity - glutathione metabolic process - electron carrier activity - protein disulfide oxidoreductase activity - cell redox homeostasis - flavin adenine dinucleotide binding - NADP binding - oxidation-reduction process	8e-49	GO:0004791	thioredoxin-disulfide reductase activity	Catalysis of the reaction: NADP(+) + thioredoxin = H(+) + NADPH + thioredoxin disulfide. [EC:1.8.1.9, RHEA:20348]	NADP--thioredoxin reductase activity EXACT [EC:1.8.1.9]
BN1106_s3008B000074.mRNA-1 transcript_id=BN1106_s3008B000074.mRNA-1 gene_id=BN1106_s3008B000074	464	M	301	F. hepatica	Cathepsin L3-like	s/protease	GO	0	100	Cathepsin 2L	1e-173	tr|B9VXS1|B9VXS1_FASHE	606	326	326	88	90	100	36	25	1	1	1		cathepsin L-like	2E-067	gi|291224870	257	326	326	42	54	100	187	29	1	1	1	Saccoglossus kowalevskii	gi|684378026|ref|XP_009165891.1|	1E-063	MER043553	1e-171	Cathepsin L-like proteinase - Fasciola hepatica - endopeptidase activity - cysteine-type endopeptidase activity - extracellular region - proteolysis	0	GO:0004175	endopeptidase activity	Catalysis of the hydrolysis of internal, alpha-peptide bonds in a polypeptide chain. [http://merops.sanger.ac.uk/about/glossary.htm#ENDOPEPTIDASE]	elastase activity RELATED [GOC:krc]
BN1106_s3009B000044.mRNA-1 transcript_id=BN1106_s3009B000044.mRNA-1 gene_id=BN1106_s3009B000044	465	M	371	F. hepatica	Carbonic anhydrase 5B	detox/ox	UNIPROT-PLATY	3e-58	91.02	Uncharacterized protein	4e-60	tr|A0A074YXB9|A0A074YXB9_9TREM	230	277	320	43	61	87	157	10	27	76	1		carbonic anhydrase 9-like	2E-032	gi|390341827	141	274	328	35	53	84	176	27	23	71	1	Strongylocentrotus purpuratus	gi|684412780|ref|XP_009176954.1|	5E-061	MER219075	0.46	Uncharacterized protein - Canis lupus familiaris - carbonate dehydratase activity - one-carbon metabolic process - zinc ion binding	8e-39	GO:0004089	carbonate dehydratase activity	Catalysis of the reaction: H2CO3 = CO2 + H2O. [EC:4.2.1.1]	anhydrase activity EXACT [EC:4.2.1.1]
BN1106_s3026B000095.mRNA-1 transcript_id=BN1106_s3026B000095.mRNA-1 gene_id=BN1106_s3026B000095	466	M	327	F. hepatica	5'-bisphosphate nucleotidase	met/nuc	NCBI-PLATY	0	99.7	Uncharacterized protein	1e-125	tr|A0A074ZZ05|A0A074ZZ05_9TREM	447	331	332	65	78	100	113	5	1	1	1		inositol monophosphatase family domain containing protein	9E-076	gi|242017257	285	326	307	45	64	106	179	28	5	3	1	Pediculus humanus corporis	gi|684371704|ref|XP_009163863.1|	1E-126	MER162833	0.0006	Drosophila melanogaster - 3'(2'),5'-bisphosphate nucleotidase activity - phosphatidylinositol phosphorylation	5e-71
BN1106_s3033B000087.mRNA-1 transcript_id=BN1106_s3033B000087.mRNA-1 gene_id=BN1106_s3033B000087	468	M	415	F. hepatica	Phosphoglycerate kinase	pe	CDD	0	98.8	Phosphoglycerate kinase	0	tr|Q45UT3|Q45UT3_FASHE	817	412	437	100	100	94	0	0	1	1	1		phosphoglycerate kinase-like	1E-174	gi|391334527	611	411	416	74	84	99	104	0	6	5	1	Metaseiulus occidentalis	gi|684368022|ref|XP_009162699.1|	0.0	MER510936	0.084	Phosphoglycerate kinase - Schistosoma mansoni - phosphoglycerate kinase activity - ATP binding - glycolytic process - phosphorylation	0	GO:0004618	phosphoglycerate kinase activity	Catalysis of the reaction: 3-phospho-D-glycerate + ATP = 3-phospho-D-glyceroyl phosphate + ADP + H(+). [EC:2.7.2.3, RHEA:14804]	3-PGK RELATED [EC:2.7.2.3]
BN1106_s3036B000185.mRNA-1 transcript_id=BN1106_s3036B000185.mRNA-1 gene_id=BN1106_s3036B000185	469	M	296	F. hepatica	Asparagine--tRNA ligase	ps	GO	0	51.46	Asparaginyl-tRNA synthetase	1e-141	tr|C1LGM4|C1LGM4_SCHJA	499	282	546	80	93	52	56	0	265	15	1		GK24233	1E-112	gi|195438242	406	282	558	66	81	51	94	1	277	16	1	Drosophila willistoni	gi|684403409|ref|XP_009173790.1|	1E-137	MER179353	7e-18	Asparagine--tRNA ligase, cytoplasmic - Homo sapiens - nucleic acid binding - asparagine-tRNA ligase activity - ATP binding - cytoplasm - mitochondrion - cytosol - tRNA aminoacylation for protein translation - asparaginyl-tRNA aminoacylation - gene expression - extracellular vesicular exosome	0	GO:0003676	nucleic acid binding	Interacting selectively and non-covalently with any nucleic acid. [GOC:jl]
BN1106_s303B000438.mRNA-1 transcript_id=BN1106_s303B000438.mRNA-1 gene_id=BN1106_s303B000438	467	M	312	F. hepatica	Regulator of differentiation 1	tm	GO	7e-22	41.88	Regulator of differentiation 1	4e-67	tr|H2KUH3|H2KUH3_CLOSI	253	298	757	47	64	39	155	13	205	16	1		polypyrimidine tract-binding protein 2 isoform X4	2E-019	gi|641665826	97.4	236	632	30	50	37	164	22	71	11	1	Acyrthosiphon pisum	gi|684412342|ref|XP_009176735.1|	1E-066	MER105660	2e-11	Polypyrimidine tract-binding protein 1 - Rattus norvegicus - nucleotide binding - regulation of alternative mRNA splicing, via spliceosome - nucleus - mRNA processing - negative regulation of mRNA splicing, via spliceosome - negative regulation of muscle cell differentiation - nucleic acid phosphodiester bond hydrolysis	7e-22	GO:0000166	nucleotide binding	Interacting selectively and non-covalently with a nucleotide, any compound consisting of a nucleoside that is esterified with (ortho)phosphate or an oligophosphate at any hydroxyl group on the ribose or deoxyribose. [GOC:mah, ISBN:0198547684]
BN1106_s3045B000180.mRNA-1 transcript_id=BN1106_s3045B000180.mRNA-1 gene_id=BN1106_s3045B000180	470	M	193	F. hepatica	Troponin T	cs	GO	5e-18	9.76	Uncharacterized protein (Fragment)	1e-55	tr|A0A074ZF57|A0A074ZF57_9TREM	214	123	329	88	92	37	14	1	101	41	1		CRE-TNT-3 protein	1E-019	gi|308511107	97.4	118	1201	44	64	10	65	4	911	40	1	Caenorhabditis remanei	gi|684392929|ref|XP_009170441.1|	2E-056	MER093495	3e-15	Caenorhabditis elegans - lipid storage - striated muscle myosin thick filament assembly	5e-18
BN1106_s3067B000141.mRNA-1 transcript_id=BN1106_s3067B000141.mRNA-1 gene_id=BN1106_s3067B000141	472	M	109	F. hepatica	Transporter SVOPL	tr	UNIPROT-PLATY	6e-36	8.33	Putative transporter SVOPL	6e-36	tr|G7Y408|G7Y408_CLOSI	147	95	1141	68	85	8	30	0	37	6	1		Hypothetical protein CBG04600	0.024	gi|268559640	38.5	90	262	35	50	34	58	7	120	8	1	Caenorhabditis briggsae	gi|684373752|ref|XP_009164524.1|	1E-036	MER441413	0.86	Protein O-linked-mannose beta-1,4-N-acetylglucosaminyltransferase 2 - Xenopus (Silurana) tropicalis - endoplasmic reticulum - protein O-linked glycosylation - acetylglucosaminyltransferase activity	1.8	GO:0008375	acetylglucosaminyltransferase activity	Catalysis of the transfer of an N-acetylglucosaminyl residue from UDP-N-acetyl-glucosamine to a sugar. [ISBN:0198506732]	GlcNAc transferase activity EXACT []
BN1106_s306B000267.mRNA-1 transcript_id=BN1106_s306B000267.mRNA-1 gene_id=BN1106_s306B000267	471	M	502	F. hepatica	Telomerase protein component 1	nr	CDD	1000	42.07	Telomerase protein component 1	3e-14	tr|G7YLL7|G7YLL7_CLOSI	79	211	2430	29	46	9	148	18	1451	27	1		Protein W07G1.5, isoform a	0.12	gi|71997092	39.7	91	438	28	43	21	65	5	316	382	1	Caenorhabditis elegans	gi|684368093|ref|XP_009162722.1|	6E-014	MER172348	0.31	Protein W07G1.5, isoform a - Caenorhabditis elegans - intracellular signal transduction	0.073	GO:0003674	molecular_function	Elemental activities, such as catalysis or binding, describing the actions of a gene product at the molecular level. A given gene product may exhibit one or more molecular functions. [GOC:go_curators]	molecular function EXACT []
BN1106_s3074B000155.mRNA-1 transcript_id=BN1106_s3074B000155.mRNA-1 gene_id=BN1106_s3074B000155	473	M	355	F. hepatica	Transformer-2 protein homolog beta-like	tm	UNIPROT-PLATY	3e-36	107.1	Transformer-2 protein homolog beta	6e-54	tr|H2KPG8|H2KPG8_CLOSI	209	359	255	42	50	141	205	112	1	1	1		transformer-2 protein homolog beta-like	9E-029	gi|391345479	129	284	242	35	43	117	183	74	26	37	1	Metaseiulus occidentalis	gi|684395195|ref|XP_009171133.1|	2E-054	MER213076	1e-23	Transformer-2 beta - Gallus gallus - nucleotide binding - regulation of alternative mRNA splicing, via spliceosome - mRNA splicing, via spliceosome - mRNA binding - nucleus - positive regulation of mRNA splicing, via spliceosome	1e-23	GO:0000166	nucleotide binding	Interacting selectively and non-covalently with a nucleotide, any compound consisting of a nucleoside that is esterified with (ortho)phosphate or an oligophosphate at any hydroxyl group on the ribose or deoxyribose. [GOC:mah, ISBN:0198547684]
BN1106_s309B000234.mRNA-1 transcript_id=BN1106_s309B000234.mRNA-1 gene_id=BN1106_s309B000234	65	M	645	F. hepatica	Heat shock 70 kDa protein	pm	CDD	0	99.39	Heat shock protein 70	0	tr|B1NI98|B1NI98_FASHE	1267	645	645	100	100	100	0	0	1	1	1		heat shock 70 kDa protein cognate 4	0.0	gi|524882748	1090	651	654	84	90	100	101	8	5	2	1	Aplysia californica	gi|684389833|ref|XP_009169495.1|	0.0	MER220621	5e-35	Heat shock cognate 71 kDa protein - Bos taurus - Prp19 complex - protein binding - ATP binding - nucleus - spliceosomal complex - nucleolus - cytosol - plasma membrane - ATP catabolic process - transcription, DNA-templated - mRNA processing - response to stress - RNA splicing - ribonucleoprotein complex - melanosome - ATPase activity, coupled - negative regulation of transcription, DNA-templated …	0	GO:0005515	protein binding	Interacting selectively and non-covalently with any protein or protein complex (a complex of two or more proteins that may include other nonprotein molecules). [GOC:go_curators]	alpha-2 macroglobulin receptor-associated protein activity RELATED []
BN1106_s310B000140.mRNA-1 transcript_id=BN1106_s310B000140.mRNA-1 gene_id=BN1106_s310B000140	474	M	1404	F. hepatica	Heterogeneous nuclear ribonucleoprotein U-like	tm	MEROPS	1e-35	34.78	Uncharacterized protein	0	tr|A0A074ZSC0|A0A074ZSC0_9TREM	1466	1478	1392	56	65	106	643	160	1	1	1		heterogeneous nuclear ribonucleoprotein U-like protein 1-like	1E-130	gi|524872186	469	746	780	40	53	96	443	88	1	1	1	Aplysia californica	gi|684378926|ref|XP_009166163.1|	0.0	MER494808	1e-35	HNRNPUL1 protein - Bos taurus - nucleic acid binding - nucleus - RNA processing - response to virus - enzyme binding	0	GO:0003676	nucleic acid binding	Interacting selectively and non-covalently with any nucleic acid. [GOC:jl]
BN1106_s3147B000076.mRNA-1 transcript_id=BN1106_s3147B000076.mRNA-1 gene_id=BN1106_s3147B000076	66	M	108	F. hepatica	Dynein	cs	GO	4e-19	53.17	Putative cytoplasmic dynein light chain	9e-19	tr|G4VB75|G4VB75_SCHMA	90.1	64	90	62	81	71	24	0	2	8	1		dynein light chain 2, cytoplasmic-like	2E-018	gi|391332679	92	63	89	65	84	71	22	0	2	9	1	Metaseiulus occidentalis	gi|684371667|ref|XP_009163851.1|	9E-019	MER358531	3.3	dynein, light chain, LC8-type 2a - Danio rerio - nucleus - microtubule-based process - cytoplasm - microtubule associated complex - P granule	4e-19	GO:0003774	motor activity	Catalysis of movement along a polymeric molecule such as a microfilament or microtubule, coupled to the hydrolysis of a nucleoside triphosphate. [GOC:mah, ISBN:0815316194]
BN1106_s3171B000156.mRNA-1 transcript_id=BN1106_s3171B000156.mRNA-1 gene_id=BN1106_s3171B000156	476	M	381	F. hepatica	Heterogeneous nuclear ribonucleoprotein K	tm	MEROPS	1e-27	38.15	Heterogeneous nuclear ribonucleoprotein K (Fragment)	1e-170	tr|G7YX40|G7YX40_CLOSI	595	330	1085	91	95	30	27	1	16	43	1		heterogeneous nuclear ribonucleoprotein K-like	2E-059	gi|524864482	231	406	424	36	50	96	256	53	19	19	1	Aplysia californica	gi|684408352|ref|XP_009175395.1|	1E-147	MER261453	1e-27	heterogeneous nuclear ribonucleoprotein K - Danio rerio - ribonucleoprotein complex - RNA binding - virion - viral nucleocapsid	9e-44	GO:0003723	RNA binding	Interacting selectively and non-covalently with an RNA molecule or a portion thereof. [GOC:mah]
BN1106_s3172B000053.mRNA-1 transcript_id=BN1106_s3172B000053.mRNA-1 gene_id=BN1106_s3172B000053	477	M	245	F. hepatica	14-3-3 protein	st	GO	6e-76	97.17	Putative uncharacterized protein (Fragment)	1e-100	tr|G7YR42|G7YR42_CLOSI	361	236	240	76	86	98	56	0	5	1	1		14-3-3 protein zeta	3E-075	gi|339234759	282	232	250	62	75	93	88	2	1	12	1	Trichinella spiralis	gi|684392140|ref|XP_009170193.1|	3E-091	MER256238	4e-35	14-3-3 protein gamma - Rattus norvegicus - actin binding - protein kinase C binding - insulin-like growth factor receptor binding - protein binding - cytoplasm - protein domain specific binding - regulation of neuron differentiation - regulation of synaptic plasticity - regulation of catalytic activity - extracellular vesicular exosome	6e-76	GO:0003779	actin binding	Interacting selectively and non-covalently with monomeric or multimeric forms of actin, including actin filaments. [GOC:clt]	membrane associated actin binding NARROW []
BN1106_s3173B000376.mRNA-1 transcript_id=BN1106_s3173B000376.mRNA-1 gene_id=BN1106_s3173B000376	67	M	618	F. hepatica	Alpha-glucosidase	met/carb	GO	0	61.46	Putative alpha-glucosidase	0	tr|G4V8C4|G4V8C4_SCHMA	816	618	899	60	77	69	242	4	283	1	1		lysosomal alpha-glucosidase-like	1E-138	gi|91079350	495	590	1011	44	61	58	326	17	412	1	1	Tribolium castaneum	gi|684379381|ref|XP_009166307.1|	1E-104	MER395695	4e-75	Uncharacterized protein - Sus scrofa - regulation of the force of heart contraction - diaphragm contraction - alpha-1,4-glucosidase activity - lysosomal membrane - glycogen catabolic process - lysosome organization - locomotory behavior - carbohydrate binding - vacuolar sequestering - tongue morphogenesis - muscle cell cellular homeostasis - neuromuscular process controlling posture - neuromuscul…	0	GO:0004558	alpha-1,4-glucosidase activity	Catalysis of the hydrolysis of terminal, non-reducing alpha-(1->4)-linked alpha-D-glucose residues with release of alpha-D-glucose. [EC:3.2.1.20]	acid maltase activity EXACT [EC:3.2.1.20]
BN1106_s3182B000117.mRNA-1 transcript_id=BN1106_s3182B000117.mRNA-1 gene_id=BN1106_s3182B000117	488	M	1822	F. hepatica	Myosin motor domain	cs	CDD	0	81.96	Myosin heavy chain	0	tr|G7YNH2|G7YNH2_CLOSI	2642	1712	2100	78	89	82	360	29	217	125	1		myosin heavy chain, non-muscle-like	0.0	gi|383850896	1664	1719	1968	50	69	87	849	19	214	119	1	Megachile rotundata	gi|684397706|ref|XP_009171936.1|	0.0	MER239855	2e-44	zipper - Drosophila melanogaster - unconventional myosin complex - dorsal closure - head involution - Malpighian tubule morphogenesis - salivary gland morphogenesis - border follicle cell migration - cytoskeleton - ovarian follicle cell migration - ATPase activity, coupled - motor activity - myosin complex - imaginal disc-derived wing hair organization - muscle contraction - muscle attachment - m…	0	GO:0042623	ATPase activity, coupled	Catalysis of the reaction: ATP + H2O = ADP + phosphate; this reaction directly drives some other reaction, for example ion transport across a membrane. [EC:3.6.1.3, GOC:jl]	ATP phosphohydrolase (polypeptide-unfolding) NARROW [EC:3.6.4.9]
BN1106_s3189B000243.mRNA-1 transcript_id=BN1106_s3189B000243.mRNA-1 gene_id=BN1106_s3189B000243	489	M	160	F. hepatica	Superoxide dismutase Cu-Zn	detox/ox	UNIPROT-PLATY	3e-80	104.11	Superoxide dismutase	3e-80	tr|Q9XY94|Q9XY94_FASHE	295	152	146	96	96	104	6	6	1	9	1		predicted protein	1E-054	gi|156386808	213	160	156	61	77	103	62	6	1	1	1	Nematostella vectensis	gi|684401458|ref|XP_009173159.1|	2E-056	MER490341	4e-28	superoxide dismutase 1, soluble - Danio rerio - superoxide dismutase activity - copper ion binding - removal of superoxide radicals - oxidoreductase activity - nucleus - oxidation-reduction process - superoxide metabolic process - response to methylmercury - response to metal ion - response to xenobiotic stimulus - neuron cellular homeostasis - zinc ion binding - cytoplasm - metal ion binding - a…	9e-55	GO:0004784	superoxide dismutase activity	Catalysis of the reaction: 2 superoxide + 2 H+ = O2 + hydrogen peroxide. [EC:1.15.1.1, GOC:vw, PMID:15064408]	copper, zinc superoxide dismutase activity NARROW []
BN1106_s318B000272.mRNA-1 transcript_id=BN1106_s318B000272.mRNA-1 gene_id=BN1106_s318B000272	480	M	236	F. hepatica	Calcium-binding EF-hand	st	UNIPROT-PLATY	1e-57	99.06	Uncharacterized protein	1e-57	tr|A0A095AMX7|A0A095AMX7_SCHHA	221	210	212	51	67	99	102	39	1	64	1		dynein 8 kDa light chain, flagellar outer arm-like	7E-004	gi|390344351	45.4	97	105	28	51	92	69	6	14	137	1	Strongylocentrotus purpuratus	gi|684389199|ref|XP_009169305.1|	6E-041	MER434482	2.5	Cytoplasmic light chain dynein, microtubule motor protein - Saccharomyces cerevisiae S288c - microtubule associated complex - positive regulation of plus-end-directed microtubule motor activity - peroxisomal importomer complex - peroxisome - plus-end-directed microtubule motor activity - cytoplasmic microtubule - cytoplasmic dynein complex - establishment of mitotic spindle localization - nuclear…	0.0003	GO:0008574	plus-end-directed microtubule motor activity	Catalysis of movement along a microtubule toward the plus end, coupled to the hydrolysis of ATP (or GTP). [EC:3.6.4.4]	kinesin activity RELATED [EC:3.6.4.4]
BN1106_s318B000274.mRNA-1 transcript_id=BN1106_s318B000274.mRNA-1 gene_id=BN1106_s318B000274	487	M	73	F. hepatica	Kunitz-type proteinase inhibitor (Fh-KTM)	s/protinh	UNIPROT-PLATY	5e-29	94.83	FH-KTM=6.751 kDa monomeric kunitz-type proteinase inhibitor	5e-29	tr|Q9TXD3|Q9TXD3_FASHE	124	55	58	96	96	95	2	0	4	17	1		putative papilin	3E-013	gi|339237903	74.7	54	687	53	66	8	25	0	354	18	1	Trichinella spiralis	gi|684373058|ref|XP_009164302.1|	6E-010	MER021736	3e-28	WAP, Kazal, immunoglobulin, Kunitz and NTR domain-containing protein 2 - Bos taurus - serine-type endopeptidase inhibitor activity - extracellular region - metalloendopeptidase inhibitor activity - negative regulation of endopeptidase activity	2e-12	GO:0004867	serine-type endopeptidase inhibitor activity	Stops, prevents or reduces the activity of serine-type endopeptidases, enzymes that catalyze the hydrolysis of nonterminal peptide bonds in a polypeptide chain; a serine residue (and a histidine residue) are at the active center of the enzyme. [GOC:ai]	serine protease inhibitor activity EXACT []
BN1106_s3213B000041.mRNA-1 transcript_id=BN1106_s3213B000041.mRNA-1 gene_id=BN1106_s3213B000041	490	M	253	F. hepatica	Triosephosphate isomerase	met/carb	GO	2e-95	88.11	Triosephosphate isomerase	1e-146	tr|S4UI50|S4UI50_FASHE	516	253	253	99	99	100	1	0	1	1	1		triosephosphate isomerase 1	2E-094	gi|296317286	346	250	249	68	81	100	80	3	1	1	1	Saccoglossus kowalevskii	gi|684405663|ref|XP_009174526.1|	1E-110	MER306690	6.3	Triosephosphate isomerase - Schistosoma mansoni - identical protein binding	2e-99	GO:0004807	triose-phosphate isomerase activity	Catalysis of the reaction: D-glyceraldehyde 3-phosphate = glycerone phosphate. [EC:5.3.1.1, RHEA:18588]	D-glyceraldehyde-3-phosphate aldose-ketose-isomerase activity EXACT [EC:5.3.1.1]
BN1106_s3225B000128.mRNA-1 transcript_id=BN1106_s3225B000128.mRNA-1 gene_id=BN1106_s3225B000128	492	M	572	F. hepatica	Coronin	cs	GO	2e-84	46.02	Coronin	1e-128	tr|A0A074YYC4|A0A074YYC4_9TREM	458	246	498	85	94	49	35	0	11	1	1		coronin-1C-like isoform X3	6E-088	gi|524915114	326	246	477	60	78	52	97	2	3	2	1	Aplysia californica	gi|684412080|ref|XP_009176604.1|	1E-129	MER157482	2e-77	coro - Drosophila melanogaster - actin binding - actin cytoskeleton - defense response to fungus - adult somatic muscle development - mitotic spindle - actin cytoskeleton organization - actin filament binding	2e-84	GO:0003779	actin binding	Interacting selectively and non-covalently with monomeric or multimeric forms of actin, including actin filaments. [GOC:clt]	membrane associated actin binding NARROW []
BN1106_s3226B000049.mRNA-1 transcript_id=BN1106_s3226B000049.mRNA-1 gene_id=BN1106_s3226B000049	493	L	187	F. hepatica	Serpin	s/protinh	UNIPROT-PLATY	6e-25	40.52	Uncharacterized protein	6e-25	tr|A0A074ZLS8|A0A074ZLS8_9TREM	112	156	259	39	60	60	94	5	105	35	1		GM20841	7E-018	gi|195331943	91.3	155	347	37	60	45	97	11	186	40	1	Drosophila sechellia	gi|684389882|ref|XP_009169511.1|	1E-025	MER175215	3e-24	Serpin 42Da - Drosophila melanogaster - serine-type endopeptidase inhibitor activity - endoplasmic reticulum - extracellular region - regulation of proteolysis - negative regulation of endopeptidase activity - negative regulation of protein processing - negative regulation of peptide hormone processing - cysteine-type endopeptidase inhibitor activity - extracellular space	4e-17	GO:0004867	serine-type endopeptidase inhibitor activity	Stops, prevents or reduces the activity of serine-type endopeptidases, enzymes that catalyze the hydrolysis of nonterminal peptide bonds in a polypeptide chain; a serine residue (and a histidine residue) are at the active center of the enzyme. [GOC:ai]	serine protease inhibitor activity EXACT []
BN1106_s3227B000227.mRNA-1 transcript_id=BN1106_s3227B000227.mRNA-1 gene_id=BN1106_s3227B000227	494	M	549	F. hepatica	Enolase	met/carb	GO	0	93.09	Enolase	0	tr|B3CJ61|B3CJ61_FASHE	806	403	431	100	100	94	0	0	29	147	1		enolase-like isoform X1	1E-177	gi|524916025	622	403	433	74	86	93	104	0	29	147	1	Aplysia californica	gi|684406891|ref|XP_009174927.1|	0.0	MER354436	1.3	enolase 1a, (alpha) - Danio rerio - phosphopyruvate hydratase complex - magnesium ion binding - phosphopyruvate hydratase activity - glycolytic process - lyase activity	0	GO:0000287	magnesium ion binding	Interacting selectively and non-covalently with magnesium (Mg) ions. [GOC:ai]	magnesium binding EXACT []
BN1106_s322B000089.mRNA-1 transcript_id=BN1106_s322B000089.mRNA-1 gene_id=BN1106_s322B000089	491	M	273	F. hepatica	Titin	cs	UNIPROT-PLATY	0	30.81	Uncharacterized protein	1e-112	tr|A0A075A2F5|A0A075A2F5_9TREM	402	265	990	71	85	27	75	0	605	1	1		titin	3E-014	gi|642918534	80.5	235	25481	29	48	1	166	25	8721	1	1	Tribolium castaneum	gi|684380084|ref|XP_009166524.1|	1E-113	MER146305	2e-14	sallimus - Drosophila melanogaster - sarcomere - condensed nuclear chromosome - myosin light chain kinase activity - Z disc - actin binding - structural constituent of muscle - muscle attachment - locomotion - skeletal muscle tissue development - sarcomere organization - myoblast fusion - mitotic chromosome condensation - sister chromatid cohesion - mesoderm development - muscle organ development…	3e-13	GO:0004687	myosin light chain kinase activity	Catalysis of the reaction: ATP + myosin-light-chain = ADP + myosin-light-chain phosphate. [EC:2.7.11.18]	ATP:myosin-light-chain O-phosphotransferase BROAD [EC:2.7.11.18]
BN1106_s323B000257.mRNA-1 transcript_id=BN1106_s323B000257.mRNA-1 gene_id=BN1106_s323B000257	495	M	711	F. hepatica	Myosin motor domain	cs	CDD	0	84.13	Myosin heavy chain	0	tr|H2KRJ7|H2KRJ7_CLOSI	1201	654	2076	90	95	32	62	3	1	1	1		myosin heavy chain, striated muscle-like	0.0	gi|524895745	913	659	2122	70	80	31	194	11	1	1	1	Aplysia californica	gi|684405428|ref|XP_009174447.1|	0.0	MER412451	4e-08	Uncharacterized protein - Gallus gallus - motor activity - actin binding - ATP binding - metabolic process - myosin complex	0	GO:0003774	motor activity	Catalysis of movement along a polymeric molecule such as a microfilament or microtubule, coupled to the hydrolysis of a nucleoside triphosphate. [GOC:mah, ISBN:0815316194]
BN1106_s323B000258.mRNA-1 transcript_id=BN1106_s323B000258.mRNA-1 gene_id=BN1106_s323B000258	496	M	1275	F. hepatica	Myosin tail	cs	CDD	0	103.49	Myosin heavy chain	0	tr|H2KRJ7|H2KRJ7_CLOSI	2080	1294	2076	85	90	62	191	80	669	13	1		myosin heavy chain, muscle-like isoform 2	0.0	gi|340718034	1311	1303	2172	53	70	60	612	83	907	13	1	Bombus terrestris	gi|684405428|ref|XP_009174447.1|	0.0	MER418627	9e-52	Caenorhabditis elegans - body morphogenesis - axonal fasciculation - locomotion - nematode larval development	0	GO:0000146	microfilament motor activity	Catalysis of movement along a microfilament, coupled to the hydrolysis of a nucleoside triphosphate (usually ATP). [GOC:mah, ISBN:0815316194]	actin filament motor activity EXACT [GOC:dph]
BN1106_s3261B000048.mRNA-1 transcript_id=BN1106_s3261B000048.mRNA-1 gene_id=BN1106_s3261B000048	68	M	1104	F. hepatica	Otoferlin a	st	GO	0	39.51	Otoferlin (Fragment)	0	tr|G7YR21|G7YR21_CLOSI	1504	1089	1855	67	82	59	359	15	282	1	1		conserved hypothetical protein	1E-150	gi|242020062	535	993	2007	34	52	49	647	112	330	1	1	Pediculus humanus corporis	gi|684400025|ref|XP_009172698.1|	0.0	MER438356	9e-18	Uncharacterized protein - Gallus gallus - integral component of membrane	0	GO:0005509	calcium ion binding	Interacting selectively and non-covalently with calcium ions (Ca2+). [GOC:ai]	calcium ion storage activity RELATED []
BN1106_s3266B000046.mRNA-1 transcript_id=BN1106_s3266B000046.mRNA-1 gene_id=BN1106_s3266B000046	499	M	511	F. hepatica	Annexin	cs	GO	9e-98	93.63	Annexin	1e-143	tr|H2KP46|H2KP46_CLOSI	507	536	502	54	67	107	246	60	1	1	1		annexin A7-like	1E-104	gi|340369805	382	511	496	44	57	103	284	45	10	17	1	Amphimedon queenslandica	gi|684368978|ref|XP_009162989.1|	1E-140	MER256271	1e-58	annexin A11a - Danio rerio - calcium-dependent phospholipid binding - calcium ion binding	0	GO:0005509	calcium ion binding	Interacting selectively and non-covalently with calcium ions (Ca2+). [GOC:ai]	calcium ion storage activity RELATED []
BN1106_s3270B000103.mRNA-1 transcript_id=BN1106_s3270B000103.mRNA-1 gene_id=BN1106_s3270B000103	500	M	65	F. hepatica	Unknown product	uk	CDD	1000	37.62	Ubiquitin ligase E3 alpha-related	0.23	tr|G4VFL7|G4VFL7_SCHMA	32.3	62	815	30	45	8	43	8	72	5	1		CRE-CID-1 protein	1.7	gi|308459718	32.3	26	1217	53	65	2	12	1	1055	26	1	Caenorhabditis remanei	gi|684388622|ref|XP_009169121.1|	1.4	MER004750	0.51	Papilin - Drosophila melanogaster - basement membrane - proteinaceous extracellular matrix - extracellular matrix organization - extracellular matrix structural constituent - metalloendopeptidase activity - zinc ion binding - serine-type endopeptidase inhibitor activity	2.3	GO:0005201	extracellular matrix structural constituent	The action of a molecule that contributes to the structural integrity of the extracellular matrix. [GOC:mah]	extracellular matrix glycoprotein NARROW []
BN1106_s3313B000078.mRNA-1 transcript_id=BN1106_s3313B000078.mRNA-1 gene_id=BN1106_s3313B000078	504	M	311	F. hepatica	ATP:ADP antiporter	tr	GO	0	77.31	ATP:ADP antiporter	1e-160	tr|Q5DFR4|Q5DFR4_SCHJA	561	309	311	88	94	99	35	0	1	1	1		ADP,ATP carrier protein 3, mitochondrial-like	1E-133	gi|524902448	475	296	304	78	87	97	63	1	7	11	1	Aplysia californica	gi|684366380|ref|XP_009162187.1|	1E-160	MER532287	2e-12	AT4G28390 - Arabidopsis thaliana - ATP:ADP antiporter activity - mitochondrion - mitochondrial inner membrane - transport - mitochondrial transport - purine nucleotide transport - membrane - chloroplast envelope - systemic acquired resistance - response to endoplasmic reticulum stress	0	GO:0005471	ATP:ADP antiporter activity	Catalysis of the reaction: ATP(out) + ADP(in) = ATP(in) + ADP(out). [TC:2.A.29.1.1]	adenine nucleotide translocase EXACT []
BN1106_s3321B000106.mRNA-1 transcript_id=BN1106_s3321B000106.mRNA-1 gene_id=BN1106_s3321B000106	506	M	185	F. hepatica	ATPase, H+ transporting, lysosomal accessory protein 1	tr	UNIPROT-PLATY	3e-40	77.41	ATPase, H+ transporting, lysosomal accessory protein 1	3e-40	tr|C1L884|C1L884_SCHJA	162	185	239	42	61	77	107	3	55	4	1		V-type proton ATPase subunit S1-like	2E-014	gi|291229388	80.1	164	436	29	52	38	115	10	273	16	1	Saccoglossus kowalevskii	gi|821317831|ref|YP_009138981.1|	0.38	MER524115	2.5	Uncharacterized protein - Gallus gallus - ATP hydrolysis coupled proton transport - proton-transporting V-type ATPase, V1 domain - proton-transporting ATP synthase activity, rotational mechanism - proton-transporting ATPase activity, rotational mechanism	1e-11	GO:0046933	proton-transporting ATP synthase activity, rotational mechanism	Catalysis of the transfer of protons from one side of a membrane to the other according to the reaction: ADP + H2O + phosphate + H+(in) = ATP + H+(out), by a rotational mechanism. [EC:3.6.3.14, TC:3.A.2.1.1]	H+-transporting ATP synthase activity EXACT [EC:3.6.3.14]
BN1106_s3324B000219.mRNA-1 transcript_id=BN1106_s3324B000219.mRNA-1 gene_id=BN1106_s3324B000219	507	M	548	F. hepatica	Chaperonin family - cpn60	pm	CDD	0	99.81	Uncharacterized protein	0	tr|A0A074Z4B4|A0A074Z4B4_9TREM	961	548	548	89	94	100	60	0	1	1	1		T-complex protein 1 subunit epsilon-like	0.0	gi|524885898	807	535	542	73	88	99	140	0	6	14	1	Aplysia californica	gi|684405127|ref|XP_009174351.1|	0.0	MER487216	1e-74	Putative uncharacterized protein - Homo sapiens - nucleolus - cytoplasm	0	GO:0005524	ATP binding	Interacting selectively and non-covalently with ATP, adenosine 5'-triphosphate, a universally important coenzyme and enzyme regulator. [ISBN:0198506732]
BN1106_s332B000232.mRNA-1 transcript_id=BN1106_s332B000232.mRNA-1 gene_id=BN1106_s332B000232	505	M	373	F. hepatica	Adenosylhomocysteinase	pm	GO	0	73.38	Adenosylhomocysteinase	1e-153	tr|G4LX03|G4LX03_SCHMA	538	317	432	80	89	73	61	0	116	57	1		adenosylhomocysteinase A-like	1E-148	gi|524894013	526	317	432	79	88	73	65	0	116	57	1	Aplysia californica	gi|684398274|ref|XP_009172121.1|	1E-081	MER374371	5.2	adenosylhomocysteinase - Danio rerio - one-carbon metabolic process - adenosylhomocysteinase activity - S-adenosylmethionine cycle - hydrolase activity	0	GO:0004013	adenosylhomocysteinase activity	Catalysis of the reaction: S-adenosyl-L-homocysteine + H2O = adenosine + L-homocysteine. [EC:3.3.1.1]	adenosylhomocysteine hydrolase activity EXACT [EC:3.3.1.1]
BN1106_s3353B000056.mRNA-1 transcript_id=BN1106_s3353B000056.mRNA-1 gene_id=BN1106_s3353B000056	69	M	383	F. hepatica	Synaptotagmin	cs	GO	2e-31	85.61	Synaptotagmin-2	1e-112	tr|H2KPI2|H2KPI2_CLOSI	404	380	379	51	71	100	184	2	1	1	1		synaptotagmin-1 isoform 2	4E-029	gi|325297114	130	377	426	27	47	88	273	52	68	35	1	Aplysia californica	gi|684377808|ref|XP_009165826.1|	1E-112	MER607649	3e-16	synaptotagmin Va - Danio rerio - transporter activity - membrane - transport - synaptic vesicle	2e-31	GO:0005215	transporter activity	Enables the directed movement of substances (such as macromolecules, small molecules, ions) into, out of or within a cell, or between cells. [GOC:ai, GOC:dgf]	small-molecule carrier or transporter RELATED []
BN1106_s335B000427.mRNA-1 transcript_id=BN1106_s335B000427.mRNA-1 gene_id=BN1106_s335B000427	511	M	125	F. hepatica	Endophilin-B1	tr	GO	5e-17	30.33	SH3-domain GRB2-like endophilin B2	6e-23	tr|C1L704|C1L704_SCHJA	103	125	243	40	64	51	74	3	1	1	1		endophilin-B1-like isoform X4	5E-021	gi|585675403	100	107	339	45	67	32	58	1	4	3	1	Saccoglossus kowalevskii	gi|684402688|ref|XP_009173554.1|	3E-015	MER493833	0.87	Endophilin-B2 - Gallus gallus - cytoplasm	2e-18	GO:0005504	fatty acid binding	Interacting selectively and non-covalently with fatty acids, aliphatic monocarboxylic acids liberated from naturally occurring fats and oils by hydrolysis. [ISBN:0198506732]
BN1106_s3375B000064.mRNA-1 transcript_id=BN1106_s3375B000064.mRNA-1 gene_id=BN1106_s3375B000064	70	M	253	F. hepatica	Fructose-1,6-bisphosphatase 1	met/carb	GO	3e-58	55.33	Uncharacterized protein	1e-104	tr|A0A074Z816|A0A074Z816_9TREM	377	286	300	68	77	95	89	39	14	4	1		fructose-1,6-bisphosphatase, putative, partial	8E-068	gi|242000038	258	185	338	68	84	55	58	2	6	4	1	Ixodes scapularis	gi|684400691|ref|XP_009172914.1|	1E-105	MER221084	0.15	fructose-1,6-bisphosphatase - Drosophila melanogaster - fructose 1,6-bisphosphate 1-phosphatase activity - carbohydrate metabolic process	2e-64	GO:0016208	AMP binding	Interacting selectively and non-covalently with AMP, adenosine monophosphate. [GOC:go_curators]
BN1106_s3381B000139.mRNA-1 transcript_id=BN1106_s3381B000139.mRNA-1 gene_id=BN1106_s3381B000139	513	M	102	F. hepatica	Unknown product	uk	CDD	1000	4.01	Uncharacterized protein	3e-06	tr|A0A095A3Z2|A0A095A3Z2_SCHHA	48.5	70	70	32	62	100	47	0	1	24	1		protein suppressor of underreplication-like	0.35	gi|498964439	34.7	45	1314	40	55	3	27	0	836	40	1	Ceratitis capitata	gi|684382020|ref|XP_009167113.1|	1E-006	MER614489	1.1	lengsin, lens protein with glutamine synthetase domain - Danio rerio - lens morphogenesis in camera-type eye - catalytic activity - glutamine biosynthetic process - cell differentiation - glutamate-ammonia ligase activity - nitrogen compound metabolic process - actin filament	1.8	GO:0003824	catalytic activity	Catalysis of a biochemical reaction at physiological temperatures. In biologically catalyzed reactions, the reactants are known as substrates, and the catalysts are naturally occurring macromolecular substances known as enzymes. Enzymes possess specific binding sites for substrates, and are usually composed wholly or largely of protein, but RNA that has catalytic activity (ribozyme) is often also…	enzyme activity EXACT [GOC:dph, GOC:tb]
BN1106_s338B000296.mRNA-1 transcript_id=BN1106_s338B000296.mRNA-1 gene_id=BN1106_s338B000296	512	M	142	F. hepatica	Ribosomal protein L26	ps	UNIPROT-PLATY	1e-66	100	Uncharacterized protein	6e-70	tr|A0A074Z9W2|A0A074Z9W2_9TREM	260	142	142	91	95	100	12	0	1	1	1		60S ribosomal protein L26-like	3E-049	gi|524868604	194	143	143	69	79	100	43	1	1	1	1	Aplysia californica	gi|684398519|ref|XP_009172203.1|	1E-070	MER303389	0.71	ribosomal protein L26 - Danio rerio - structural constituent of ribosome - translation - intracellular - ribonucleoprotein complex - ribosome - large ribosomal subunit	1e-48	GO:0003735	structural constituent of ribosome	The action of a molecule that contributes to the structural integrity of the ribosome. [GOC:mah]	ribosomal protein BROAD []
BN1106_s3396B000086.mRNA-1 transcript_id=BN1106_s3396B000086.mRNA-1 gene_id=BN1106_s3396B000086	515	R	266	F. hepatica	ATP-binding cassette subfamily D (ALD) - ABC transporter	tr	REFSEQ-INVERTEBRATE	9e-30	42.52	ATP-binding cassette subfamily D (ALD) member 4	5e-33	tr|G7YHE0|G7YHE0_CLOSI	139	108	597	58	77	18	45	0	2	152	1		ATP-binding cassette sub-family D member 4-like, partial	2E-032	gi|390366387	140	224	340	34	54	66	146	3	18	24	1	Strongylocentrotus purpuratus	gi|684407413|ref|XP_009175090.1|	2E-005	MER593350	5e-06	ATP-binding cassette, sub-family D (ALD), member 4 - Danio rerio - ATP binding - ATPase activity - nucleotide binding - transport - integral component of membrane - ATPase activity, coupled to transmembrane movement of substances - nucleoside-triphosphatase activity - transmembrane transport - membrane	4e-30	GO:0005524	ATP binding	Interacting selectively and non-covalently with ATP, adenosine 5'-triphosphate, a universally important coenzyme and enzyme regulator. [ISBN:0198506732]
BN1106_s3396B000087.mRNA-1 transcript_id=BN1106_s3396B000087.mRNA-1 gene_id=BN1106_s3396B000087	516	M	495	F. hepatica	ATP-binding cassette subfamily D (ALD) - ABC transporter	tr	GO	2e-21	33.33	ATP-binding cassette subfamily D (ALD) member 4	2e-96	tr|G7YHE0|G7YHE0_CLOSI	352	484	597	41	60	81	282	25	104	2	1		ATP-binding cassette sub-family D member 4-like	2E-021	gi|221107392	105	208	582	32	54	36	141	31	265	9	1	Hydra vulgaris	gi|684407413|ref|XP_009175090.1|	7E-036	MER593350	6e-08	Uncharacterized protein - Gallus gallus - ATP binding - peroxisome - endoplasmic reticulum membrane - ATP catabolic process - cobalamin metabolic process - integral component of membrane - ATPase activity, coupled to transmembrane movement of substances - transmembrane transport	5e-22	GO:0005524	ATP binding	Interacting selectively and non-covalently with ATP, adenosine 5'-triphosphate, a universally important coenzyme and enzyme regulator. [ISBN:0198506732]
BN1106_s3430B000064.mRNA-1 transcript_id=BN1106_s3430B000064.mRNA-1 gene_id=BN1106_s3430B000064	518	M	257	F. hepatica	Succinate dehydrogenase	met/energy	NCBI-PLATY	0	100	Succinate dehydrogenase	1e-118	tr|A0A075AJ94|A0A075AJ94_9TREM	423	278	278	75	80	100	68	21	1	1	1		succinate dehydrogenase	4E-093	gi|524907533	342	257	282	64	76	91	92	24	23	16	1	Aplysia californica	gi|684369896|ref|XP_009163284.1|	1E-119	MER167488	0.99	Succinate dehydrogenase [ubiquinone] iron-sulfur subunit, mitochondrial - Xenopus (Silurana) tropicalis - mitochondrial inner membrane - mitochondrial respiratory chain complex II - ubiquinone binding - 2 iron, 2 sulfur cluster binding - 3 iron, 4 sulfur cluster binding - 4 iron, 4 sulfur cluster binding	9e-91	GO:0009055	electron carrier activity	Any molecular entity that serves as an electron acceptor and electron donor in an electron transport chain. An electron transport chain is a process in which a series of electron carriers operate together to transfer electrons from donors to any of several different terminal electron acceptors to generate a transmembrane electrochemical gradient. [ISBN:0198506732]	2Fe-2S electron transfer carrier NARROW []
BN1106_s344B000191.mRNA-1 transcript_id=BN1106_s344B000191.mRNA-1 gene_id=BN1106_s344B000191	519	M	152	F. hepatica	Nucleoside diphosphate kinase - functions of the NDP kinases in the processes of signal transduction in various organisms	st	GO	1e-51	100	Nucleoside diphosphate kinase	2e-65	tr|A0A075A1Y7|A0A075A1Y7_9TREM	246	152	152	77	86	100	34	0	1	1	1		Nucleoside diphosphate kinase, putative	1E-051	gi|242012200	202	148	160	64	79	93	52	0	12	5	1	Pediculus humanus corporis	gi|684372152|ref|XP_009164012.1|	3E-066	MER563038	0.0008	Nucleoside diphosphate kinase A - Homo sapiens - magnesium ion binding - RNA polymerase II regulatory region sequence-specific DNA binding - negative regulation of myeloid leukocyte differentiation - single-stranded DNA binding - deoxyribonuclease activity - nucleoside diphosphate kinase activity - protein binding - ATP binding - GTP binding - nucleus - cytoplasm - mitochondrion - centrosome - cy…	1e-51	GO:0000287	magnesium ion binding	Interacting selectively and non-covalently with magnesium (Mg) ions. [GOC:ai]	magnesium binding EXACT []
BN1106_s3452B000178.mRNA-1 transcript_id=BN1106_s3452B000178.mRNA-1 gene_id=BN1106_s3452B000178	520	M	728	F. hepatica	Methylmalonyl-CoA mutase - involved in key metabolic pathways	met/energy	CDD	0	97.76	Uncharacterized protein (Fragment)	0	tr|A0A074ZI50|A0A074ZI50_9TREM	1256	726	731	87	92	99	94	12	3	5	1		methylmalonyl-CoA mutase, mitochondrial-like	0.0	gi|524873436	1042	715	749	72	84	95	198	4	32	9	1	Aplysia californica	gi|684394103|ref|XP_009170800.1|	0.0	MER112913	0.85	methylmalonyl-Coenzyme A mutase - Mus musculus - catalytic activity - methylmalonyl-CoA mutase activity - mitochondrion - metabolic process - post-embryonic development - isomerase activity - intramolecular transferase activity - cobalamin binding - metal ion binding - homocysteine metabolic process - modified amino acid binding	0	GO:0003824	catalytic activity	Catalysis of a biochemical reaction at physiological temperatures. In biologically catalyzed reactions, the reactants are known as substrates, and the catalysts are naturally occurring macromolecular substances known as enzymes. Enzymes possess specific binding sites for substrates, and are usually composed wholly or largely of protein, but RNA that has catalytic activity (ribozyme) is often also…	enzyme activity EXACT [GOC:dph, GOC:tb]
BN1106_s346B000282.mRNA-1 transcript_id=BN1106_s346B000282.mRNA-1 gene_id=BN1106_s346B000282	521	M	181	F. hepatica	Ribosomal protein L11	ps	UNIPROT-PLATY	6e-88	100	Uncharacterized protein	3e-94	tr|A0A074ZUK0|A0A074ZUK0_9TREM	342	185	185	91	95	100	16	4	1	1	1		Protein RPL-11.2	3E-076	gi|17569425	285	179	196	77	86	91	40	1	4	2	1	Caenorhabditis elegans	gi|684413620|ref|XP_009177374.1|	6E-095	MER326420	9.2	Caenorhabditis elegans - nematode larval development - reproduction	2e-76	GO:0003735	structural constituent of ribosome	The action of a molecule that contributes to the structural integrity of the ribosome. [GOC:mah]	ribosomal protein BROAD []
BN1106_s3478B000064.mRNA-1 transcript_id=BN1106_s3478B000064.mRNA-1 gene_id=BN1106_s3478B000064	523	M	158	F. hepatica	Alpha-actinin	cs	GO	6e-30	1.7	Putative alpha-actinin	7e-55	tr|G4VB06|G4VB06_SCHMA	211	141	180	73	80	78	38	12	40	30	1		smoothelin-like	9E-032	gi|383861344	136	122	203	54	72	60	56	6	82	19	1	Megachile rotundata	gi|684399048|ref|XP_009172377.1|	2E-049	MER330527	2e-17	Drosophila melanogaster - structural constituent of cytoskeleton - cytoskeleton - actin binding - mesoderm development - microtubule associated complex	6e-30	GO:0005200	structural constituent of cytoskeleton	The action of a molecule that contributes to the structural integrity of a cytoskeletal structure. [GOC:mah]
BN1106_s347B000346.mRNA-1 transcript_id=BN1106_s347B000346.mRNA-1 gene_id=BN1106_s347B000346	522	M	534	F. hepatica	programmed cell death-involved protein	st/apoptosis	UNIPROT-PLATY	0	97.57	Uncharacterized protein	0	tr|A0A074ZES2|A0A074ZES2_9TREM	699	527	550	70	79	96	158	19	17	12	1		programmed cell death-involved protein, putative, partial	4E-034	gi|242000030	147	165	435	44	63	38	92	0	271	370	1	Ixodes scapularis	gi|684405708|ref|XP_009174541.1|	0.0	MER598584	0.15	Programmed cell death protein 4 - Gallus gallus - RNA binding - nucleus - cytoplasm - cytosol - cell aging - negative regulation of JUN kinase activity - negative regulation of transcription, DNA-templated	1e-29	GO:0003723	RNA binding	Interacting selectively and non-covalently with an RNA molecule or a portion thereof. [GOC:mah]
BN1106_s3509B000140.mRNA-1 transcript_id=BN1106_s3509B000140.mRNA-1 gene_id=BN1106_s3509B000140	524	M	582	F. hepatica	Microtubule-associated protein 1	cs	UNIPROT-PLATY	0	69.21	Microtubule-associated protein 1	1e-123	tr|H2KQ37|H2KQ37_CLOSI	440	627	906	41	55	69	368	132	365	1	1		microtubule-associated protein	2E-023	gi|157124400	112	193	4478	32	53	4	130	15	4295	396	1	Aedes aegypti	gi|684381835|ref|XP_009167054.1|	1E-123	MER579658	6e-07	futsch - Drosophila melanogaster - microtubule associated complex - microtubule binding - microtubule cytoskeleton - dendrite morphogenesis - axonogenesis - regulation of synaptic growth at neuromuscular junction - microtubule cytoskeleton organization - microtubule-based process - protein binding - compound eye development - nervous system development - neuromuscular junction development - hydro…	2e-18	GO:0008017	microtubule binding	Interacting selectively and non-covalently with microtubules, filaments composed of tubulin monomers. [GOC:krc]	microtubule severing activity RELATED []
BN1106_s3518B000132.mRNA-1 transcript_id=BN1106_s3518B000132.mRNA-1 gene_id=BN1106_s3518B000132	71	M	500	F. hepatica	Lysosomal Pro-X carboxypeptidase	s/protease	GO	0	93.1	Lysosomal pro-X carboxypeptidase (Fragment)	1e-140	tr|B5G4X7|B5G4X7_CLOSI	496	425	434	56	71	98	186	2	1	68	1		prolylcarboxypeptidase	1E-108	gi|157110322	394	454	476	46	62	95	244	17	26	30	1	Aedes aegypti	gi|684375368|ref|XP_009165045.1|	8E-069	MER144534	1e-139	Protein Prcp - Rattus norvegicus - proteolysis - serine-type peptidase activity	0	GO:0003674	molecular_function	Elemental activities, such as catalysis or binding, describing the actions of a gene product at the molecular level. A given gene product may exhibit one or more molecular functions. [GOC:go_curators]	molecular function EXACT []
BN1106_s3536B000078.mRNA-1 transcript_id=BN1106_s3536B000078.mRNA-1 gene_id=BN1106_s3536B000078	527	M	342	F. hepatica	Cathepsin L-like	s/protease	GO	0	104.6	Cathepsin L1	1e-152	tr|H6WYY7|H6WYY7_FASGI	535	341	326	74	82	105	86	16	1	1	1		cathepsin L-like	4E-076	gi|391332597	286	327	330	46	62	99	175	21	21	16	1	Metaseiulus occidentalis	gi|684378026|ref|XP_009165891.1|	6E-065	MER044068	1e-151	Cathepsin L-like proteinase - Fasciola hepatica - endopeptidase activity - cysteine-type endopeptidase activity - extracellular region - proteolysis	0	GO:0004175	endopeptidase activity	Catalysis of the hydrolysis of internal, alpha-peptide bonds in a polypeptide chain. [http://merops.sanger.ac.uk/about/glossary.htm#ENDOPEPTIDASE]	elastase activity RELATED [GOC:krc]
BN1106_s3540B000083.mRNA-1 transcript_id=BN1106_s3540B000083.mRNA-1 gene_id=BN1106_s3540B000083	528	M	217	F. hepatica	Ribosomal protein	ps	UNIPROT-PLATY	0	100	Ribosomal protein	1e-110	tr|A0A074ZZZ5|A0A074ZZZ5_9TREM	396	217	217	89	96	100	22	0	1	1	1		60S ribosomal protein L10A, putative	4E-086	gi|240999693	318	216	217	72	86	100	60	1	3	2	1	Ixodes scapularis	gi|684370887|ref|XP_009163598.1|	1E-111	MER115262	3e-11	Ribosomal protein - Gallus gallus - RNA binding - structural constituent of ribosome - translation - cytosolic large ribosomal subunit	1e-85	GO:0003723	RNA binding	Interacting selectively and non-covalently with an RNA molecule or a portion thereof. [GOC:mah]
BN1106_s3547B000116.mRNA-1 transcript_id=BN1106_s3547B000116.mRNA-1 gene_id=BN1106_s3547B000116	529	M	266	F. hepatica	Sodium/potassium-transporting ATPase subunit beta-3	tr	GO	3e-22	97.16	Uncharacterized protein	1e-57	tr|A0A074ZE31|A0A074ZE31_9TREM	221	281	285	40	58	99	168	25	1	2	1		hypothetical protein CRE_08143	5E-025	gi|308493940	115	301	318	29	42	95	212	64	26	12	1	Caenorhabditis remanei	gi|684398983|ref|XP_009172356.1|	2E-058	MER536595	6.8	Protein NKB-3, isoform b - Caenorhabditis elegans - sodium:potassium-exchanging ATPase complex - potassium ion transport - sodium ion transport	3e-22
BN1106_s3549B000112.mRNA-1 transcript_id=BN1106_s3549B000112.mRNA-1 gene_id=BN1106_s3549B000112	530	M	269	F. hepatica	Voltage-dependent anion channel protein 2	tr	UNIPROT-PLATY	0	82.51	Voltage-dependent anion channel protein 2	1e-101	tr|H2KPI5|H2KPI5_CLOSI	366	250	303	66	85	83	85	0	1	1	1		voltage-dependent anion-selective channel protein 2-like isoform 1	2E-031	gi|72005582	137	253	283	30	54	89	177	5	5	3	1	Strongylocentrotus purpuratus	gi|684377783|ref|XP_009165818.1|	1E-101	MER539897	4.1	Uncharacterized protein - Gallus gallus - mitochondrial outer membrane - mitochondrial inner membrane - anion transport - voltage-gated anion channel activity - negative regulation of protein polymerization - mitochondrial nucleoid - regulation of anion transport - transmembrane transport - negative regulation of intrinsic apoptotic signaling pathway	4e-31	GO:0008308	voltage-gated anion channel activity	Catalysis of the transmembrane transfer of an anion by a voltage-gated channel. An anion is a negatively charged ion. A voltage-gated channel is a channel whose open state is dependent on the voltage across the membrane in which it is embedded. [GOC:mtg_transport, ISBN:0815340729]	voltage-dependent ion-selective channel activity RELATED []
BN1106_s3553B000143.mRNA-1 transcript_id=BN1106_s3553B000143.mRNA-1 gene_id=BN1106_s3553B000143	72	M	306	F. hepatica	Heterogeneous nuclear ribonucleoproteins A2/B1	tm	GO	2e-57	90.93	Heterogeneous nuclear ribonucleoproteins A2/B1	1e-140	tr|H2KT13|H2KT13_CLOSI	495	309	292	80	86	106	60	20	1	1	1		heterogeneous nuclear ribonucleoproteins A2/B1-like	8E-058	gi|391339574	225	319	334	41	57	96	186	33	15	5	1	Metaseiulus occidentalis	gi|684370737|ref|XP_009163550.1|	1E-136	MER615472	1e-36	Heterogeneous nuclear ribonucleoproteins A2/B1 - Rattus norvegicus - nucleotide binding - nucleic acid binding	3e-58	GO:0000166	nucleotide binding	Interacting selectively and non-covalently with a nucleotide, any compound consisting of a nucleoside that is esterified with (ortho)phosphate or an oligophosphate at any hydroxyl group on the ribose or deoxyribose. [GOC:mah, ISBN:0198547684]
BN1106_s3580B000148.mRNA-1 transcript_id=BN1106_s3580B000148.mRNA-1 gene_id=BN1106_s3580B000148	532	M	766	F. hepatica	ATP-dependent RNA helicase DDX5/DBP2	ps	GO	0	88.07	Uncharacterized protein	0	tr|A0A075A5Y3|A0A075A5Y3_9TREM	863	736	708	62	72	104	278	54	1	31	1		probable ATP-dependent RNA helicase DDX17-like	1E-150	gi|291222373	533	582	670	49	66	87	295	42	71	39	1	Saccoglossus kowalevskii	gi|684376072|ref|XP_009165274.1|	0.0	MER278434	1e-134	DEAD (Asp-Glu-Ala-Asp) box helicase 5 - Danio rerio - nucleotide binding - nucleic acid binding - ATP binding - ATP-dependent helicase activity - helicase activity - hydrolase activity	0	GO:0003713	transcription coactivator activity	Interacting selectively and non-covalently with a activating transcription factor and also with the basal transcription machinery in order to increase the frequency, rate or extent of transcription. Cofactors generally do not bind DNA, but rather mediate protein-protein interactions between activating transcription factors and the basal transcription machinery. [GOC:txnOH, PMID:10213677, PMID:168…	transcription co-activator activity EXACT []
BN1106_s3585B000136.mRNA-1 transcript_id=BN1106_s3585B000136.mRNA-1 gene_id=BN1106_s3585B000136	533	M	1099	F. hepatica	Myoferlin or Dysferlin	st	GO	0	38.28	Uncharacterized protein (Fragment)	0	tr|A0A075A2U4|A0A075A2U4_9TREM	1202	957	1348	59	74	71	386	45	381	108	1		myoferlin-like	0.0	gi|524870258	833	842	1849	48	66	46	432	68	961	282	1	Aplysia californica	gi|684379658|ref|XP_009166395.1|	0.0	MER438356	1e-159	Uncharacterized protein - Bos taurus - plasma membrane repair - phospholipid binding - caveola - integral component of membrane - regulation of vascular endothelial growth factor receptor signaling pathway - cytoplasmic vesicle - cellular response to heat - intracellular membrane-bounded organelle - extracellular vesicular exosome	0	GO:0005543	phospholipid binding	Interacting selectively and non-covalently with phospholipids, a class of lipids containing phosphoric acid as a mono- or diester. [ISBN:0198506732]
BN1106_s3590B000078.mRNA-1 transcript_id=BN1106_s3590B000078.mRNA-1 gene_id=BN1106_s3590B000078	534	S	1050	F. hepatica	FERM domain-containing protein	st	REFSEQ-INVERTEBRATE	2e-30	77.74	FERM domain containing protein 3	6e-67	tr|A0A068YG04|A0A068YG04_ECHMU	254	491	760	33	50	65	326	92	23	49	1		FERM domain-containing protein, putative	2E-030	gi|241255103	136	447	575	25	39	78	333	154	7	65	1	Ixodes scapularis	gi|684408202|ref|XP_009175347.1|	7E-030	MER618483	9e-05	Uncharacterized protein - Gallus gallus - cytoplasm - cytoskeleton - cytoskeletal protein binding - extrinsic component of membrane	4e-22	GO:0008092	cytoskeletal protein binding	Interacting selectively and non-covalently with any protein component of any cytoskeleton (actin, microtubule, or intermediate filament cytoskeleton). [GOC:mah]
BN1106_s3592B000072.mRNA-1 transcript_id=BN1106_s3592B000072.mRNA-1 gene_id=BN1106_s3592B000072	535	M	163	F. hepatica	DnaJ (Hsp40) homolog	pm	GO	3e-43	40.23	Uncharacterized protein	2e-59	tr|A0A074ZC20|A0A074ZC20_9TREM	226	144	344	72	84	42	39	1	1	1	1		dnaJ protein homolog 1-like	3E-044	gi|498955149	178	149	345	57	71	43	63	9	1	1	1	Ceratitis capitata	gi|684396595|ref|XP_009171576.1|	3E-060	MER260017	5e-22	DnaJ (Hsp40) homolog, subfamily B, member 5 - Mus musculus - negative regulation of transcription from RNA polymerase II promoter - protein binding - nucleus - cytosol - protein folding - unfolded protein binding - chaperone binding	3e-43	GO:0005515	protein binding	Interacting selectively and non-covalently with any protein or protein complex (a complex of two or more proteins that may include other nonprotein molecules). [GOC:go_curators]	alpha-2 macroglobulin receptor-associated protein activity RELATED []
BN1106_s3595B000059.mRNA-1 transcript_id=BN1106_s3595B000059.mRNA-1 gene_id=BN1106_s3595B000059	536	M	408	F. hepatica	Glutathione S-transferase class-mu 26 kDa isozyme 1	detox/ox	UNIPROT-PLATY	2e-71	61.99	Glutathione S-transferase class-mu 26 kDa isozyme 1	2e-71	sp|P56598|GST29_FASHE	268	137	221	95	98	62	6	1	13	122	1		predicted protein	4E-028	gi|156388328	127	140	215	47	67	65	73	4	13	122	1	Nematostella vectensis	gi|684382380|ref|XP_009167217.1|	6E-050	MER304349	8e-42	Uncharacterized protein - Bos taurus - glutathione transferase activity - metabolic process	2e-33	GO:0004364	glutathione transferase activity	Catalysis of the reaction: R-X + glutathione = H-X + R-S-glutathione. R may be an aliphatic, aromatic or heterocyclic group; X may be a sulfate, nitrile or halide group. [EC:2.5.1.18]	glutathione conjugation reaction EXACT []
BN1106_s3607B000071.mRNA-1 transcript_id=BN1106_s3607B000071.mRNA-1 gene_id=BN1106_s3607B000071	538	M	195	F. hepatica	40S ribosomal protein SA	ps	UNIPROT-PLATY	3e-75	88.57	40S ribosomal protein SA	3e-75	tr|A0A074ZRG8|A0A074ZRG8_9TREM	279	248	280	58	65	89	104	54	34	1	1		40S ribosomal protein SA-like	1E-034	gi|524877031	147	246	335	38	47	73	152	67	53	1	1	Aplysia californica	gi|684379254|ref|XP_009166265.1|	5E-076	MER258668	1e-28	ribosomal protein SA - Danio rerio - endonucleolytic cleavage in ITS1 to separate SSU-rRNA from 5.8S rRNA and LSU-rRNA from tricistronic rRNA transcript (SSU-rRNA, 5.8S rRNA, LSU-rRNA) - ribosomal small subunit assembly - 90S preribosome - rRNA export from nucleus - plasma membrane - cell adhesion - cytoplasm - membrane - structural constituent of ribosome - ribosome - translation - small ribosom…	3e-32	GO:0003735	structural constituent of ribosome	The action of a molecule that contributes to the structural integrity of the ribosome. [GOC:mah]	ribosomal protein BROAD []
BN1106_s3654B000233.mRNA-1 transcript_id=BN1106_s3654B000233.mRNA-1 gene_id=BN1106_s3654B000233	540	M	189	F. hepatica	programmed cell death protein 6-like isoform X1	st/apoptosis	REFSEQ-INVERTEBRATE	2e-40	70.92	Sorcin	2e-51	tr|G7YM94|G7YM94_CLOSI	200	138	445	66	81	31	46	0	308	51	1		programmed cell death protein 6-like isoform X1	2E-040	gi|524867046	166	139	196	56	70	71	61	0	56	49	1	Aplysia californica	gi|684403542|ref|XP_009173834.1|	4E-049	MER347850	3e-17	programmed cell death 6 - Danio rerio - calcium-dependent cysteine-type endopeptidase activity - calcium ion binding - cytoplasm - proteolysis	7e-35	GO:0004198	calcium-dependent cysteine-type endopeptidase activity	Catalysis of the hydrolysis of nonterminal peptide bonds in a polypeptide chain by a mechanism using a cysteine residue at the enzyme active center, and requiring the presence of calcium. [GOC:mah]	calpain activity NARROW []
BN1106_s366B000435.mRNA-1 transcript_id=BN1106_s366B000435.mRNA-1 gene_id=BN1106_s366B000435	74	M	266	F. hepatica	Calumenin-B	st	GO	2e-42	89.76	Calumenin (Crocalbin)	3e-56	tr|Q86FI4|Q86FI4_SCHJA	216	320	317	36	50	101	203	57	1	1	1		calumenin	2E-048	gi|91081545	194	295	321	36	51	92	187	58	26	29	1	Tribolium castaneum	gi|684404852|ref|XP_009174263.1|	3E-043	MER177614	0.033	calumenin b - Danio rerio - melanosome - extracellular region - calcium ion binding - sarcoplasmic reticulum - endoplasmic reticulum - sarcoplasmic reticulum lumen - metal ion binding	2e-42	GO:0005509	calcium ion binding	Interacting selectively and non-covalently with calcium ions (Ca2+). [GOC:ai]	calcium ion storage activity RELATED []
BN1106_s369B000200.mRNA-1 transcript_id=BN1106_s369B000200.mRNA-1 gene_id=BN1106_s369B000200	543	M	481	F. hepatica	Heat shock protein	pm	UNIPROT-PLATY	0	105.14	Uncharacterized protein	1e-176	tr|A0A075A5X8|A0A075A5X8_9TREM	615	487	469	66	78	104	163	30	1	1	1		small heat shock protein p36-like	1E-026	gi|524916507	122	232	323	32	55	72	156	13	58	248	1	Aplysia californica	gi|684367830|ref|XP_009162641.1|	1E-176	MER476754	0.0003	Drosophila melanogaster - Z disc - regulation of translational initiation by eIF2 alpha phosphorylation - regulation of autophagy - protein lipidation	2e-11
BN1106_s3703B000103.mRNA-1 transcript_id=BN1106_s3703B000103.mRNA-1 gene_id=BN1106_s3703B000103	545	M	176	F. hepatica	Acetate:succinate CoA-transferase	met/lipd	UNIPROT-PLATY	1e-44	18.41	Mitochondrial acetate:succinate CoA-transferase	1e-44	tr|C6EUD4|C6EUD4_FASHE	177	88	478	97	98	18	2	0	373	23	1		acetyl-CoA hydrolase-like	8E-034	gi|156546092	144	103	470	69	84	22	31	4	367	26	1	Nasonia vitripennis	gi|684376742|ref|XP_009165491.1|	3E-041	MER148070	6.5	Protein C44B7.10 - Caenorhabditis elegans - catalytic activity - acetyl-CoA metabolic process	1e-29	GO:0008411	4-hydroxybutyrate CoA-transferase activity	Catalysis of the transfer of a coenzyme A (CoA) group to 4-hydroxybutyrate. [GOC:jl]
BN1106_s3715B000086.mRNA-1 transcript_id=BN1106_s3715B000086.mRNA-1 gene_id=BN1106_s3715B000086	546	M	334	F. hepatica	Carbonyl reductase	detox/ox	REFSEQ-INVERTEBRATE	6e-44	90.08	Putative carbonyl reductase	4e-85	tr|G4VQT7|G4VQT7_SCHMA	313	330	277	51	63	119	159	55	1	1	1		20-hydroxysteroid dehydrogenase, putative	6E-044	gi|241858242	179	227	252	45	65	90	124	8	4	2	1	Ixodes scapularis	gi|684390652|ref|XP_009169743.1|	5E-069	MER551555	3e-16	carbonyl reductase 1-like - Danio rerio - metabolic process - oxidoreductase activity	3e-49	GO:0004090	carbonyl reductase (NADPH) activity	Catalysis of the reaction: R-CHOH-R' + NADP+ = R-CO-R' + NADPH + H+. [EC:1.1.1.184]	aldehyde reductase 1 RELATED [EC:1.1.1.184]
BN1106_s3725B000198.mRNA-1 transcript_id=BN1106_s3725B000198.mRNA-1 gene_id=BN1106_s3725B000198	76	M	231	F. hepatica	Histone H2A	nr	UNIPROT-PLATY	2e-67	47.81	Histone H2A	2e-67	tr|H2KV31|H2KV31_CLOSI	253	131	274	97	99	48	3	0	144	101	1		H2A histone family member V	7E-060	gi|114053181	231	127	129	92	95	98	9	0	3	103	1	Bombyx mori	gi|684404611|ref|XP_009174184.1|	4E-068	MER198172	0.48	H2A histone family, member Vb - Danio rerio - DNA binding - nucleosome - nucleus - protein heterodimerization activity - chromosome	1e-61	GO:0003677	DNA binding	Any molecular function by which a gene product interacts selectively and non-covalently with DNA (deoxyribonucleic acid). [GOC:dph, GOC:jl, GOC:tb, GOC:vw]	microtubule/chromatin interaction RELATED []
BN1106_s373B000290.mRNA-1 transcript_id=BN1106_s373B000290.mRNA-1 gene_id=BN1106_s373B000290	547	M	345	F. hepatica	Cathepsin B-like	s/protease	GO	0	99.1	Cathepsin B2 (Fragment)	1e-143	tr|B5AXI4|B5AXI4_9TREM	507	315	344	69	82	92	95	0	29	29	1		cathepsin B endopeptidase, putative	1E-109	gi|240992699	397	314	337	57	71	93	133	4	25	30	1	Ixodes scapularis	gi|684374633|ref|XP_009164805.1|	1E-138	MER158389	1e-143	Cathepsin B - Sus scrofa - cysteine-type endopeptidase activity - extracellular space - nucleolus - mitochondrion - lysosome - proteolysis - melanosome - perinuclear region of cytoplasm - regulation of catalytic activity - cellular response to thyroid hormone stimulus	0	GO:0004197	cysteine-type endopeptidase activity	Catalysis of the hydrolysis of internal, alpha-peptide bonds in a polypeptide chain by a mechanism in which the sulfhydryl group of a cysteine residue at the active center acts as a nucleophile. [GOC:mah, http://merops.sanger.ac.uk/about/glossary.htm#CATTYPE, http://merops.sanger.ac.uk/about/glossary.htm#ENDOPEPTIDASE]	caspase activity NARROW [GOC:mtg_apoptosis]
BN1106_s3747B000111.mRNA-1 transcript_id=BN1106_s3747B000111.mRNA-1 gene_id=BN1106_s3747B000111	548	M	190	F. hepatica	Calponin/transgelin	tr	REFSEQ-INVERTEBRATE	6e-54	97.83	Transgelin	8e-97	tr|A0A074ZTW2|A0A074ZTW2_9TREM	350	190	190	90	96	100	19	0	1	1	1		calponin/transgelin	6E-054	gi|157114443	211	180	184	58	72	98	74	1	3	10	1	Aedes aegypti	gi|684377348|ref|XP_009165689.1|	1E-097	MER365598	4e-34	Muscle protein 20 - Drosophila melanogaster - calcium ion binding - contractile fiber - actin binding - regulation of cell shape - cell adhesion - myoblast fusion - regulation of myoblast fusion	3e-50	GO:0005509	calcium ion binding	Interacting selectively and non-covalently with calcium ions (Ca2+). [GOC:ai]	calcium ion storage activity RELATED []
BN1106_s3747B000112.mRNA-1 transcript_id=BN1106_s3747B000112.mRNA-1 gene_id=BN1106_s3747B000112	549	M	288	F. hepatica	ST1 homolog	pe	GO	2e-51	75.41	IST1 homolog	2e-84	tr|G7YUN3|G7YUN3_CLOSI	310	287	851	55	70	34	129	10	204	1	1		IST1 homolog	1E-048	gi|645033052	194	292	356	39	57	82	178	18	3	5	1	Nasonia vitripennis	gi|684401464|ref|XP_009173161.1|	1E-084	MER139631	0.008	increased sodium tolerance 1 homolog (yeast) - Danio rerio - cellular_component - axon extension - molecular_function - endosome organization	1e-54	GO:0003674	molecular_function	Elemental activities, such as catalysis or binding, describing the actions of a gene product at the molecular level. A given gene product may exhibit one or more molecular functions. [GOC:go_curators]	molecular function EXACT []
BN1106_s3754B000092.mRNA-1 transcript_id=BN1106_s3754B000092.mRNA-1 gene_id=BN1106_s3754B000092	77	M	161	F. hepatica	Large subunit ribosomal protein L21e	ps	UNIPROT-PLATY	1e-66	33.04	Uncharacterized protein	6e-67	tr|A0A075A0Z9|A0A075A0Z9_9TREM	251	132	384	90	96	34	13	0	1	1	1		60S ribosomal protein L21-like	2E-053	gi|498998481	208	131	159	75	86	82	32	0	1	1	1	Ceratitis capitata	gi|684369654|ref|XP_009163206.1|	1E-067	MER562530	3e-26	Protein LOC100365794 - Rattus norvegicus - structural constituent of ribosome - ribosome - translation	4e-50	GO:0003735	structural constituent of ribosome	The action of a molecule that contributes to the structural integrity of the ribosome. [GOC:mah]	ribosomal protein BROAD []
BN1106_s375B000232.mRNA-1 transcript_id=BN1106_s375B000232.mRNA-1 gene_id=BN1106_s375B000232	550	M	836	F. hepatica	Staphylococcal nuclease domain-containing protein 1	met/nuc	GO	0	74.07	Uncharacterized protein	0	tr|A0A075A191|A0A075A191_9TREM	847	668	1013	63	75	66	243	19	352	175	1		staphylococcal nuclease domain-containing protein 1-like	1E-101	gi|585644059	369	667	897	36	51	74	423	119	340	175	1	Saccoglossus kowalevskii	gi|684368040|ref|XP_009162706.1|	0.0	MER132208	0.45	Uncharacterized protein - Canis lupus familiaris - nucleic acid binding - nuclease activity - mitochondrion - RISC complex - gene silencing by RNA - nucleic acid phosphodiester bond hydrolysis	0	GO:0003676	nucleic acid binding	Interacting selectively and non-covalently with any nucleic acid. [GOC:jl]
BN1106_s37B000343.mRNA-1 transcript_id=BN1106_s37B000343.mRNA-1 gene_id=BN1106_s37B000343	544	M	353	F. hepatica	Uncharacterized protein	uc	UNIPROT-PLATY	6e-83	87.66	Uncharacterized protein	6e-83	tr|G7YLT9|G7YLT9_CLOSI	306	348	397	52	65	88	165	30	1	14	1		conserved hypothetical protein	8E-004	gi|242017921	46.2	102	916	34	47	11	67	7	670	230	1	Pediculus humanus corporis	gi|684387184|ref|XP_009168697.1|	2E-069	MER548586	0.0001	si:ch211-198o8.4 - Danio rerio - extracellular region	0.002	GO:0005515	protein binding	Interacting selectively and non-covalently with any protein or protein complex (a complex of two or more proteins that may include other nonprotein molecules). [GOC:go_curators]	alpha-2 macroglobulin receptor-associated protein activity RELATED []
BN1106_s3834B000075.mRNA-1 transcript_id=BN1106_s3834B000075.mRNA-1 gene_id=BN1106_s3834B000075	552	M	259	F. hepatica	Isocitrate dehydrogenase 2 (NADP+)	detox/ox	GO	0	52.21	Isocitrate dehydrogenase	1e-114	tr|G4LUW3|G4LUW3_SCHMA	408	242	446	78	88	54	52	0	27	18	1		isocitrate dehydrogenase	1E-101	gi|91083633	370	238	436	73	86	55	63	1	23	22	1	Tribolium castaneum	gi|684389135|ref|XP_009169285.1|	6E-061	MER360797	0.77	isocitrate dehydrogenase 2 (NADP+), mitochondrial - Mus musculus - magnesium ion binding - isocitrate dehydrogenase (NADP+) activity - mitochondrion - mitochondrial inner membrane - glyoxylate cycle - tricarboxylic acid cycle - isocitrate metabolic process - response to stress - oxidoreductase activity - oxidoreductase activity, acting on the CH-OH group of donors, NAD or NADP as acceptor - metal…	0	GO:0000287	magnesium ion binding	Interacting selectively and non-covalently with magnesium (Mg) ions. [GOC:ai]	magnesium binding EXACT []
BN1106_s3864B000104.mRNA-1 transcript_id=BN1106_s3864B000104.mRNA-1 gene_id=BN1106_s3864B000104	79	M	349	F. hepatica	Serpin	s/protinh	CDD	6e-48	85.99	Serpin B6 (Placental thrombin inhibitor)	1e-51	tr|C1L425|C1L425_SCHJA	202	347	387	34	56	90	228	19	5	3	1		serpin 7 precursor, putative	2E-044	gi|241614089	181	307	374	36	54	82	196	5	29	38	1	Ixodes scapularis	gi|684400190|ref|XP_009172751.1|	5E-051	MER409808	4e-48	serine (or cysteine) peptidase inhibitor, clade B, member 6b - Rattus norvegicus - serine-type endopeptidase inhibitor activity - extracellular space - negative regulation of endopeptidase activity - regulation of proteolysis	1e-35	GO:0004867	serine-type endopeptidase inhibitor activity	Stops, prevents or reduces the activity of serine-type endopeptidases, enzymes that catalyze the hydrolysis of nonterminal peptide bonds in a polypeptide chain; a serine residue (and a histidine residue) are at the active center of the enzyme. [GOC:ai]	serine protease inhibitor activity EXACT []
BN1106_s3867B000081.mRNA-1 transcript_id=BN1106_s3867B000081.mRNA-1 gene_id=BN1106_s3867B000081	553	M	548	F. hepatica	T-complex protein 1 subunit zeta - chaperonin containing Tcp1	pm	GO	0	103.01	T-complex protein 1 subunit zeta	0	tr|H2KV87|H2KV87_CLOSI	872	547	574	80	88	95	108	24	1	1	1		chaperonin subunit 6a zeta	0.0	gi|114050749	638	547	531	61	75	103	210	40	1	1	1	Bombyx mori	gi|684383394|ref|XP_009167532.1|	0.0	MER487216	5e-42	chaperonin containing Tcp1, subunit 6a (zeta) - Mus musculus - nucleotide binding - acrosomal vesicle - zona pellucida receptor complex - protein binding - ATP binding - cytoplasm - chaperonin-containing T-complex - microtubule - protein folding - binding of sperm to zona pellucida - cellular protein metabolic process - cell body - poly(A) RNA binding - unfolded protein binding - extracellular ve…	0	GO:0000166	nucleotide binding	Interacting selectively and non-covalently with a nucleotide, any compound consisting of a nucleoside that is esterified with (ortho)phosphate or an oligophosphate at any hydroxyl group on the ribose or deoxyribose. [GOC:mah, ISBN:0198547684]
BN1106_s3875B000041.mRNA-1 transcript_id=BN1106_s3875B000041.mRNA-1 gene_id=BN1106_s3875B000041	555	M	196	F. hepatica	Carbonic anhydrase II	detox/ox	UNIPROT-PLATY	2e-66	74.32	Putative carbonic anhydrase II	2e-66	tr|C1LFK7|C1LFK7_SCHJA	249	191	257	59	73	74	77	2	62	3	1		carbonic anhydrase 1	3E-032	gi|91078388	139	197	266	44	56	74	109	14	68	7	1	Tribolium castaneum	gi|684397250|ref|XP_009171789.1|	1E-065	MER306109	2.2	Carbonic anhydrase 2 - Oryctolagus cuniculus - cytoplasm - plasma membrane - angiotensin-activated signaling pathway - regulation of anion transport - regulation of intracellular pH - positive regulation of dipeptide transmembrane transport	3e-35	GO:0004089	carbonate dehydratase activity	Catalysis of the reaction: H2CO3 = CO2 + H2O. [EC:4.2.1.1]	anhydrase activity EXACT [EC:4.2.1.1]
BN1106_s3904B000042.mRNA-1 transcript_id=BN1106_s3904B000042.mRNA-1 gene_id=BN1106_s3904B000042	81	M	366	F. hepatica	14-3-3 protein	st	GO	1e-74	97.95	14-3-3 protein	1e-142	tr|Q5FX78|Q5FX78_FASGI	503	252	252	99	99	100	2	0	1	115	1		14-3-3-like protein 2-like isoform X1	1E-073	gi|291221112	278	248	251	59	75	99	101	10	3	126	1	Saccoglossus kowalevskii	gi|684384400|ref|XP_009167839.1|	6E-091	MER256238	8e-33	14-3-3 protein beta/alpha - Homo sapiens - MAPK cascade - activation of MAPKK activity - transcription corepressor activity - protein binding - nucleus - cytoplasm - cytosol - protein targeting - apoptotic process - epidermal growth factor receptor signaling pathway - small GTPase mediated signal transduction - Ras protein signal transduction - axon guidance - protein C-terminus binding - insulin…	1e-74	GO:0003714	transcription corepressor activity	Interacting selectively and non-covalently with a repressing transcription factor and also with the basal transcription machinery in order to stop, prevent, or reduce the frequency, rate or extent of transcription. Cofactors generally do not bind DNA, but rather mediate protein-protein interactions between repressive transcription factors and the basal transcription machinery. [GOC:txnOH, PMID:10…	transcription co-repressor activity EXACT []
BN1106_s390B000196.mRNA-1 transcript_id=BN1106_s390B000196.mRNA-1 gene_id=BN1106_s390B000196	556	M	279	F. hepatica	Syntenin-1	pe	GO	2e-20	76.19	Syntenin-1	1e-41	tr|G7Y6Z7|G7Y6Z7_CLOSI	168	283	281	36	54	101	181	14	1	1	1		syntenin-1	1E-017	gi|642935957	91.7	220	281	27	48	78	159	10	59	65	1	Tribolium castaneum	gi|684405510|ref|XP_009174474.1|	3E-017	MER337327	0.007	Uncharacterized protein - Gallus gallus - frizzled binding - interleukin-5 receptor binding - cytoplasm - interleukin-5 receptor complex - Ras protein signal transduction - positive regulation of phosphorylation - identical protein binding - syndecan binding - protein heterodimerization activity - protein N-terminus binding - extracellular vesicular exosome	2e-20	GO:0005109	frizzled binding	Interacting selectively and non-covalently with the frizzled (fz) receptor. [GOC:ceb, PR:000001315]	frizzled ligand NARROW []
BN1106_s392B000871.mRNA-1 transcript_id=BN1106_s392B000871.mRNA-1 gene_id=BN1106_s392B000871	558	M	240	F. hepatica	Tubulin beta-2C chain	cs	UNIPROT-PLATY	1e-95	39.28	Tubulin beta-2C chain	1e-95	tr|C1LM62|C1LM62_SCHJA	347	174	443	95	97	39	7	0	1	1	1		beta tubulin	3E-094	gi|241151391	345	174	446	94	97	39	9	0	1	1	1	Ixodes scapularis	gi|684378588|ref|XP_009166056.1|	2E-096	MER256488	4e-87	Tubulin beta-4B chain - Rattus norvegicus - GTPase activity - structural constituent of cytoskeleton - GTP binding - cytoplasm - microtubule - GTP catabolic process - microtubule-based process - protein polymerization	4e-94	GO:0003924	GTPase activity	Catalysis of the reaction: GTP + H2O = GDP + phosphate. [ISBN:0198547684]	ARF small monomeric GTPase activity NARROW []
BN1106_s392B000875.mRNA-1 transcript_id=BN1106_s392B000875.mRNA-1 gene_id=BN1106_s392B000875	559	M	91	F. hepatica	ARM-1 protein	extmat	UNIPROT-PLATY	3e-16	24.64	Putative putative ARM-1 protein	3e-16	tr|C1LJV3|C1LJV3_SCHJA	82	103	418	52	65	25	49	14	316	3	1		proteasomal ubiquitin receptor ADRM1-like	2E-008	gi|390359147	58.9	87	259	40	54	34	52	23	196	5	1	Strongylocentrotus purpuratus	gi|684393050|ref|XP_009170476.1|	4E-010	MER242159	0.66	Proteasomal ubiquitin receptor ADRM1 - Xenopus (Silurana) tropicalis - proteasome complex - positive regulation of endopeptidase activity - proteasome assembly - endopeptidase activator activity	2e-07	GO:0061133	endopeptidase activator activity	Increases the activity of an endopeptidase, any enzyme that hydrolyzes nonterminal peptide bonds in polypeptides. [GOC:dph, GOC:tb]
BN1106_s3937B000101.mRNA-1 transcript_id=BN1106_s3937B000101.mRNA-1 gene_id=BN1106_s3937B000101	82	M	211	F. hepatica	Molecular chaperone HtpG	pm	UNIPROT-PLATY	0	29.55	Molecular chaperone HtpG	1e-103	tr|G7Y2I9|G7Y2I9_CLOSI	371	211	714	87	94	30	27	2	506	1	1		CRE-DAF-21 protein	1E-071	gi|308480218	270	212	702	65	79	30	73	1	491	1	1	Caenorhabditis remanei	gi|684400900|ref|XP_009172981.1|	1E-103	MER341125	2e-12	Caenorhabditis elegans - embryo development ending in birth or egg hatching - reproduction - nematode larval development - locomotion - determination of adult lifespan - defense response - hermaphrodite genitalia development - gonad development - apoptotic process - protein phosphorylation	2e-70	GO:0000166	nucleotide binding	Interacting selectively and non-covalently with a nucleotide, any compound consisting of a nucleoside that is esterified with (ortho)phosphate or an oligophosphate at any hydroxyl group on the ribose or deoxyribose. [GOC:mah, ISBN:0198547684]
BN1106_s393B000274.mRNA-1 transcript_id=BN1106_s393B000274.mRNA-1 gene_id=BN1106_s393B000274	560	M	131	F. hepatica	Phosphoglucomutase	met/carb	GO	1e-21	23.13	Phosphoglucomutase 3	3e-32	tr|C7TY12|C7TY12_SCHJA	135	124	596	54	70	21	57	1	461	1	1		GF24006	1E-021	gi|194750134	102	130	547	44	61	24	72	7	425	1	1	Drosophila ananassae	gi|684397332|ref|XP_009171815.1|	2E-019	MER278161	4e-16	phosphoglucomutase 3 - Danio rerio - cytosol - metal ion binding - intramolecular transferase activity, phosphotransferases - carbohydrate metabolic process - UDP-N-acetylglucosamine biosynthetic process - magnesium ion binding - hemopoiesis - phosphoacetylglucosamine mutase activity	4e-23	GO:0046872	metal ion binding	Interacting selectively and non-covalently with any metal ion. [GOC:ai]	heavy metal binding NARROW []
BN1106_s3948B000057.mRNA-1 transcript_id=BN1106_s3948B000057.mRNA-1 gene_id=BN1106_s3948B000057	562	M	460	F. hepatica	Splicing regulatory protein (FUSE binding protein 2)	tm	UNIPROT-PLATY	0	101.87	Putative far upstream (Fuse) binding protein	1e-174	tr|G4VQS9|G4VQS9_SCHMA	610	540	530	64	71	102	193	90	1	1	1		far upstream element-binding protein 2-like isoform X2	5E-055	gi|524872618	216	377	713	37	52	53	235	53	12	3	1	Aplysia californica	gi|684372861|ref|XP_009164238.1|	1E-158	MER265155	2e-33	cDNA FLJ53425, highly similar to Far upstream element-binding protein 1 - Homo sapiens - RNA binding - nucleus - nucleolus	2e-47	GO:0003723	RNA binding	Interacting selectively and non-covalently with an RNA molecule or a portion thereof. [GOC:mah]
BN1106_s3950B000041.mRNA-1 transcript_id=BN1106_s3950B000041.mRNA-1 gene_id=BN1106_s3950B000041	564	M	171	F. hepatica	Ferritin	hrp	UNIPROT-PLATY	4e-65	98.84	Ferritin	4e-65	tr|H2KPH9|H2KPH9_CLOSI	245	171	173	69	84	99	53	0	1	1	1		soma ferritin-like	1E-051	gi|524878725	203	166	172	60	75	97	65	0	5	6	1	Aplysia californica	gi|684366172|ref|XP_009162120.1|	9E-065	MER564481	1e-24	ferritin, heavy polypeptide 1a - Danio rerio - cellular iron ion homeostasis - ferric iron binding - metal ion binding - iron ion transport	2e-48	GO:0008199	ferric iron binding	Interacting selectively and non-covalently with ferric iron, Fe(III). [GOC:ai]
BN1106_s395B000721.mRNA-1 transcript_id=BN1106_s395B000721.mRNA-1 gene_id=BN1106_s395B000721	563	M	638	F. hepatica	Phosphoenolpyruvate carboxykinase	met/carb	GO	0	97.25	Uncharacterized protein	0	tr|A0A074ZKX7|A0A074ZKX7_9TREM	1042	635	636	74	87	100	165	0	2	3	1		phosphoenolpyruvate carboxykinase	0.0	gi|524894608	863	641	636	62	78	101	238	8	1	1	1	Aplysia californica	gi|684386725|ref|XP_009168556.1|	0.0	MER430090	0.15	Protein PCK-2, isoform a - Caenorhabditis elegans - phosphoenolpyruvate carboxykinase activity - phosphoenolpyruvate carboxykinase (GTP) activity - GTP binding - gluconeogenesis - purine nucleotide binding	0	GO:0004611	phosphoenolpyruvate carboxykinase activity	Catalysis of the reaction: source of phosphate + oxaloacetate = phosphoenolpyruvate + CO2 + other reaction products. [EC:4.1.1.-]	PEP carboxykinase activity EXACT [EC:4.1.1.-]
BN1106_s397B000170.mRNA-1 transcript_id=BN1106_s397B000170.mRNA-1 gene_id=BN1106_s397B000170	83	M	848	F. hepatica	Tensin	st	GO	2e-25	37.93	Uncharacterized protein	6e-97	tr|A0A075ABP4|A0A075ABP4_9TREM	354	381	1320	50	64	29	190	30	881	473	1		tensin-1-like	5E-026	gi|572262954	121	292	1662	29	47	18	205	37	1341	544	1	Apis dorsata	gi|684395372|ref|XP_009171183.1|	9E-098	MER511956	0.005	tensin 4 - Mus musculus - molecular_function - actin binding - cytoplasm - cytoskeleton - focal adhesion - apoptotic process - protein localization - cell junction	2e-25	GO:0003674	molecular_function	Elemental activities, such as catalysis or binding, describing the actions of a gene product at the molecular level. A given gene product may exhibit one or more molecular functions. [GOC:go_curators]	molecular function EXACT []
BN1106_s397B000172.mRNA-1 transcript_id=BN1106_s397B000172.mRNA-1 gene_id=BN1106_s397B000172	566	M	441	F. hepatica	Heterogeneous nuclear ribonucleoprotein K	tm	GO	6e-39	88.78	Uncharacterized protein (Fragment)	1e-165	tr|A0A075A0E8|A0A075A0E8_9TREM	580	447	629	69	77	71	137	32	1	1	1		heterogeneous nuclear ribonucleoprotein K	5E-054	gi|645039393	213	481	518	34	46	93	317	80	4	1	1	Nasonia vitripennis	gi|684373847|ref|XP_009164552.1|	1E-166	MER494808	1e-16	bancal - Drosophila melanogaster - ribonucleoprotein complex - mRNA binding - nucleus - omega speckle - chromatin - RNA binding - cell proliferation - cell fate commitment - cytoplasm - imaginal disc growth - transcription factor binding - appendage morphogenesis - regulation of alternative mRNA splicing, via spliceosome	6e-39	GO:0003729	mRNA binding	Interacting selectively and non-covalently with messenger RNA (mRNA), an intermediate molecule between DNA and protein. mRNA includes UTR and coding sequences, but does not contain introns. [GOC:kmv, SO:0000234]
BN1106_s398B000241.mRNA-1 transcript_id=BN1106_s398B000241.mRNA-1 gene_id=BN1106_s398B000241	567	P	471	F. hepatica	Ornithine aminotransferase	met/aa	CDD	0	99.75	SJCHGC01945 protein	0	tr|Q5DDC4|Q5DDC4_SCHJA	677	424	438	75	88	97	104	0	14	48	1		LOW QUALITY PROTEIN: ornithine aminotransferase, mitochondrial-like	1E-171	gi|390340130	603	397	437	71	87	91	115	2	37	73	1	Strongylocentrotus purpuratus	gi|684386065|ref|XP_009168353.1|	1E-174	MER473720	2e-60	Ornithine aminotransferase, mitochondrial - Bos taurus - ornithine-oxo-acid transaminase activity - mitochondrial matrix - pyridoxal phosphate binding - protein hexamerization - L-proline biosynthetic process	0	GO:0004587	ornithine-oxo-acid transaminase activity	Catalysis of the reaction: L-ornithine + a 2-oxo acid = L-glutamate 5-semialdehyde + an L-amino acid. [EC:2.6.1.13]	GabT RELATED [EC:2.6.1.13]
BN1106_s4000B000155.mRNA-1 transcript_id=BN1106_s4000B000155.mRNA-1 gene_id=BN1106_s4000B000155	572	M	363	F. hepatica	Cathepsin L-like	s/protease	UNIPROT-PLATY	0	97.32	Cathepsin L-like proteinase	1e-99	tr|B5G4Y8|B5G4Y8_CLOSI	362	363	373	52	63	97	172	15	13	14	1		cathepsin L-like	3E-090	gi|391328505	333	313	323	51	65	97	151	9	17	54	1	Metaseiulus occidentalis	gi|684378026|ref|XP_009165891.1|	8E-089	MER136439	2e-98	Cathepsin L1 - Bos taurus - adaptive immune response - cysteine-type endopeptidase activity - proteolysis - histone binding - cellular response to thyroid hormone stimulus	3e-80	GO:0004197	cysteine-type endopeptidase activity	Catalysis of the hydrolysis of internal, alpha-peptide bonds in a polypeptide chain by a mechanism in which the sulfhydryl group of a cysteine residue at the active center acts as a nucleophile. [GOC:mah, http://merops.sanger.ac.uk/about/glossary.htm#CATTYPE, http://merops.sanger.ac.uk/about/glossary.htm#ENDOPEPTIDASE]	caspase activity NARROW [GOC:mtg_apoptosis]
BN1106_s401B000237.mRNA-1 transcript_id=BN1106_s401B000237.mRNA-1 gene_id=BN1106_s401B000237	573	M	197	F. hepatica	40s ribosomal protein S5	ps	UNIPROT-PLATY	8e-98	99.48	Uncharacterized protein	1e-105	tr|A0A074YZN4|A0A074YZN4_9TREM	378	197	197	95	97	100	8	0	1	1	1		40S ribosomal protein S5	1E-084	gi|170584462	313	192	214	78	90	90	42	0	23	6	1	Brugia malayi	gi|684410547|ref|XP_009176107.1|	1E-106	MER270780	3e-80	Ribosomal protein S5a - Drosophila melanogaster - translation - structural constituent of ribosome - cytosolic small ribosomal subunit - ribosome - RNA binding - mitotic spindle organization - mitotic spindle elongation - nucleolus - cytoplasm - nuclear chromosome	4e-84	GO:0003735	structural constituent of ribosome	The action of a molecule that contributes to the structural integrity of the ribosome. [GOC:mah]	ribosomal protein BROAD []
BN1106_s4026B000080.mRNA-1 transcript_id=BN1106_s4026B000080.mRNA-1 gene_id=BN1106_s4026B000080	574	M	104	F. hepatica	Thioredoxin	detox/ox	MEROPS	2e-16	15.37	Thioredoxin	1e-54	tr|Q9U1G7|Q9U1G7_FASHE	209	104	104	100	100	100	0	0	1	1	1		thioredoxin-like	5E-027	gi|240848801	120	104	105	50	75	99	51	0	2	1	1	Acyrthosiphon pisum	gi|684396752|ref|XP_009171627.1|	1E-029	MER603314	2e-16	Thioredoxin H1 - Oryza sativa Japonica Group - enzyme inhibitor activity - response to oxidative stress - response to cold - plasmodesmata-mediated intercellular transport - oxidoreductase activity, acting on a sulfur group of donors, disulfide as acceptor - negative regulation of catalytic activity	3e-21	GO:0015036	disulfide oxidoreductase activity	Catalysis of the reaction: substrate with reduced sulfide groups = substrate with oxidized disulfide bonds. [MetaCyc:DISULFOXRED-RXN]	disulphide oxidoreductase activity EXACT []
BN1106_s4027B000177.mRNA-1 transcript_id=BN1106_s4027B000177.mRNA-1 gene_id=BN1106_s4027B000177	575	M	279	F. hepatica	Alcohol dehydrogenase	detox/ox	UNIPROT-PLATY	1e-36	44.41	SJCHGC02310 protein (Fragment)	6e-38	tr|Q5DCA6|Q5DCA6_SCHJA	156	254	280	34	55	91	167	32	21	52	1		alcohol dehydrogenase, putative	2E-026	gi|242015380	120	168	320	35	60	53	108	4	8	42	1	Pediculus humanus corporis	gi|684370242|ref|XP_009163398.1|	2E-036	MER199803	5e-14	short chain dehydrogenase/reductase family 16C, member 5b - Danio rerio - metabolic process - oxidoreductase activity	1e-26	GO:0016491	oxidoreductase activity	Catalysis of an oxidation-reduction (redox) reaction, a reversible chemical reaction in which the oxidation state of an atom or atoms within a molecule is altered. One substrate acts as a hydrogen or electron donor and becomes oxidized, while the other acts as hydrogen or electron acceptor and becomes reduced. [GOC:go_curators]	oxidoreductase activity, acting on other substrates NARROW []
BN1106_s4047B000060.mRNA-1 transcript_id=BN1106_s4047B000060.mRNA-1 gene_id=BN1106_s4047B000060	577	M	331	F. hepatica	Glycerol-3-phosphate dehydrogenase	met/lipd	GO	0	90.83	Glycerol-3-phosphate dehydrogenase	1e-137	tr|A0A074Z180|A0A074Z180_9TREM	487	315	351	75	85	90	76	0	36	16	1		glycerol-3-phosphate dehydrogenase	1E-102	gi|524889772	374	317	366	58	74	87	133	3	38	16	1	Aplysia californica	gi|684408854|ref|XP_009175557.1|	1E-138	MER141841	5.7	Uncharacterized protein - Canis lupus familiaris - glycerol-3-phosphate dehydrogenase [NAD+] activity - glycerol-3-phosphate dehydrogenase activity - mitochondrion - gluconeogenesis - glycerol-3-phosphate dehydrogenase complex - protein homodimerization activity - glycerol-3-phosphate catabolic process - NAD binding - oxidation-reduction process - cellular response to cAMP - cellular response to …	0	GO:0004367	glycerol-3-phosphate dehydrogenase [NAD+] activity	Catalysis of the reaction: sn-glycerol 3-phosphate + NAD+ = glycerone phosphate + NADH + H+. [EC:1.1.1.8, EC:1.1.1.94]	alpha-glycerol phosphate dehydrogenase (NAD) activity EXACT [EC:1.1.1.8]
BN1106_s4069B000247.mRNA-1 transcript_id=BN1106_s4069B000247.mRNA-1 gene_id=BN1106_s4069B000247	578	M	833	F. hepatica	Alpha-actinin	cs	GO	0	92.97	Alpha-actinin sarcomeric (Fragment)	0	tr|H2KTW4|H2KTW4_CLOSI	1248	845	871	73	84	97	222	19	31	1	1		alpha-actinin, sarcomeric isoform X2	0.0	gi|91080533	900	830	897	53	71	93	382	8	71	1	1	Tribolium castaneum	gi|684394525|ref|XP_009170929.1|	0.0	MER330527	7e-13	alpha actinin - Drosophila melanogaster - flight behavior - actin filament bundle assembly - actin filament binding - calcium ion binding - actin binding - cytoskeletal anchoring at plasma membrane - focal adhesion - actin crosslink formation - actin cytoskeleton reorganization - sarcomere organization - Z disc - protein binding	0	GO:0051015	actin filament binding	Interacting selectively and non-covalently with an actin filament, also known as F-actin, a helical filamentous polymer of globular G-actin subunits. [ISBN:0198506732]	actin cross-linking activity RELATED []
BN1106_s4074B000042.mRNA-1 transcript_id=BN1106_s4074B000042.mRNA-1 gene_id=BN1106_s4074B000042	84	M	252	F. hepatica	14-3-3 protein	st	GO	2e-74	98.37	14-3-3 protein	1e-123	tr|Q5FX78|Q5FX78_FASGI	438	252	252	84	93	100	38	0	1	1	1		14-3-3-like protein 2-like isoform X1	5E-076	gi|291221112	285	248	251	60	76	99	99	10	3	12	1	Saccoglossus kowalevskii	gi|684384400|ref|XP_009167839.1|	4E-092	MER256238	5e-34	Caenorhabditis elegans - reproduction - determination of adult lifespan - dauer entry - receptor-mediated endocytosis - nematode larval development - oviposition - hatching - embryo development ending in birth or egg hatching	6e-76	GO:0005515	protein binding	Interacting selectively and non-covalently with any protein or protein complex (a complex of two or more proteins that may include other nonprotein molecules). [GOC:go_curators]	alpha-2 macroglobulin receptor-associated protein activity RELATED []
BN1106_s4083B000032.mRNA-1 transcript_id=BN1106_s4083B000032.mRNA-1 gene_id=BN1106_s4083B000032	579	M	1534	F. hepatica	Glycogen debranching enzyme-like isoform X2	met/carb	CDD	0	105.02	Uncharacterized protein	0	tr|A0A075A357|A0A075A357_9TREM	1998	1520	1693	63	76	90	551	26	2	3	1		glycogen debranching enzyme-like isoform X2	0.0	gi|524896215	983	1525	1542	40	54	99	915	172	18	14	1	Aplysia californica	gi|684405317|ref|XP_009174415.1|	0.0	MER186397	1.2	Uncharacterized protein - Gallus gallus - 4-alpha-glucanotransferase activity - amylo-alpha-1,6-glucosidase activity - nucleus - cytoplasm - glycogen biosynthetic process - glycogen catabolic process - inclusion body - polysaccharide binding - polyubiquitin binding	0	GO:0004134	4-alpha-glucanotransferase activity	Catalysis of the transfer of a segment of a (1->4)-alpha-D-glucan to a new 4-position in an acceptor, which may be glucose or (1->4)-alpha-D-glucan. [EC:2.4.1.25]	1,4-alpha-D-glucan:1,4-alpha-D-glucan 4-alpha-D-glycosyltransferase activity EXACT [EC:2.4.1.25]
BN1106_s4097B000030.mRNA-1 transcript_id=BN1106_s4097B000030.mRNA-1 gene_id=BN1106_s4097B000030	580	M	97	F. hepatica	Malate dehydrogenase	detox/ox	CDD	1000	41.96	Uncharacterized protein	1e-20	tr|A0A074ZM51|A0A074ZM51_9TREM	96.3	100	309	48	61	32	52	32	106	1	1		uncharacterized protein LOC101856578	8E-012	gi|524886658	70.1	92	354	43	48	26	52	32	240	1	1	Aplysia californica	gi|684389478|ref|XP_009169393.1|	2E-021	MER494151	9.4	Caenorhabditis elegans - oviposition - locomotion	4e-10	GO:0016491	oxidoreductase activity	Catalysis of an oxidation-reduction (redox) reaction, a reversible chemical reaction in which the oxidation state of an atom or atoms within a molecule is altered. One substrate acts as a hydrogen or electron donor and becomes oxidized, while the other acts as hydrogen or electron acceptor and becomes reduced. [GOC:go_curators]	oxidoreductase activity, acting on other substrates NARROW []
BN1106_s410B000441.mRNA-1 transcript_id=BN1106_s410B000441.mRNA-1 gene_id=BN1106_s410B000441	582	P	182	F. hepatica	Titin	cs	UNIPROT-PLATY	2e-32	1.09	Uncharacterized protein	2e-35	tr|A0A074ZST5|A0A074ZST5_9TREM	146	162	3411	46	70	5	87	4	53	21	1		titin isoform X4	8E-010	gi|644997264	64.3	163	4804	30	48	3	113	11	2340	17	1	Nasonia vitripennis	gi|684377611|ref|XP_009165766.1|	4E-036	MER200331	2e-07	sallimus - Drosophila melanogaster - sarcomere - condensed nuclear chromosome - myosin light chain kinase activity - Z disc - actin binding - structural constituent of muscle - muscle attachment - locomotion - skeletal muscle tissue development - sarcomere organization - myoblast fusion - mitotic chromosome condensation - sister chromatid cohesion - mesoderm development - muscle organ development…	2e-06	GO:0004687	myosin light chain kinase activity	Catalysis of the reaction: ATP + myosin-light-chain = ADP + myosin-light-chain phosphate. [EC:2.7.11.18]	ATP:myosin-light-chain O-phosphotransferase BROAD [EC:2.7.11.18]
BN1106_s410B000444.mRNA-1 transcript_id=BN1106_s410B000444.mRNA-1 gene_id=BN1106_s410B000444	583	M	8598	F. hepatica	Titin	cs	GO	0	15.11	Titin	0	tr|G7Y4Z3|G7Y4Z3_CLOSI	8636	7273	16020	59	73	45	2961	317	8887	5	1		titin	0.0	gi|585702146	857	3960	3783	25	39	105	2949	591	84	1031	1	Saccoglossus kowalevskii	gi|684377604|ref|XP_009165764.1|	0.0	MER201754	0	Uncharacterized protein - Canis lupus familiaris - condensed nuclear chromosome - in utero embryonic development - protease binding - cardiac muscle hypertrophy - protein serine/threonine kinase activity - protein tyrosine kinase activity - calcium ion binding - ATP binding - Golgi apparatus - striated muscle thin filament - mitotic chromosome condensation - adult heart development - structural c…	0	GO:0002020	protease binding	Interacting selectively and non-covalently with any protease or peptidase. [GOC:hjd]
BN1106_s410B000447.mRNA-1 transcript_id=BN1106_s410B000447.mRNA-1 gene_id=BN1106_s410B000447	584	M	170	F. hepatica	Large subunit ribosomal protein L14e	ps	UNIPROT-PLATY	2e-52	81.51	Large subunit ribosomal protein L14e	2e-52	tr|G7YII6|G7YII6_CLOSI	202	119	146	78	93	82	26	0	1	1	1		60S ribosomal protein L14-like	2E-033	gi|291243204	142	118	138	55	72	86	53	0	3	4	1	Saccoglossus kowalevskii	gi|684370831|ref|XP_009163580.1|	3.6	MER559765	13	60S ribosomal protein L14 - Sus scrofa - structural constituent of ribosome - ribosome - translation	6e-31	GO:0003735	structural constituent of ribosome	The action of a molecule that contributes to the structural integrity of the ribosome. [GOC:mah]	ribosomal protein BROAD []
BN1106_s410B000448.mRNA-1 transcript_id=BN1106_s410B000448.mRNA-1 gene_id=BN1106_s410B000448	585	M	431	F. hepatica	Titin	cs	UNIPROT-PLATY	1e-19	1.23	Uncharacterized protein	2e-26	tr|A0A074ZST5|A0A074ZST5_9TREM	119	445	3411	26	45	13	325	57	1312	3	1		uncharacterized protein LOC100877061	6E-017	gi|383857018	90.1	424	3812	27	41	11	307	45	2742	24	1	Megachile rotundata	gi|684377611|ref|XP_009165766.1|	3E-027	MER137858	5e-14	FtsK/SpoIIIE family protein - Bacillus anthracis str. Ames - cytokinesis - molecular_function	2e-14	GO:0016772	transferase activity, transferring phosphorus-containing groups	Catalysis of the transfer of a phosphorus-containing group from one compound (donor) to another (acceptor). [GOC:jl, ISBN:0198506732]
BN1106_s4119B000141.mRNA-1 transcript_id=BN1106_s4119B000141.mRNA-1 gene_id=BN1106_s4119B000141	586	M	590	F. hepatica	T-complex protein 1 subunit alpha	pm	GO	0	103.95	T-complex protein 1 subunit alpha	0	tr|G4VE92|G4VE92_SCHMA	801	592	552	72	81	107	161	44	1	1	1		T-complex protein 1 subunit alpha, putative	0.0	gi|242006894	640	592	557	58	72	106	245	51	2	3	1	Pediculus humanus corporis	gi|684366008|ref|XP_009162067.1|	0.0	MER487216	6e-58	Tcp1-like - Drosophila melanogaster - chaperonin-containing T-complex - unfolded protein binding - protein folding - ATP binding - hydrogen-exporting ATPase activity, phosphorylative mechanism - mitochondrial proton-transporting ATP synthase complex - phagocytosis - mitotic spindle organization - microtubule associated complex - spindle assembly involved in mitosis	0	GO:0051082	unfolded protein binding	Interacting selectively and non-covalently with an unfolded protein. [GOC:ai]	binding unfolded ER proteins NARROW []
BN1106_s4130B000080.mRNA-1 transcript_id=BN1106_s4130B000080.mRNA-1 gene_id=BN1106_s4130B000080	587	M	561	F. hepatica	Tropomyosin-2	cs	UNIPROT-PLATY	0	118.66	Tropomyosin-2	1e-115	tr|A0A094ZGE6|A0A094ZGE6_SCHHA	412	674	568	42	52	119	389	225	1	1	1		Tropomyosin family protein	3E-052	gi|170571921	207	319	306	42	57	104	185	68	36	187	1	Brugia malayi	gi|684376276|ref|XP_009165341.1|	2E-064	MER511320	1e-18	Tropomyosin-2 - Bombyx mori - molecular_function - cellular_component - biological_process	3e-35	GO:0003674	molecular_function	Elemental activities, such as catalysis or binding, describing the actions of a gene product at the molecular level. A given gene product may exhibit one or more molecular functions. [GOC:go_curators]	molecular function EXACT []
BN1106_s4131B000138.mRNA-1 transcript_id=BN1106_s4131B000138.mRNA-1 gene_id=BN1106_s4131B000138	588	M	186	F. hepatica	GLIPR1-like protein 1	crp	REFSEQ-INVERTEBRATE	5e-08	26.64	Uncharacterized protein	5e-18	tr|A0A074ZW14|A0A074ZW14_9TREM	89	73	280	56	71	26	32	0	33	1	1		peptidase inhibitor 16-like isoform X2	5E-008	gi|557779582	58.5	81	304	37	59	27	51	3	45	1	1	Musca domestica	gi|684375211|ref|XP_009164995.1|	9E-019	MER049842	1.5	Drosophila melanogaster - biological_process - molecular_function - extracellular region	8e-07	GO:0003674	molecular_function	Elemental activities, such as catalysis or binding, describing the actions of a gene product at the molecular level. A given gene product may exhibit one or more molecular functions. [GOC:go_curators]	molecular function EXACT []
BN1106_s417B000229.mRNA-1 transcript_id=BN1106_s417B000229.mRNA-1 gene_id=BN1106_s417B000229	590	M	316	F. hepatica	cAMP-dependent protein kinase type II regulatory subunit	st	UNIPROT-PLATY	0	88.39	cAMP-dependent protein kinase type II regulatory subunit (Fragment)	1e-126	tr|A0A095C9J6|A0A095C9J6_SCHHA	450	297	336	75	87	88	72	0	40	9	1		cAMP-dependent protein kinase type II regulatory subunit, putative	8E-090	gi|241690221	331	296	314	58	73	94	124	7	17	12	1	Ixodes scapularis	gi|684368969|ref|XP_009162986.1|	1E-097	MER284748	1e-11	cAMP-dependent protein kinase R2 - Drosophila melanogaster - cAMP-dependent protein kinase regulator activity - cytoplasm - cAMP-dependent protein kinase complex - protein phosphorylation - protein binding - behavioral response to cocaine - circadian rhythm - locomotor rhythm - behavioral response to ethanol - rhythmic behavior - regulation of protein phosphorylation - axon guidance	2e-84	GO:0008603	cAMP-dependent protein kinase regulator activity	Modulation of the activity of the enzyme cAMP-dependent protein kinase. [GOC:ai]	3',5' cAMP-dependent protein kinase regulator activity EXACT []
BN1106_s4187B000060.mRNA-1 transcript_id=BN1106_s4187B000060.mRNA-1 gene_id=BN1106_s4187B000060	591	M	383	F. hepatica	Cathepsin L-like	s/protease	GO	0	117.48	Cathepsin L	1e-141	tr|Q9NB30|Q9NB30_FASHE	498	383	326	64	71	117	136	57	1	1	1		cathepsin L1-like	1E-073	gi|585723405	278	386	323	41	53	120	227	70	1	1	1	Saccoglossus kowalevskii	gi|684373252|ref|XP_009164363.1|	1E-049	MER012036	1e-139	Cathepsin L-like proteinase - Fasciola hepatica - endopeptidase activity - cysteine-type endopeptidase activity - extracellular region - proteolysis	0	GO:0004175	endopeptidase activity	Catalysis of the hydrolysis of internal, alpha-peptide bonds in a polypeptide chain. [http://merops.sanger.ac.uk/about/glossary.htm#ENDOPEPTIDASE]	elastase activity RELATED [GOC:krc]
BN1106_s4187B000061.mRNA-1 transcript_id=BN1106_s4187B000061.mRNA-1 gene_id=BN1106_s4187B000061	592	M	239	F. hepatica	Cathepsin L3-like	s/protease	MEROPS	0	73.31	Cathepsin L	1e-135	tr|A8W638|A8W638_FASHE	478	239	326	95	97	73	11	0	88	1	1		predicted protein	7E-063	gi|156397875	241	234	331	48	67	71	120	3	98	5	1	Nematostella vectensis	gi|684378026|ref|XP_009165891.1|	3E-060	MER043553	1e-132	Cathepsin L-like proteinase - Fasciola hepatica - endopeptidase activity - cysteine-type endopeptidase activity - extracellular region - proteolysis	4e-92	GO:0004175	endopeptidase activity	Catalysis of the hydrolysis of internal, alpha-peptide bonds in a polypeptide chain. [http://merops.sanger.ac.uk/about/glossary.htm#ENDOPEPTIDASE]	elastase activity RELATED [GOC:krc]
BN1106_s418B000293.mRNA-1 transcript_id=BN1106_s418B000293.mRNA-1 gene_id=BN1106_s418B000293	85	M	234	F. hepatica	Golgi-associated plant pathogenesis-related protein 1	pe	UNIPROT-PLATY	5e-61	102.21	Uncharacterized protein	4e-61	tr|A0A075A406|A0A075A406_9TREM	233	231	226	51	66	102	113	13	6	4	1		LIM domain-containing protein B-like	1E-028	gi|291226124	127	146	312	42	58	47	84	1	1	1	1	Saccoglossus kowalevskii	gi|684369944|ref|XP_009163300.1|	6E-062	MER268466	4e-21	GLI pathogenesis-related 2 - Mus musculus - Golgi membrane - extracellular region - Golgi apparatus - positive regulation of epithelial cell migration - positive regulation of epithelial to mesenchymal transition - membrane - protein homodimerization activity - extracellular vesicular exosome - positive regulation of ERK1 and ERK2 cascade	2e-23	GO:0042803	protein homodimerization activity	Interacting selectively and non-covalently with an identical protein to form a homodimer. [GOC:jl]	dimerization activity BROAD []
BN1106_s41B000298.mRNA-1 transcript_id=BN1106_s41B000298.mRNA-1 gene_id=BN1106_s41B000298	581	M	167	F. hepatica	High mobility group protein	nr	GO	1e-23	68.9	High mobility group protein DSP1	3e-50	tr|A0A094ZHI8|A0A094ZHI8_SCHHA	195	145	176	65	79	82	50	6	28	27	1		high mobility group protein DSP1-like isoform X2	4E-026	gi|524895125	118	142	197	42	61	72	82	2	29	27	1	Aplysia californica	gi|684408521|ref|XP_009175450.1|	7E-051	MER029058	1e-06	High mobility group protein B2 - Homo sapiens - condensed chromosome - positive regulation of endothelial cell proliferation - DNA binding - damaged DNA binding - double-stranded DNA binding - single-stranded DNA binding - sequence-specific DNA binding transcription factor activity - protein binding - extracellular space - nucleus - nucleoplasm - cytoplasm - DNA topological change - base-excision…	1e-23	GO:0003677	DNA binding	Any molecular function by which a gene product interacts selectively and non-covalently with DNA (deoxyribonucleic acid). [GOC:dph, GOC:jl, GOC:tb, GOC:vw]	microtubule/chromatin interaction RELATED []
BN1106_s420B000182.mRNA-1 transcript_id=BN1106_s420B000182.mRNA-1 gene_id=BN1106_s420B000182	593	M	1177	F. hepatica	Importin-beta 3	tr	GO	0	106.93	Uncharacterized protein	0	tr|A0A075AEA7|A0A075AEA7_9TREM	1855	1189	1126	78	86	106	259	75	1	1	1		importin-5	0.0	gi|383864135	1020	1170	1093	45	64	107	642	88	8	7	1	Megachile rotundata	gi|684390302|ref|XP_009169635.1|	0.0	MER275628	0.39	Protein Ipo5 - Rattus norvegicus - nucleus - NLS-bearing protein import into nucleus - ribosomal protein import into nucleus - Ran GTPase binding - protein transporter activity	0	GO:0008536	Ran GTPase binding	Interacting selectively and non-covalently with Ran, a conserved Ras-like GTP-binding protein, implicated in nucleocytoplasmic transport, cell cycle progression, spindle assembly, nuclear organization and nuclear envelope (NE) assembly. [GOC:rn, PMID:12787777, PMID:14726649]	Ran protein binding EXACT []
BN1106_s4223B000091.mRNA-1 transcript_id=BN1106_s4223B000091.mRNA-1 gene_id=BN1106_s4223B000091	594	M	367	F. hepatica	Legumain 3	s/protease	MEROPS	0	69.88	Legumain-1	1e-177	tr|A6Y9U8|A6Y9U8_FASGI	618	297	425	100	100	70	0	0	1	1	1		Peptidase C13 family protein	4E-071	gi|170593525	270	262	442	49	66	59	133	3	20	21	1	Brugia malayi	gi|684412176|ref|XP_009176652.1|	5E-077	MER089978	1e-176	Caenorhabditis elegans - embryo development ending in birth or egg hatching	7e-67	GO:0004197	cysteine-type endopeptidase activity	Catalysis of the hydrolysis of internal, alpha-peptide bonds in a polypeptide chain by a mechanism in which the sulfhydryl group of a cysteine residue at the active center acts as a nucleophile. [GOC:mah, http://merops.sanger.ac.uk/about/glossary.htm#CATTYPE, http://merops.sanger.ac.uk/about/glossary.htm#ENDOPEPTIDASE]	caspase activity NARROW [GOC:mtg_apoptosis]
BN1106_s4248B000039.mRNA-1 transcript_id=BN1106_s4248B000039.mRNA-1 gene_id=BN1106_s4248B000039	597	M	552	F. hepatica	Ribosomal protein L7a	ps	UNIPROT-PLATY	0	89	Uncharacterized protein	1e-124	tr|A0A075AIH1|A0A075AIH1_9TREM	445	259	291	86	93	89	36	1	3	138	1		60S ribosomal protein L7a-like	8E-077	gi|291231539	289	238	267	59	75	89	96	3	1	160	1	Saccoglossus kowalevskii	gi|684373915|ref|XP_009164574.1|	1E-125	MER340343	3e-55	ribosomal protein L7a - Danio rerio - ribosome - ribonucleoprotein complex - ribosome biogenesis	3e-81
BN1106_s4252B000085.mRNA-1 transcript_id=BN1106_s4252B000085.mRNA-1 gene_id=BN1106_s4252B000085	599	M	461	F. hepatica	Elongation factor 1- alpha	ps	CDD	0	103.14	Elongation factor 1-alpha	0	tr|B1WA65|B1WA65_CLOSI	819	461	461	85	94	100	66	0	1	1	1		elongation factor 1-alpha-like	0.0	gi|340372555	773	462	462	81	90	100	86	1	1	1	1	Amphimedon queenslandica	gi|684394241|ref|XP_009170841.1|	0.0	MER365852	1e-47	eukaryotic translation elongation factor 1 alpha 1, like 1 - Danio rerio - cytoplasm - nucleotide binding - GTPase activity - GTP binding - translational elongation - translation elongation factor activity - translation	0	GO:0000166	nucleotide binding	Interacting selectively and non-covalently with a nucleotide, any compound consisting of a nucleoside that is esterified with (ortho)phosphate or an oligophosphate at any hydroxyl group on the ribose or deoxyribose. [GOC:mah, ISBN:0198547684]
BN1106_s4255B000066.mRNA-1 transcript_id=BN1106_s4255B000066.mRNA-1 gene_id=BN1106_s4255B000066	600	M	2421	F. hepatica	Spectrin alpha	cs	GO	0	100.21	Uncharacterized protein	0	tr|A0A075AI56|A0A075AI56_9TREM	4136	2421	2421	85	92	100	363	0	1	1	1		spectrin alpha chain-like isoform X4	0.0	gi|557755555	2755	2420	2415	57	74	100	1036	13	6	5	1	Musca domestica	gi|684375887|ref|XP_009165214.1|	0.0	MER278870	1e-32	alpha Spectrin - Drosophila melanogaster - oocyte construction - instar larval development - germarium-derived oocyte fate determination - female germline ring canal formation, actin assembly - fusome - germarium-derived female germ-line cyst formation - spectrosome - plasma membrane - central nervous system development - germ-line cyst formation - fusome organization - regulation of cell shape -…	0	GO:0003779	actin binding	Interacting selectively and non-covalently with monomeric or multimeric forms of actin, including actin filaments. [GOC:clt]	membrane associated actin binding NARROW []
BN1106_s4261B000116.mRNA-1 transcript_id=BN1106_s4261B000116.mRNA-1 gene_id=BN1106_s4261B000116	602	M	716	F. hepatica	Taurocyamine kinase	met/aa	CDD	0	98	Taurocyamine kinase	0	tr|A0A023JCY2|A0A023JCY2_9TREM	1434	716	716	98	99	100	12	0	1	1	1		predicted protein	1E-155	gi|156364402	551	704	683	42	60	103	404	34	2	24	1	Nematostella vectensis	gi|684396130|ref|XP_009171424.1|	0.0	MER302104	1.1	Arginine kinase - Penaeus monodon - arginine kinase activity - phosphorylation	5e-88	GO:0004054	arginine kinase activity	Catalysis of the reaction: L-arginine + ATP = N(omega)-phospho-L-arginine + ADP + 2 H(+). [EC:2.7.3.3, RHEA:22943]	adenosine 5'-triphosphate-arginine phosphotransferase activity EXACT [EC:2.7.3.3]
BN1106_s426B000263.mRNA-1 transcript_id=BN1106_s426B000263.mRNA-1 gene_id=BN1106_s426B000263	601	M	188	F. hepatica	Tegumental protein	uc	UNIPROT-PLATY	9e-27	78.33	Clone ZZD336 mRNA sequence	9e-27	tr|Q86EI5|Q86EI5_SCHJA	118	141	180	42	62	78	81	5	37	48	1		dynein light chain 4, axonemal-like	0.12	gi|350409586	37.4	80	107	26	55	75	59	2	25	106	1	Bombus impatiens	gi|684399748|ref|XP_009172607.1|	4E-023	MER284178	0.41	Uncharacterized protein - Gallus gallus - microtubule associated complex - microtubule-based process	0.64	GO:0003674	molecular_function	Elemental activities, such as catalysis or binding, describing the actions of a gene product at the molecular level. A given gene product may exhibit one or more molecular functions. [GOC:go_curators]	molecular function EXACT []
BN1106_s4276B000065.mRNA-1 transcript_id=BN1106_s4276B000065.mRNA-1 gene_id=BN1106_s4276B000065	603	M	384	F. hepatica	Metalloprotease ARX1	s/protease	GO	0	97.21	Metalloprotease ARX1 (Fragment)	1e-163	tr|H2KV63|H2KV63_CLOSI	574	366	365	77	90	100	84	11	1	1	1		hypothetical protein TRIADDRAFT_64279	1E-115	gi|196013073	417	369	385	53	73	96	172	2	7	3	1	Trichoplax adhaerens	gi|684365665|ref|XP_009161956.1|	1E-152	MER484176	1e-154	Proliferation-associated 2G4, isoform CRA_a - Rattus norvegicus - cytoplasm	0	GO:0003677	DNA binding	Any molecular function by which a gene product interacts selectively and non-covalently with DNA (deoxyribonucleic acid). [GOC:dph, GOC:jl, GOC:tb, GOC:vw]	microtubule/chromatin interaction RELATED []
BN1106_s4290B000110.mRNA-1 transcript_id=BN1106_s4290B000110.mRNA-1 gene_id=BN1106_s4290B000110	604	M	459	F. hepatica	Adenylyl cyclase-associated protein 1	st	GO	0	102.12	Adenylyl cyclase-associated protein	1e-134	tr|A0A075AA54|A0A075AA54_9TREM	475	488	522	51	67	93	236	47	51	1	1		GJ17828	1E-097	gi|195388527	358	491	786	38	60	62	302	45	305	2	1	Drosophila virilis	gi|684370884|ref|XP_009163597.1|	1E-134	MER042798	0.004	Adenylyl cyclase-associated protein 1 - Bos taurus - cell morphogenesis - ameboidal cell migration - actin binding - plasma membrane - receptor-mediated endocytosis - actin cytoskeleton organization - cortical actin cytoskeleton	0	GO:0003779	actin binding	Interacting selectively and non-covalently with monomeric or multimeric forms of actin, including actin filaments. [GOC:clt]	membrane associated actin binding NARROW []
BN1106_s4332B000087.mRNA-1 transcript_id=BN1106_s4332B000087.mRNA-1 gene_id=BN1106_s4332B000087	608	M	560	F. hepatica	F0F1 ATP synthase subunit alpha	met/energy	CDD	0	99.2	ATP synthase subunit alpha	0	tr|A0A075AF25|A0A075AF25_9TREM	951	516	547	94	97	94	28	0	32	45	1		ATP synthase subunit alpha, mitochondrial-like	0.0	gi|350404548	845	515	547	84	91	94	80	2	33	44	1	Bombus impatiens	gi|684388026|ref|XP_009168947.1|	0.0	MER257012	1e-148	ATP synthase, H+ transporting, mitochondrial F1 complex, alpha subunit 1, cardiac muscle - Danio rerio - ATP binding - ion transport - proton-transporting ATP synthase complex, catalytic core F(1) - proton-transporting ATPase activity, rotational mechanism - ATP synthesis coupled proton transport - hydrolase activity, acting on acid anhydrides, catalyzing transmembrane movement of substances - AT…	0	GO:0005524	ATP binding	Interacting selectively and non-covalently with ATP, adenosine 5'-triphosphate, a universally important coenzyme and enzyme regulator. [ISBN:0198506732]
BN1106_s4335B000092.mRNA-1 transcript_id=BN1106_s4335B000092.mRNA-1 gene_id=BN1106_s4335B000092	609	M	575	F. hepatica	UDP-N-acteylglucosamine pyrophosphorylase 1	prot	GO	0	107.52	Uncharacterized protein	1e-179	tr|A0A074Z9Z0|A0A074Z9Z0_9TREM	627	560	529	58	71	106	235	48	8	8	1		UDP-N-acetylhexosamine pyrophosphorylase-like	1E-105	gi|449670358	385	554	491	40	56	113	330	86	13	14	1	Hydra vulgaris	gi|684398484|ref|XP_009172190.1|	1E-180	MER297111	0.034	UDP-N-acteylglucosamine pyrophosphorylase 1, like 1 - Danio rerio - cellular_component - transferase activity - metabolic process - DNA/RNA helicase activity - ATP:coenzyme F420 adenylyltransferase activity - DNA primase activity - tRNA guanylyltransferase activity - CTP:2,3-di-O-geranylgeranyl-sn-glycero-1-phosphate cytidyltransferase activity - telomerase activity - sulfate adenylyltransferase …	0	GO:0016740	transferase activity	Catalysis of the transfer of a group, e.g. a methyl group, glycosyl group, acyl group, phosphorus-containing, or other groups, from one compound (generally regarded as the donor) to another compound (generally regarded as the acceptor). Transferase is the systematic name for any enzyme of EC class 2. [ISBN:0198506732]
BN1106_s4361B000046.mRNA-1 transcript_id=BN1106_s4361B000046.mRNA-1 gene_id=BN1106_s4361B000046	611	N	584	F. hepatica	Pyruvate kinase	met/carb	GO	0	96.05	Pyruvate kinase	0	tr|G7YNG7|G7YNG7_CLOSI	815	484	485	82	92	100	83	0	1	98	1		GI22374	1E-169	gi|195112292	597	480	535	63	78	90	177	4	56	91	1	Drosophila mojavensis	gi|684408343|ref|XP_009175392.1|	1E-132	MER210257	7e-99	Pyruvate kinase - Bos taurus - magnesium ion binding - pyruvate kinase activity - nucleus - mitochondrion - plasma membrane - cilium - glycolytic process - programmed cell death - phosphorylation - potassium ion binding - extracellular vesicular exosome	0	GO:0000287	magnesium ion binding	Interacting selectively and non-covalently with magnesium (Mg) ions. [GOC:ai]	magnesium binding EXACT []
BN1106_s436B000498.mRNA-1 transcript_id=BN1106_s436B000498.mRNA-1 gene_id=BN1106_s436B000498	610	M	228	F. hepatica	Fumarate hydratase class I	met/aa	UNIPROT-PLATY	0	38.58	Fumarate hydratase class I (Fragment)	1e-102	tr|H2KP23|H2KP23_CLOSI	370	216	769	82	91	28	38	0	298	11	1		fumarate hydratase class I, aerobic-like	3E-096	gi|390331881	352	217	566	75	90	38	53	0	350	12	1	Strongylocentrotus purpuratus	gi|684387272|ref|XP_009168721.1|	1E-097	MER238821	0.61	Escherichia coli K-12 - fumarate hydratase activity - identical protein binding - iron-sulfur cluster binding - hydro-lyase activity - lyase activity - generation of precursor metabolites and energy - catalytic activity - oxaloacetate tautomerase activity - cytosol - 4 iron, 4 sulfur cluster binding - metal ion binding - tricarboxylic acid cycle	2e-85	GO:0004333	fumarate hydratase activity	Catalysis of the reaction: (S)-malate = fumarate + H(2)O. [EC:4.2.1.2, RHEA:12463]	(S)-malate hydro-lyase (fumarate-forming) EXACT [EC:4.2.1.2]
BN1106_s4370B000168.mRNA-1 transcript_id=BN1106_s4370B000168.mRNA-1 gene_id=BN1106_s4370B000168	613	M	239	F. hepatica	Glutathione S-transferase	detox/ox	UNIPROT-PLATY	2e-83	109.63	Glutathione S-transferase class-mu 26 kDa isozyme 7	2e-83	sp|P31671|GST28_FASHE	306	239	218	67	69	110	77	68	48	1	1		glutathione S-transferase, putative	1E-031	gi|241758154	137	232	223	34	46	104	151	68	53	1	1	Ixodes scapularis	gi|684382380|ref|XP_009167217.1|	4E-047	MER304349	2e-40	glutathione S-transferase, mu 2 - Mus musculus - glutathione transferase activity - cytoplasm - cytosol - plasma membrane - glutathione metabolic process - metabolic process - transferase activity - nitrobenzene metabolic process - enzyme binding - xenobiotic catabolic process - protein homodimerization activity - protein complex - glutathione binding - protein heterodimerization activity - cellu…	4e-31	GO:0004364	glutathione transferase activity	Catalysis of the reaction: R-X + glutathione = H-X + R-S-glutathione. R may be an aliphatic, aromatic or heterocyclic group; X may be a sulfate, nitrile or halide group. [EC:2.5.1.18]	glutathione conjugation reaction EXACT []
BN1106_s440B000223.mRNA-1 transcript_id=BN1106_s440B000223.mRNA-1 gene_id=BN1106_s440B000223	616	M	172	F. hepatica	Unknown product	uk	CDD	1000	1.8	Putative uncharacterized protein	0.009	tr|G7YS36|G7YS36_CLOSI	38.1	120	609	21	45	20	94	4	59	39	1		uncharacterized protein LOC100197221	0.28	gi|449669047	35.8	98	1014	26	48	10	72	5	690	69	1	Hydra vulgaris	gi|684413466|ref|XP_009177297.1|	1.7	MER615168	0.74	Chloroquine resistance marker protein - Plasmodium falciparum 3D7 - nucleus	0.67	GO:0003674	molecular_function	Elemental activities, such as catalysis or binding, describing the actions of a gene product at the molecular level. A given gene product may exhibit one or more molecular functions. [GOC:go_curators]	molecular function EXACT []
BN1106_s440B000226.mRNA-1 transcript_id=BN1106_s440B000226.mRNA-1 gene_id=BN1106_s440B000226	617	M	172	F. hepatica	Unknown product	uk	CDD	1000	57.02	Putative uncharacterized protein	2e-08	tr|G7YTW4|G7YTW4_CLOSI	57.4	116	792	25	51	15	86	4	455	29	1		WD repeat domain phosphoinositide-interacting protein 2-like isoform X2	0.16	gi|557776434	36.6	88	424	28	46	21	63	2	244	87	1	Musca domestica	gi|684413466|ref|XP_009177297.1|	0.040	MER577263	0.25	Uncharacterized protein - Sus scrofa - external side of plasma membrane	0.67	GO:0003723	RNA binding	Interacting selectively and non-covalently with an RNA molecule or a portion thereof. [GOC:mah]
BN1106_s4413B000122.mRNA-1 transcript_id=BN1106_s4413B000122.mRNA-1 gene_id=BN1106_s4413B000122	86	M	436	F. hepatica	Hypothetical protein	uc	MEROPS	8e-09	25.83	Uncharacterized protein	6e-83	tr|A0A075AIY2|A0A075AIY2_9TREM	306	440	487	41	57	90	259	20	3	2	1		GG17842	6E-007	gi|194895082	57	416	3122	24	34	13	316	28	2119	16	1	Drosophila erecta	gi|684371474|ref|XP_009163789.1|	1E-083	MER331657	8e-09	Protein CLEC-51, isoform a - Caenorhabditis elegans - carbohydrate binding	5e-06	GO:0003674	molecular_function	Elemental activities, such as catalysis or binding, describing the actions of a gene product at the molecular level. A given gene product may exhibit one or more molecular functions. [GOC:go_curators]	molecular function EXACT []
BN1106_s444B000267.mRNA-1 transcript_id=BN1106_s444B000267.mRNA-1 gene_id=BN1106_s444B000267	618	M	206	F. hepatica	Peroxiredoxin 3	detox/ox	GO	4e-63	76.92	Uncharacterized protein	1e-80	tr|A0A075ACH5|A0A075ACH5_9TREM	297	183	222	79	86	82	37	1	12	21	1		thioredoxin-dependent peroxide reductase, mitochondrial-like isoform X2	1E-069	gi|524865308	263	166	217	74	86	76	43	0	24	37	1	Aplysia californica	gi|684367864|ref|XP_009162652.1|	2E-081	MER517828	2e-07	peroxiredoxin 3 - Danio rerio - peroxiredoxin activity - antioxidant activity - oxidation-reduction process - oxidoreductase activity	3e-63	GO:0008379	thioredoxin peroxidase activity	Catalysis of the reaction: thioredoxin + hydrogen peroxide = thioredoxin disulfide + H2O. [MetaCyc:RXN0-267]	thiol peroxidase activity EXACT []
BN1106_s444B000268.mRNA-1 transcript_id=BN1106_s444B000268.mRNA-1 gene_id=BN1106_s444B000268	619	K	438	F. hepatica	Citrate synthase	met/energy	MEROPS	0	21.38	Citrate synthase	0	tr|M4QLE7|M4QLE7_FASHE	763	379	469	98	99	81	4	0	32	60	1		citrate synthase, putative	1E-160	gi|242016143	566	379	451	70	83	84	111	0	21	60	1	Pediculus humanus corporis	gi|684388966|ref|XP_009169230.1|	1E-107	MER257271	1e-140	Probable citrate synthase 1, mitochondrial - Aedes aegypti - citrate (Si)-synthase activity - mitochondrial matrix - carbohydrate metabolic process	0	GO:0004108	citrate (Si)-synthase activity	Catalysis of the reaction: acetyl-CoA + H2O + oxaloacetate = citrate + CoA, where the acetyl group is added to the si-face of oxaloacetate; acetyl-CoA thus provides the two carbon atoms of the pro-S carboxymethyl group. [EC:2.3.3.1, ISBN:0121227073]	(R)-citric synthase activity EXACT [EC:2.3.3.1]
BN1106_s4469B000065.mRNA-1 transcript_id=BN1106_s4469B000065.mRNA-1 gene_id=BN1106_s4469B000065	622	M	366	F. hepatica	Aldolase A, fructose-bisphosphate	met/carb	GO	0	91.21	Fructose-bisphosphate aldolase	1e-157	tr|A0A074ZFC7|A0A074ZFC7_9TREM	551	329	362	82	90	91	56	0	5	6	1		fructose-bisphosphate aldolase	1E-134	gi|296317256	479	327	365	72	83	90	89	0	9	7	1	Saccoglossus kowalevskii	gi|684397648|ref|XP_009171917.1|	1E-157	MER551772	1e-13	Fructose-bisphosphate aldolase A - Rattus norvegicus - protease binding - fructose-bisphosphate aldolase activity - protein binding - glycolytic process - membrane - Z disc - M band - protein complex - protein homotetramerization	0	GO:0002020	protease binding	Interacting selectively and non-covalently with any protease or peptidase. [GOC:hjd]
BN1106_s446B000198.mRNA-1 transcript_id=BN1106_s446B000198.mRNA-1 gene_id=BN1106_s446B000198	621	M	226	F. hepatica	40S ribosomal protein S8	ps	UNIPROT-PLATY	0	100	40S ribosomal protein S8	1e-104	tr|Q5DFE0|Q5DFE0_SCHJA	374	217	217	85	93	100	32	1	2	10	1		40S ribosomal protein S8-like	5E-076	gi|572259101	285	217	208	67	78	104	71	10	2	10	1	Apis dorsata	gi|684385010|ref|XP_009168028.1|	1E-100	MER453312	1	Ribosomal protein S8 - Drosophila melanogaster - structural constituent of ribosome - cytosolic small ribosomal subunit - translation - ribosome - neurogenesis - maturation of SSU-rRNA from tricistronic rRNA transcript (SSU-rRNA, 5.8S rRNA, LSU-rRNA) - translational elongation	7e-73	GO:0003735	structural constituent of ribosome	The action of a molecule that contributes to the structural integrity of the ribosome. [GOC:mah]	ribosomal protein BROAD []
BN1106_s4479B000057.mRNA-1 transcript_id=BN1106_s4479B000057.mRNA-1 gene_id=BN1106_s4479B000057	623	E	502	F. hepatica	Glutathione S-transferase	detox/ox	UNIPROT-PLATY	9e-92	94.95	Glutathione transferase	9e-92	tr|B5AK46|B5AK46_FASHE	336	207	218	82	83	95	36	35	13	13	1		glutathione S-transferase, putative	7E-036	gi|241758154	153	227	223	40	54	102	136	45	9	5	1	Ixodes scapularis	gi|684382380|ref|XP_009167217.1|	4E-054	MER304349	2e-46	Uncharacterized protein - Bos taurus - glutathione transferase activity - metabolic process	3e-38	GO:0004364	glutathione transferase activity	Catalysis of the reaction: R-X + glutathione = H-X + R-S-glutathione. R may be an aliphatic, aromatic or heterocyclic group; X may be a sulfate, nitrile or halide group. [EC:2.5.1.18]	glutathione conjugation reaction EXACT []
BN1106_s4482B000044.mRNA-1 transcript_id=BN1106_s4482B000044.mRNA-1 gene_id=BN1106_s4482B000044	624	M	461	F. hepatica	Cathepsin B2-like	s/protease	MEROPS	0	89.09	Cathepsin B	0	tr|Q86MW7|Q86MW7_FASGI	663	302	339	100	100	89	0	0	38	160	1		hypothetical protein CRE_27039	2E-087	gi|308504233	324	313	351	47	67	89	163	5	40	153	1	Caenorhabditis remanei	gi|684396164|ref|XP_009171435.1|	2E-097	MER028759	0	Cathepsin B - Homo sapiens - toll-like receptor signaling pathway - cysteine-type endopeptidase activity - protein binding - collagen binding - extracellular region - extracellular space - intracellular - nucleolus - mitochondrion - lysosome - proteolysis - peptidase activity - cysteine-type peptidase activity - extracellular matrix disassembly - extracellular matrix organization - collagen catab…	3e-87	GO:0004197	cysteine-type endopeptidase activity	Catalysis of the hydrolysis of internal, alpha-peptide bonds in a polypeptide chain by a mechanism in which the sulfhydryl group of a cysteine residue at the active center acts as a nucleophile. [GOC:mah, http://merops.sanger.ac.uk/about/glossary.htm#CATTYPE, http://merops.sanger.ac.uk/about/glossary.htm#ENDOPEPTIDASE]	caspase activity NARROW [GOC:mtg_apoptosis]
BN1106_s449B000179.mRNA-1 transcript_id=BN1106_s449B000179.mRNA-1 gene_id=BN1106_s449B000179	625	M	1544	F. hepatica	Clathrin complex	pe	GO	0	77.26	Uncharacterized protein	0	tr|A0A074ZBW4|A0A074ZBW4_9TREM	1836	1150	1149	81	86	100	212	63	1	457	1		clathrin heavy chain	0.0	gi|649572227	1889	1271	1684	74	84	75	325	72	410	325	1	Tribolium castaneum	gi|684408887|ref|XP_009175568.1|	0.0	MER140369	0.52	Uncharacterized protein - Gallus gallus - double-stranded RNA binding - structural molecule activity - mitochondrion - spindle - intracellular protein transport - mitotic nuclear division - clathrin coat of trans-Golgi network vesicle - clathrin coat of coated pit - receptor internalization - clathrin light chain binding - transferrin transport - extracellular vesicular exosome - clathrin complex	0	GO:0003725	double-stranded RNA binding	Interacting selectively and non-covalently with double-stranded RNA. [GOC:jl]	dsRNA binding EXACT [GOC:ecd]
BN1106_s4504B000167.mRNA-1 transcript_id=BN1106_s4504B000167.mRNA-1 gene_id=BN1106_s4504B000167	626	M	379	F. hepatica	Aldose 1-epimerase	met/carb	NCBI-PLATY	2e-96	97.89	Uncharacterized protein	2e-95	tr|A0A075A2D7|A0A075A2D7_9TREM	348	372	380	47	63	98	194	6	10	6	1		GA16910	5E-050	gi|125978987	199	346	367	35	52	94	224	26	36	36	1	Drosophila pseudoobscura pseudoobscura	gi|684366853|ref|XP_009162340.1|	2E-096	MER196870	9.1	Drosophila melanogaster - aldose 1-epimerase activity - carbohydrate binding - hexose metabolic process	9e-49	GO:0004034	aldose 1-epimerase activity	Catalysis of the reaction: alpha-D-glucose = beta-D-glucose. Also acts on L-arabinose, D-xylose, D-galactose, maltose and lactose. [EC:5.1.3.3]	aldose mutarotase activity RELATED [EC:5.1.3.3]
BN1106_s4511B000075.mRNA-1 transcript_id=BN1106_s4511B000075.mRNA-1 gene_id=BN1106_s4511B000075	627	M	369	F. hepatica	Cytosol alanyl aminopeptidase	s/protease	MEROPS	0	39.45	Uncharacterized protein	1e-133	tr|A0A074Z517|A0A074Z517_9TREM	473	318	910	69	81	35	97	24	171	8	1		puromycin-sensitive aminopeptidase-like	1E-086	gi|390337400	321	296	860	51	67	34	143	28	190	24	1	Strongylocentrotus purpuratus	gi|684404317|ref|XP_009174087.1|	1E-134	MER276287	1e-132	Puromycin-sensitive aminopeptidase - Homo sapiens - protein polyubiquitination - antigen processing and presentation of peptide antigen via MHC class I - aminopeptidase activity - nucleus - cytosol - proteolysis - metallopeptidase activity - zinc ion binding - extracellular vesicular exosome - cellular response to hypoxia	1e-86	GO:0004177	aminopeptidase activity	Catalysis of the hydrolysis of N-terminal amino acid residues from in a polypeptide chain. [GOC:jl, ISBN:0198506732]
BN1106_s4512B000085.mRNA-1 transcript_id=BN1106_s4512B000085.mRNA-1 gene_id=BN1106_s4512B000085	628	M	181	F. hepatica	ADP-ribosylation factor	st	GO	3e-87	100	ADP-ribosylation factor	3e-88	sp|P91924|ARF_DUGJA	322	181	183	86	90	99	24	0	1	1	1		CRE-ARF-1.2 protein	2E-087	gi|308497764	322	181	181	87	90	100	22	0	1	1	1	Caenorhabditis remanei	gi|684392820|ref|XP_009170407.1|	7E-071	MER137943	3e-40	Caenorhabditis elegans - reproduction - embryo development ending in birth or egg hatching - locomotion - hermaphrodite genitalia development - nematode larval development - apoptotic process	3e-87	GO:0000166	nucleotide binding	Interacting selectively and non-covalently with a nucleotide, any compound consisting of a nucleoside that is esterified with (ortho)phosphate or an oligophosphate at any hydroxyl group on the ribose or deoxyribose. [GOC:mah, ISBN:0198547684]
BN1106_s452B000151.mRNA-1 transcript_id=BN1106_s452B000151.mRNA-1 gene_id=BN1106_s452B000151	629	M	192	F. hepatica	UDP-glucose 4-epimerase	prot	GO	7e-27	50	Uncharacterized protein	6e-36	tr|A0A075AI86|A0A075AI86_9TREM	148	174	347	45	59	50	95	51	45	7	1		UDP-glucose 4-epimerase	3E-026	gi|157114890	119	173	358	36	54	48	109	51	52	8	1	Aedes aegypti	gi|684375483|ref|XP_009165082.1|	1E-036	MER143114	0.73	Uncharacterized protein - Sus scrofa - UDP-glucose 4-epimerase activity - galactose catabolic process - protein homodimerization activity - cellular metabolic process - coenzyme binding	7e-27	GO:0003978	UDP-glucose 4-epimerase activity	Catalysis of the reaction: UDP-glucose = UDP-galactose. [EC:5.1.3.2]	4-epimerase activity EXACT [EC:5.1.3.2]
BN1106_s452B000152.mRNA-1 transcript_id=BN1106_s452B000152.mRNA-1 gene_id=BN1106_s452B000152	630	M	188	F. hepatica	UDP-glucose 4-epimerase	prot	NCBI-PLATY	8e-85	50.72	UDP-glucose 4-epimerase	7e-85	tr|H2KQ61|H2KQ61_CLOSI	311	176	356	80	89	49	35	0	176	12	1		predicted protein	6E-067	gi|156408682	254	176	345	63	78	51	64	0	165	12	1	Nematostella vectensis	gi|684375483|ref|XP_009165082.1|	8E-085	MER195399	0.028	Uncharacterized protein - Sus scrofa - UDP-glucose 4-epimerase activity - galactose catabolic process - protein homodimerization activity - cellular metabolic process - coenzyme binding	9e-69	GO:0003978	UDP-glucose 4-epimerase activity	Catalysis of the reaction: UDP-glucose = UDP-galactose. [EC:5.1.3.2]	4-epimerase activity EXACT [EC:5.1.3.2]
BN1106_s4543B000079.mRNA-1 transcript_id=BN1106_s4543B000079.mRNA-1 gene_id=BN1106_s4543B000079	631	M	251	F. hepatica	Elongation factor 1-beta	ps	UNIPROT-PLATY	4e-70	91.67	Elongation factor 1-beta (Fragment)	4e-70	tr|G7YMS1|G7YMS1_CLOSI	263	198	216	67	78	92	64	7	25	49	1		elongation factor 1-beta-like	3E-062	gi|524901909	239	227	222	55	71	102	102	11	2	30	1	Aplysia californica	gi|684377222|ref|XP_009165648.1|	5E-061	MER144241	0.0005	eukaryotic translation elongation factor 1 beta 2 - Danio rerio - translation elongation factor activity - eukaryotic translation elongation factor 1 complex - translational elongation - translation	7e-59	GO:0003746	translation elongation factor activity	Functions in chain elongation during polypeptide synthesis at the ribosome. [ISBN:0198506732]
BN1106_s455B000331.mRNA-1 transcript_id=BN1106_s455B000331.mRNA-1 gene_id=BN1106_s455B000331	632	M	376	F. hepatica	Actin-2	cs	CDD	0	100	Actin-2	0	tr|A0A095AWE8|A0A095AWE8_SCHHA	755	376	376	98	99	100	4	0	1	1	1		actin 2	0.0	gi|170587336	744	376	376	96	98	100	12	0	1	1	1	Brugia malayi	gi|684409698|ref|XP_009175832.1|	0.0	MER192156	4e-67	Actin, cytoplasmic type 5 - Gallus gallus - ATP binding - cytoplasm - cytoskeleton	0	GO:0000166	nucleotide binding	Interacting selectively and non-covalently with a nucleotide, any compound consisting of a nucleoside that is esterified with (ortho)phosphate or an oligophosphate at any hydroxyl group on the ribose or deoxyribose. [GOC:mah, ISBN:0198547684]
BN1106_s4560B000072.mRNA-1 transcript_id=BN1106_s4560B000072.mRNA-1 gene_id=BN1106_s4560B000072	633	M	220	F. hepatica	Tetraspanin	st	UNIPROT-PLATY	8e-76	100	Tetraspanin	8e-76	tr|M1G4K0|M1G4K0_9TREM	281	221	221	61	75	100	84	1	1	1	1		predicted protein	1E-030	gi|156392106	134	215	222	29	54	97	152	3	3	5	1	Nematostella vectensis	gi|684397977|ref|XP_009172024.1|	2E-075	MER214518	1e-07	Uncharacterized protein - Canis lupus familiaris - lysosomal membrane - late endosome - cell surface - endosome membrane - integral component of membrane - cellular protein localization - regulation of rubidium ion transport	2e-30	GO:0005515	protein binding	Interacting selectively and non-covalently with any protein or protein complex (a complex of two or more proteins that may include other nonprotein molecules). [GOC:go_curators]	alpha-2 macroglobulin receptor-associated protein activity RELATED []
BN1106_s4618B000050.mRNA-1 transcript_id=BN1106_s4618B000050.mRNA-1 gene_id=BN1106_s4618B000050	634	M	283	F. hepatica	Serpin B	s/protinh	MEROPS	2e-38	93.7	Uncharacterized protein	4e-44	tr|A0A074Z8P4|A0A074Z8P4_9TREM	176	259	389	38	54	67	160	32	129	56	1		GM20841	8E-030	gi|195331943	132	264	347	34	49	76	173	39	78	55	1	Drosophila sechellia	gi|684400190|ref|XP_009172751.1|	6E-045	MER410352	2e-41	serpin peptidase inhibitor, clade B (ovalbumin), member 1, like 1 - Danio rerio - regulation of proteolysis - serine-type endopeptidase inhibitor activity - negative regulation of endopeptidase activity - extracellular space	6e-31	GO:0004867	serine-type endopeptidase inhibitor activity	Stops, prevents or reduces the activity of serine-type endopeptidases, enzymes that catalyze the hydrolysis of nonterminal peptide bonds in a polypeptide chain; a serine residue (and a histidine residue) are at the active center of the enzyme. [GOC:ai]	serine protease inhibitor activity EXACT []
BN1106_s462B000766.mRNA-1 transcript_id=BN1106_s462B000766.mRNA-1 gene_id=BN1106_s462B000766	635	L	1809	F. hepatica	Fibropellin-1	extmat	MEROPS	3e-88	49.25	Uncharacterized protein	0	tr|A0A074ZDV7|A0A074ZDV7_9TREM	2813	1806	2754	69	82	66	547	67	530	52	1		neurogenic locus notch protein homolog	1E-100	gi|524910580	369	623	1226	35	45	51	404	54	307	665	1	Aplysia californica	gi|684394073|ref|XP_009170791.1|	0.0	MER147115	3e-88	Neurogenic locus notch homolog protein 1 - Homo sapiens - negative regulation of transcription from RNA polymerase II promoter - Golgi membrane - core promoter binding - RNA polymerase II transcription factor binding transcription factor activity involved in positive regulation of transcription - in utero embryonic development - cell fate specification - epithelial to mesenchymal transition - liv…	7e-73	GO:0001047	core promoter binding	Interacting selectively and non-covalently with the regulatory region composed of the transcription start site and binding sites for the basal transcription machinery. Binding may occur as a sequence specific interaction or as an interaction observed only once a factor has been recruited to the DNA by other factors. [GOC:txnOH]
BN1106_s4636B000039.mRNA-1 transcript_id=BN1106_s4636B000039.mRNA-1 gene_id=BN1106_s4636B000039	636	M	399	F. hepatica	Cathepsin L-like	s/protease	GO	0	100	Cathepsin L	1e-160	tr|Q9NGW3|Q9NGW3_FASGI	564	326	326	79	90	100	66	0	1	1	1		cathepsin L1-like	3E-084	gi|585723405	313	330	323	47	63	102	173	15	1	1	1	Saccoglossus kowalevskii	gi|684378026|ref|XP_009165891.1|	2E-070	MER012036	1e-160	Cathepsin L-like proteinase - Fasciola hepatica - endopeptidase activity - cysteine-type endopeptidase activity - extracellular region - proteolysis	0	GO:0004175	endopeptidase activity	Catalysis of the hydrolysis of internal, alpha-peptide bonds in a polypeptide chain. [http://merops.sanger.ac.uk/about/glossary.htm#ENDOPEPTIDASE]	elastase activity RELATED [GOC:krc]
BN1106_s4644B000085.mRNA-1 transcript_id=BN1106_s4644B000085.mRNA-1 gene_id=BN1106_s4644B000085	87	M	450	F. hepatica	Heterogeneous nuclear ribonucleoprotein F/H	tm	MEROPS	1e-08	24.28	Uncharacterized protein	1e-155	tr|A0A074ZDK7|A0A074ZDK7_9TREM	546	484	483	62	68	100	181	64	2	20	1		LOW QUALITY PROTEIN: heterogeneous nuclear ribonucleoprotein H-like	6E-050	gi|350424200	199	406	414	34	46	98	267	56	14	21	1	Bombus impatiens	gi|684407068|ref|XP_009174981.1|	1E-156	MER393717	1e-08	heterogeneous nuclear ribonucleoprotein H1, like - Danio rerio - nucleotide binding - nucleic acid binding	6e-45	GO:0000166	nucleotide binding	Interacting selectively and non-covalently with a nucleotide, any compound consisting of a nucleoside that is esterified with (ortho)phosphate or an oligophosphate at any hydroxyl group on the ribose or deoxyribose. [GOC:mah, ISBN:0198547684]
BN1106_s4651B000094.mRNA-1 transcript_id=BN1106_s4651B000094.mRNA-1 gene_id=BN1106_s4651B000094	638	M	99	F. hepatica	Stefin-1	s/protinh	MEROPS	1e-49	100	Stefin-1	2e-50	tr|C6GC97|C6GC97_FASGI	195	99	99	93	97	100	6	0	1	1	1		predicted protein	2E-014	gi|156377946	79	98	104	37	60	94	61	0	3	2	1	Nematostella vectensis	gi|684374830|ref|XP_009164871.1|	2E-029	MER290629	1e-49	Uncharacterized protein - Gallus gallus - protease binding - cysteine-type endopeptidase inhibitor activity - nucleolus - cytoplasm - adult locomotory behavior - negative regulation of endopeptidase activity	4e-13	GO:0002020	protease binding	Interacting selectively and non-covalently with any protease or peptidase. [GOC:hjd]
BN1106_s4661B000179.mRNA-1 transcript_id=BN1106_s4661B000179.mRNA-1 gene_id=BN1106_s4661B000179	639	M	239	F. hepatica	Glutamine synthetase	met/aa	MEROPS	6e-10	16.54	Glutamine synthetase	2e-40	tr|G7YFH5|G7YFH5_CLOSI	164	92	257	86	89	36	12	0	165	148	1		glutamine synthetase-like	1E-033	gi|524907476	144	93	265	72	84	35	26	0	171	147	1	Aplysia californica	gi|684404314|ref|XP_009174086.1|	3E-038	MER350610	6e-10	Glutamine synthetase 2 - Drosophila melanogaster - glutamate-ammonia ligase activity - cytoplasm - neurotransmitter receptor metabolic process - glutamate catabolic process - glutamine biosynthetic process - synapse assembly	2e-30	GO:0004356	glutamate-ammonia ligase activity	Catalysis of the reaction: L-glutamate + ATP + NH(4)(+) = L-glutamine + ADP + 2 H(+) + phosphate. [EC:6.3.1.2, RHEA:16172]	glutamine synthetase activity EXACT []
BN1106_s4661B000180.mRNA-1 transcript_id=BN1106_s4661B000180.mRNA-1 gene_id=BN1106_s4661B000180	640	M	241	F. hepatica	Glutamine synthetase	met/aa	NCBI-PLATY	0	55.77	Glutamine synthetase	1e-109	tr|A0A074ZG18|A0A074ZG18_9TREM	392	203	364	87	93	56	25	0	1	1	1		glutamine synthetase-like isoform 2	3E-077	gi|391328622	289	197	382	64	77	52	70	0	24	7	1	Metaseiulus occidentalis	gi|684404314|ref|XP_009174086.1|	1E-110	MER424648	2.6	glutamate-ammonia ligase (glutamine synthase) a - Danio rerio - nucleotide binding - catalytic activity - glutamine biosynthetic process - glutamate-ammonia ligase activity - nitrogen compound metabolic process - ATP binding - ligase activity	6e-73	GO:0000166	nucleotide binding	Interacting selectively and non-covalently with a nucleotide, any compound consisting of a nucleoside that is esterified with (ortho)phosphate or an oligophosphate at any hydroxyl group on the ribose or deoxyribose. [GOC:mah, ISBN:0198547684]
BN1106_s4672B000098.mRNA-1 transcript_id=BN1106_s4672B000098.mRNA-1 gene_id=BN1106_s4672B000098	641	M	170	F. hepatica	Rho GDP-dissociation inhibitor	st	GO	3e-28	87.68	Rho GDP-dissociation inhibitor	1e-51	tr|G7YWS1|G7YWS1_CLOSI	200	193	476	52	66	41	91	27	283	1	1		expressed hypothetical protein	7E-032	gi|195999692	137	193	196	39	56	98	117	29	1	1	1	Trichoplax adhaerens	gi|684374943|ref|XP_009164907.1|	6E-040	MER598310	6	Rho GDP dissociation inhibitor (GDI) alpha - Danio rerio - intracellular - Rho GDP-dissociation inhibitor activity - cytoplasm - small GTPase mediated signal transduction	3e-28	GO:0005094	Rho GDP-dissociation inhibitor activity	Prevents the dissociation of GDP from the small GTPase Rho, thereby preventing GTP from binding. [GOC:mah]
[truncated: 261 more rows]
[truncated: 20 more columns]

## Sheet: PES Adult
Accesion number	Hyperlink	Annotation	Class	Run #1 (UniquePeptideCount)	Run #1 (PeptideCount)	Run #1 (SpecCount)	Run #1 (NSAF)	Run #1 (Coverage)	Run #2 (UniquePeptideCount)	Run #2 (PeptideCount)	Run #2 (SpecCount)	Run #2 (NSAF)	Run #2 (Coverage)	Run #3 (UniquePeptideCount)	Run #3 (PeptideCount)	Run #3 (SpecCount)	Run #3 (NSAF)	Run #3 (Coverage)	Sum SpecCount	Contig/Total	Sum total SpecCount	Contig/Total	x10000
[truncated: 202 more rows]

[truncated: 2 more sheets: PES NEJ, somatic soluble NEJ]
