# Supplementary material for: Across intra-mammalian stages of the liver f luke Fasciola hepatica: a proteomic study
Source: Sci Rep. 2016 Sep 7;6:32796. doi: 10.1038/srep32796 (PMC5013449; doi:10.1038/srep32796)
Supplement: Supplementary Table S4 [file srep32796-s3.xls]

## Sheet: Annotation
Accession number	Seq number	First residue	Seq size	Species	Description	Classa	DB	evalue	Coverage	Best match to CDD database	E value	All CDD domains	Best match to REFSEQ-VERTEBRATES protein database	E value	Match	Score	Extent of match	Length of best match	% identity	% similarity	% Coverage	Mismatches	Gaps	First residue of match	First residue of sequence	Number of segments	Species of best match	Best match to MEROPS database	E value	Best match to GO database	E value	GO function	Function	Definition	Synonym	EC number	KEGG	E value	GO component	Component	Definition	Synonym	EC number	KEGG	E value	GO process	Process	Definition	Synonym
tr|A5PJE3|A5PJE3_BOVIN	100	M	615	B. taurus	Fibrinogen alpha chain precursor	hrp	GO	0	100	Fib_alpha	7E-021	Fib_alpha 7e-021| Fibrinogen_aC 3e-018| COG5651 3e-004| PRK04778 5e-004| Chon_Sulph_att 0.002| Ago_hook 0.004| Drf_FH1 0.004| Cornifin 0.007| Pro-rich 0.011| DUF1183 0.042|	fibrinogen alpha chain precursor	0.0	gi|75812954	1266	615	615	99	99	100	1	0	1	1	1	Bos taurus	MER300156	1e-11	Fibrinogen alpha chain - Bos taurus - receptor binding - fibrinogen complex - cell cortex - signal transduction - external side of plasma membrane - platelet activation - protein binding, bridging - platelet alpha granule - protein polymerization - response to calcium ion	0	GO:0005102	receptor binding	Interacting selectively and non-covalently with one or more specific sites on a receptor molecule, a macromolecule that undergoes combination with a hormone, neurotransmitter, drug or intracellular messenger to initiate a change in cell function. [GOC:bf, GOC:ceb, ISBN:0198506732]	receptor ligand NARROW []			0	GO:0005577	fibrinogen complex	A highly soluble, elongated protein complex found in blood plasma and involved in clot formation. It is converted into fibrin monomer by the action of thrombin. In the mouse, fibrinogen is a hexamer, 46 nm long and 9 nm maximal diameter, containing two sets of nonidentical chains (alpha, beta, and gamma) linked together by disulfide bonds. [ISBN:0198547684]	fibrinogen EXACT []			0	GO:0007165	signal transduction	The cellular process in which a signal is conveyed to trigger a change in the activity or state of a cell. Signal transduction begins with reception of a signal (e.g. a ligand binding to a receptor or receptor activation by a stimulus such as light), or for signal transduction in the absence of ligand, signal-withdrawal or the activity of a constitutively active receptor. Signal transduction ends…	signaling cascade NARROW []
sp|A1L595|K1C17_BOVIN	58	M	441	B. taurus	Keratin, type II cytoskeletal 80	cs	MEROPS	1e-43	28	Filament	4E-091	Filament 4e-091| Smc 4e-014| SMC_prok_B 1e-013| Myosin_tail_1 2e-010| SbcC 2e-009| SMC_prok_A 3e-008| PRK03918 8e-008| HOOK 1e-007| WEMBL 4e-007| PRK02224 7e-007|	keratin, type I cytoskeletal 17 isoform X1	0.0	gi|528995980	860	441	441	99	99	100	1	0	1	1	1	Bos taurus	MER256280	1e-43	Keratin, type I cytoskeletal 17 - Bos taurus - morphogenesis of an epithelium - structural molecule activity - cytoplasm - intermediate filament - signal transduction - positive regulation of cell growth - keratinization - MHC class II receptor activity - MHC class II protein binding - intermediate filament organization - positive regulation of translation - positive regulation of hair follicle d…	0	GO:0005198	structural molecule activity	The action of a molecule that contributes to the structural integrity of a complex or assembly within or outside a cell. [GOC:mah]				0	GO:0005737	cytoplasm	All of the contents of a cell excluding the plasma membrane and nucleus, but including other subcellular structures. [ISBN:0198547684]				0	GO:0002009	morphogenesis of an epithelium	The process in which the anatomical structures of epithelia are generated and organized. An epithelium consists of closely packed cells arranged in one or more layers, that covers the outer surfaces of the body or lines any internal cavity or tube. [GOC:dph, GOC:jl, GOC:tb, ISBN:0198506732]	epithelium morphogenesis EXACT []
sp|P06394|K1C10_BOVIN	86	M	526	B. taurus	Keratin, type II cytoskeletal 10	cs	MEROPS	6e-41	22.5	Filament	9E-089	Filament 9e-089| PRK06958 2e-015| Gly_rich 7e-014| SMC_prok_B 1e-012| PTZ00146 1e-011| Smc 1e-011| GRP 2e-011| GP38 5e-011| SMC_prok_A 2e-010| III 4e-010|	keratin, type I cytoskeletal 10	0.0	gi|27805977	1049	526	526	100	100	100	0	0	1	1	1	Bos taurus	MER256280	6e-41	Keratin, type I cytoskeletal 10 - Bos taurus - structural molecule activity - intermediate filament	0	GO:0005198	structural molecule activity	The action of a molecule that contributes to the structural integrity of a complex or assembly within or outside a cell. [GOC:mah]				0	GO:0005737	cytoplasm	All of the contents of a cell excluding the plasma membrane and nucleus, but including other subcellular structures. [ISBN:0198547684]				0	GO:0030216	keratinocyte differentiation	The process in which a relatively unspecialized cell acquires specialized features of a keratinocyte. [GOC:dph, GOC:mah, GOC:sdb_2009, GOC:tb]	keratinocyte cell differentiation EXACT []
sp|P08728|K1C19_BOVIN	43	M	399	B. taurus	Keratin, type I cytoskeletal 19	cs	MEROPS	4e-42	23.4	Filament	4E-086	Filament 4e-086| Smc 2e-012| SMC_prok_B 9e-011| Myosin_tail_1 1e-008| SbcC 2e-008| WEMBL 6e-007| SMC_prok_A 2e-006| PRK03918 2e-006| PRK02224 3e-006| pepcterm_ChnLen 8e-006|	keratin, type I cytoskeletal 19	0.0	gi|62751472	770	399	399	100	100	100	0	0	1	1	1	Bos taurus	MER256280	4e-42	Keratin, type I cytoskeletal 19 - Bos taurus - intermediate filament - structural constituent of muscle - Z disc - sarcolemma - costamere - response to estrogen - sarcomere organization - cell differentiation involved in embryonic placenta development	0	GO:0008307	structural constituent of muscle	The action of a molecule that contributes to the structural integrity of a muscle fiber. [GOC:mah]				0	GO:0005882	intermediate filament	A cytoskeletal structure that forms a distinct elongated structure, characteristically 10 nm in diameter, that occurs in the cytoplasm of eukaryotic cells. Intermediate filaments form a fibrous system, composed of chemically heterogeneous subunits and involved in mechanically integrating the various components of the cytoplasmic space. Intermediate filaments may be divided into five chemically di…	intermediate filament associated protein RELATED []			0	GO:0043627	response to estrogen	Any process that results in a change in state or activity of a cell or an organism (in terms of movement, secretion, enzyme production, gene expression, etc.) as a result of stimulus by an estrogen, C18 steroid hormones that can stimulate the development of female sexual characteristics. [GOC:jl, ISBN:0198506732]	response to estrogen stimulus EXACT [GOC:dos]
sp|P68138|ACTS_BOVIN	40	M	377	B. taurus	Actin-2	cs	CDD	0	99.2	PTZ00281	0.0	PTZ00281 | PTZ00004 | ACTIN e-153| Actin e-140| PTZ00452 e-128| PTZ00466 e-114| COG5277 e-108| PTZ00280 4e-074| ileS | Prog_receptor |	actin, alpha skeletal muscle	0.0	gi|71894831	765	377	377	100	100	100	0	0	1	1	1	Gallus gallus	MER192156	1e-67	Actin, alpha skeletal muscle - Rattus norvegicus - stress fiber - ATP binding - striated muscle thin filament - actin filament - skeletal muscle thin filament assembly - skeletal muscle fiber development - extracellular vesicular exosome	0	GO:0005524	ATP binding	Interacting selectively and non-covalently with ATP, adenosine 5'-triphosphate, a universally important coenzyme and enzyme regulator. [ISBN:0198506732]				0	GO:0001725	stress fiber	A contractile actin filament bundle that consists of short actin filaments with alternating polarity, cross-linked by alpha-actinin and possibly other actin bundling proteins, and with myosin present in a periodic distribution along the fiber. [PMID:16651381]	actin cable RELATED [GOC:mah]			0	GO:0030240	skeletal muscle thin filament assembly	The aggregation, arrangement and bonding together of proteins to form the actin-based thin filaments of myofibrils in skeletal muscle. [GOC:ef, GOC:mah, GOC:mtg_muscle]
sp|Q29S21|K2C7_BOVIN	70	M	466	B. taurus	Keratin type II cytoskeletal 7	cs	GO	0	100	Filament	3E-082	Filament 3e-082| Smc 3e-017| SMC_prok_B 7e-015| SMC_prok_A 2e-014| Myosin_tail_1 7e-012| SbcC 2e-011| PRK03918 7e-010| PRK02224 2e-009| PRK01156 2e-008| COG1579 6e-008|	keratin, type II cytoskeletal 7	0.0	gi|114051856	890	466	466	100	100	100	0	0	1	1	1	Bos taurus	MER256280	9e-24	Keratin, type II cytoskeletal 7 - Bos taurus - structural molecule activity - nucleus - Golgi apparatus - keratin filament	0	GO:0005198	structural molecule activity	The action of a molecule that contributes to the structural integrity of a complex or assembly within or outside a cell. [GOC:mah]				0	GO:0005634	nucleus	A membrane-bounded organelle of eukaryotic cells in which chromosomes are housed and replicated. In most cells, the nucleus contains all of the cell's chromosomes except the organellar chromosomes, and is the site of RNA synthesis and processing. In some species, or in specialized cell types, RNA metabolism or DNA replication may be absent. [GOC:go_curators]	cell nucleus EXACT []			0	GO:0016032	viral process	A multi-organism process in which a virus is a participant. The other participant is the host. Includes infection of a host cell, replication of the viral genome, and assembly of progeny virus particles. In some cases the viral genetic material may integrate into the host genome and only subsequently, under particular circumstances, 'complete' its life cycle. [GOC:bf, GOC:jl, GOC:mah]	viral infection RELATED []
sp|Q3MHM5|TBB4B_BOVIN	59	M	445	B. taurus	Tubulin beta-4B chain-like	cs	CDD	0	100	beta_tubulin	0.0	beta_tubulin | PTZ00010 | PLN00220 | COG5023 e-146| Tubulin e-112| PTZ00335 e-111| PLN00221 e-108| alpha_tubulin e-105| gamma_tubulin 2e-083| Tubulin_FtsZ 4e-082|	tubulin beta-4B chain-like	0.0	gi|545512496	909	445	445	100	100	100	0	0	1	1	1	Canis lupus familiaris	MER256488	0	Tubulin beta-4B chain - Rattus norvegicus - double-stranded RNA binding - GTPase activity - structural constituent of cytoskeleton - GTP binding - cytoplasm - microtubule - plasma membrane - GTP catabolic process - microtubule-based process - protein polymerization	0	GO:0003725	double-stranded RNA binding	Interacting selectively and non-covalently with double-stranded RNA. [GOC:jl]	dsRNA binding EXACT [GOC:ecd]			0	GO:0005737	cytoplasm	All of the contents of a cell excluding the plasma membrane and nucleus, but including other subcellular structures. [ISBN:0198547684]				0	GO:0006184	GTP catabolic process	The chemical reactions and pathways resulting in the breakdown of GTP, guanosine triphosphate. [ISBN:0198506732]	GTP breakdown EXACT []
sp|Q5XQN5|K2C5_BOVIN	97	M	601	B. taurus	Keratin, type II cytoskeletal 5	cs	MEROPS	1e-17	23.6	Filament	4E-081	Filament 4e-081| Smc 4e-014| PRK01156 1e-013| SMC_prok_B 5e-013| SbcC 5e-013| SMC_prok_A 9e-013| Myosin_tail_1 2e-011| Gly_rich 2e-010| PTZ00146 3e-009| GRP 1e-008|	keratin, type II cytoskeletal 5	0.0	gi|56710317	1184	601	601	100	100	100	0	0	1	1	1	Bos taurus	MER256280	1e-17	Keratin, type II cytoskeletal 5 - Bos taurus - structural molecule activity - epithelial cell differentiation - keratin filament - negative regulation of epithelial cell proliferation	0	GO:0005198	structural molecule activity	The action of a molecule that contributes to the structural integrity of a complex or assembly within or outside a cell. [GOC:mah]				0	GO:0045095	keratin filament	A filament composed of acidic and basic keratins (types I and II), typically expressed in epithelial cells. The keratins are the most diverse classes of IF proteins, with a large number of keratin isoforms being expressed. Each type of epithelium always expresses a characteristic combination of type I and type II keratins. [ISBN:0716731363]	acidic keratin RELATED []			0	GO:0030855	epithelial cell differentiation	The process in which a relatively unspecialized cell acquires specialized features of an epithelial cell, any of the cells making up an epithelium. [GOC:ecd, PMID:11839751]
tr|A4IFP2|A4IFP2_BOVIN	91	M	549	B. taurus	Keratin, type II cytoskeletal 4	cs	MEROPS	6e-19	23.9	Filament	4E-077	Filament 4e-077| Smc 1e-014| SMC_prok_B 2e-012| Myosin_tail_1 5e-012| SbcC 7e-012| PRK01156 6e-011| SMC_prok_A 2e-010| PRK03918 7e-009| COG1579 1e-008| SCP-1 1e-007|	keratin, type II cytoskeletal 4	0.0	gi|148356276	1064	549	549	100	100	100	0	0	1	1	1	Bos taurus	MER256280	6e-19	Uncharacterized protein - Bos taurus - structural molecule activity - epithelial cell differentiation - keratin filament - negative regulation of epithelial cell proliferation	0	GO:0005198	structural molecule activity	The action of a molecule that contributes to the structural integrity of a complex or assembly within or outside a cell. [GOC:mah]				0	GO:0045095	keratin filament	A filament composed of acidic and basic keratins (types I and II), typically expressed in epithelial cells. The keratins are the most diverse classes of IF proteins, with a large number of keratin isoforms being expressed. Each type of epithelium always expresses a characteristic combination of type I and type II keratins. [ISBN:0716731363]	acidic keratin RELATED []			0	GO:0030855	epithelial cell differentiation	The process in which a relatively unspecialized cell acquires specialized features of an epithelial cell, any of the cells making up an epithelium. [GOC:ecd, PMID:11839751]
tr|E1BJB1|E1BJB1_BOVIN	60	M	445	B. taurus	Tubulin beta-2A chain isoform X2	cs	CDD	0	100	beta_tubulin	0.0	beta_tubulin | PTZ00010 | PLN00220 | COG5023 e-145| Tubulin e-112| PTZ00335 e-110| PLN00221 e-107| alpha_tubulin e-104| gamma_tubulin 3e-083| Tubulin_FtsZ 2e-082|	tubulin beta-2A chain isoform X2	0.0	gi|532083654	909	445	445	100	100	100	0	0	1	1	1	Ictidomys tridecemlineatus	MER256488	0	Tubulin beta-2A chain - Rattus norvegicus - GTPase activity - structural constituent of cytoskeleton - GTP binding - cytoplasm - microtubule - plasma membrane - GTP catabolic process - microtubule-based process - protein polymerization	0	GO:0003924	GTPase activity	Catalysis of the reaction: GTP + H2O = GDP + phosphate. [ISBN:0198547684]	ARF small monomeric GTPase activity NARROW []			0	GO:0005737	cytoplasm	All of the contents of a cell excluding the plasma membrane and nucleus, but including other subcellular structures. [ISBN:0198547684]				0	GO:0006184	GTP catabolic process	The chemical reactions and pathways resulting in the breakdown of GTP, guanosine triphosphate. [ISBN:0198506732]	GTP breakdown EXACT []
tr|F1MC11|F1MC11_BOVIN	73	M	477	B. taurus	Keratin, type I cytoskeletal 14	cs	MEROPS	2e-44	26.7	Filament	5E-091	Filament 5e-091| SMC_prok_B 2e-013| Smc 4e-013| SbcC 1e-011| Myosin_tail_1 2e-010| Gly_rich 7e-010| GRP 5e-009| SMC_prok_A 8e-009| PTZ00146 8e-009| GP38 2e-008|	keratin, type I cytoskeletal 14	0.0	gi|262118301	926	477	477	99	99	100	1	0	1	1	1	Bos taurus	MER256280	2e-44	Keratin, type I cytoskeletal 14 - Bos taurus - structural molecule activity - nucleus - cytoplasm - epithelial cell differentiation - keratin filament - intermediate filament bundle assembly - cell periphery	0	GO:0005198	structural molecule activity	The action of a molecule that contributes to the structural integrity of a complex or assembly within or outside a cell. [GOC:mah]				0	GO:0005634	nucleus	A membrane-bounded organelle of eukaryotic cells in which chromosomes are housed and replicated. In most cells, the nucleus contains all of the cell's chromosomes except the organellar chromosomes, and is the site of RNA synthesis and processing. In some species, or in specialized cell types, RNA metabolism or DNA replication may be absent. [GOC:go_curators]	cell nucleus EXACT []			0	GO:0030855	epithelial cell differentiation	The process in which a relatively unspecialized cell acquires specialized features of an epithelial cell, any of the cells making up an epithelium. [GOC:ecd, PMID:11839751]
tr|F1MFW9|F1MFW9_BOVIN	75	G	481	B. taurus	Keratin, type I cytoskeletal 24	cs	MEROPS	1e-44	28.3	Filament	2E-082	Filament 2e-082| Gly_rich 7e-013| SMC_prok_B 1e-011| Smc 4e-011| SMC_prok_A 2e-010| Myosin_tail_1 5e-010| GP38 2e-009| SBP_bac_10 5e-009| PRK06958 6e-009| III 1e-008|	keratin, type I cytoskeletal 24	0.0	gi|594090591	876	496	525	92	93	94	38	27	42	1	1	Bubalus bubalis	MER256280	1e-44	Uncharacterized protein - Bos taurus - structural molecule activity - cytoplasm - intermediate filament	0	GO:0003674	molecular_function	Elemental activities, such as catalysis or binding, describing the actions of a gene product at the molecular level. A given gene product may exhibit one or more molecular functions. [GOC:go_curators]	molecular function EXACT []			0	GO:0005737	cytoplasm	All of the contents of a cell excluding the plasma membrane and nucleus, but including other subcellular structures. [ISBN:0198547684]				0	GO:0008150	biological_process	Any process specifically pertinent to the functioning of integrated living units: cells, tissues, organs, and organisms. A process is a collection of molecular events with a defined beginning and end. [GOC:go_curators, GOC:isa_complete]	biological process EXACT []
tr|F1MUY2|F1MUY2_BOVIN	94	M	571	B. taurus	Keratin, type II cytoskeletal 59 kDa, component IV	cs	MEROPS	1e-17	23.7	Filament	3E-080	Filament 3e-080| Smc 2e-013| SMC_prok_A 1e-012| PRK01156 5e-012| SbcC 2e-011| SMC_prok_B 2e-010| PRK03918 2e-009| WEMBL 6e-009| Myosin_tail_1 7e-009| KRTAP 1e-008|	keratin, type II cytoskeletal 59 kDa, component IV	0.0	gi|383872577	1125	571	571	100	100	100	0	0	1	1	1	Bos taurus	MER256280	1e-17	Uncharacterized protein - Bos taurus - structural molecule activity - keratin filament	0	GO:0005198	structural molecule activity	The action of a molecule that contributes to the structural integrity of a complex or assembly within or outside a cell. [GOC:mah]				0	GO:0045095	keratin filament	A filament composed of acidic and basic keratins (types I and II), typically expressed in epithelial cells. The keratins are the most diverse classes of IF proteins, with a large number of keratin isoforms being expressed. Each type of epithelium always expresses a characteristic combination of type I and type II keratins. [ISBN:0716731363]	acidic keratin RELATED []			0
tr|F1N169|F1N169_BOVIN	149	M	2648	B. taurus	Filamin-A isoform X1	cs	GO	0	100	SAC6	1E-028	SAC6 1e-028| IG_FLMN 1e-021| Filamin 8e-021| CH 1e-009| CH 7e-009| CH 1e-005| PTZ00009 0.066| PRK14081 0.066| PRK07804 0.066| Soli_cterm |	filamin-A isoform X1	0.0	gi|529014083	5281	2648	2603	98	98	102	45	45	1	1	1	Bos taurus	MER571436	0.0004	Uncharacterized protein - Bos taurus - epithelial to mesenchymal transition - glycoprotein binding - signal transducer activity - protein kinase C binding - nucleus - trans-Golgi network - plasma membrane - adenylate cyclase-inhibiting dopamine receptor signaling pathway - transcription factor binding - actin cytoskeleton - Ral GTPase binding - Myb complex - actin cytoskeleton reorganization - pr…	0	GO:0001948	glycoprotein binding	Interacting selectively and non-covalently with a glycoprotein, a protein that contains covalently bound glycose (monosaccharide) residues. These also include proteoglycans. [GOC:hjd, ISBN:0198506732]				0	GO:0005634	nucleus	A membrane-bounded organelle of eukaryotic cells in which chromosomes are housed and replicated. In most cells, the nucleus contains all of the cell's chromosomes except the organellar chromosomes, and is the site of RNA synthesis and processing. In some species, or in specialized cell types, RNA metabolism or DNA replication may be absent. [GOC:go_curators]	cell nucleus EXACT []			0	GO:0001837	epithelial to mesenchymal transition	A transition where an epithelial cell loses apical/basolateral polarity, severs intercellular adhesive junctions, degrades basement membrane components and becomes a migratory mesenchymal cell. [GOC:dph, PMID:14701881]	EMT EXACT []
tr|F1N775|F1N775_BOVIN	143	M	1937	B. taurus	Myosin motor domain	cs	CDD	0	100.7	MYSc_type_II	0.0	MYSc_type_II | Myosin_tail_1 | COG5022 | Myosin_head | MYSc | MYSc e-167| MYSc_type_V e-156| MYSc_type_VIII e-142| MYSc_type_VII e-137| MYSc_type_XI e-136|	myosin-8 isoform X1	0.0	gi|528995059	3741	1937	1937	100	100	100	0	0	1	1	1	Bos taurus	MER239855	5e-46	Uncharacterized protein - Bos taurus - motor activity - actin binding - ATP binding - nucleolus - focal adhesion - metabolic process - myosin complex	0	GO:0003774	motor activity	Catalysis of movement along a polymeric molecule such as a microfilament or microtubule, coupled to the hydrolysis of a nucleoside triphosphate. [GOC:mah, ISBN:0815316194]				0	GO:0005730	nucleolus	A small, dense body one or more of which are present in the nucleus of eukaryotic cells. It is rich in RNA and protein, is not bounded by a limiting membrane, and is not seen during mitosis. Its prime function is the transcription of the nucleolar DNA into 45S ribosomal-precursor RNA, the processing of this RNA into 5.8S, 18S, and 28S components of ribosomal RNA, and the association of these comp…				0	GO:0008152	metabolic process	The chemical reactions and pathways, including anabolism and catabolism, by which living organisms transform chemical substances. Metabolic processes typically transform small molecules, but also include macromolecular processes such as DNA repair and replication, and protein synthesis and degradation. [GOC:go_curators, ISBN:0198547684]	metabolic process resulting in cell growth NARROW []
tr|G3MXL3|G3MXL3_BOVIN	101	L	616	B. taurus	Keratin, type II cytoskeletal 3	cs	MEROPS	2e-21	7.4	Filament	6E-078	Filament 6e-078| Smc 1e-016| Gly_rich 3e-014| PRK01156 3e-014| SMC_prok_A 2e-013| Myosin_tail_1 3e-012| SbcC 3e-012| SMC_prok_B 5e-012| PTZ00146 1e-011| SBP_bac_10 1e-010|	keratin, type II cytoskeletal 3	0.0	gi|359065277	1204	611	635	99	99	96	2	0	24	6	1	Bos taurus	MER168000	2e-21	Uncharacterized protein - Bos taurus - structural molecule activity - keratin filament - intermediate filament cytoskeleton organization	0	GO:0005198	structural molecule activity	The action of a molecule that contributes to the structural integrity of a complex or assembly within or outside a cell. [GOC:mah]				0	GO:0045095	keratin filament	A filament composed of acidic and basic keratins (types I and II), typically expressed in epithelial cells. The keratins are the most diverse classes of IF proteins, with a large number of keratin isoforms being expressed. Each type of epithelium always expresses a characteristic combination of type I and type II keratins. [ISBN:0716731363]	acidic keratin RELATED []			0	GO:0045104	intermediate filament cytoskeleton organization	A process that is carried out at the cellular level which results in the assembly, arrangement of constituent parts, or disassembly of cytoskeletal structures comprising intermediate filaments and their associated proteins. [GOC:ai]	intermediate filament cytoskeleton organisation EXACT [GOC:curators]
tr|G3MZ71|G3MZ71_BOVIN	102	M	618	B. taurus	keratin, type II cytoskeletal 2 epidermal isoform X2	cs	GO	0	101.7	Filament	4E-067	Filament 4e-067| Smc 5e-016| Gly_rich 4e-015| SMC_prok_B 2e-011| SMC_prok_A 4e-011| SbcC 4e-011| PRK06958 2e-010| GRP 3e-010| PTZ00146 1e-009| GP38 2e-009|	keratin, type II cytoskeletal 2 epidermal isoform X2	0.0	gi|528948723	1217	618	616	99	99	100	3	2	1	1	1	Bos taurus	MER618652	2e-21	Uncharacterized protein - Bos taurus - structural molecule activity - Golgi apparatus - keratinization - keratinocyte activation - keratinocyte proliferation - keratin filament - keratinocyte migration	0	GO:0005198	structural molecule activity	The action of a molecule that contributes to the structural integrity of a complex or assembly within or outside a cell. [GOC:mah]				0	GO:0005794	Golgi apparatus	A compound membranous cytoplasmic organelle of eukaryotic cells, consisting of flattened, ribosome-free vesicles arranged in a more or less regular stack. The Golgi apparatus differs from the endoplasmic reticulum in often having slightly thicker membranes, appearing in sections as a characteristic shallow semicircle so that the convex side (cis or entry face) abuts the endoplasmic reticulum, sec…	Golgi BROAD []			0	GO:0031424	keratinization	The process in which the cytoplasm of the outermost cells of the vertebrate epidermis is replaced by keratin. Keratinization occurs in the stratum corneum, feathers, hair, claws, nails, hooves, and horns. [GOC:dph, GOC:ebc, GOC:sdb_2009, GOC:tb]
tr|G3N0V2|G3N0V2_BOVIN	98	M	606	B. taurus	Keratin, type II cytoskeletal 1	cs	MEROPS	2e-21	25.7	Filament	2E-076	Filament 2e-076| Gly_rich 1e-016| Smc 5e-016| PRK01156 3e-014| SMC_prok_B 1e-013| GRP 1e-013| PTZ00146 9e-013| PRK06958 2e-012| COG4371 1e-011| GP38 1e-010|	keratin, type II cytoskeletal 1	0.0	gi|297474460	1201	606	606	100	100	100	0	0	1	1	1	Bos taurus	MER618652	2e-21	Uncharacterized protein - Bos taurus - complement activation, lectin pathway - structural molecule activity - membrane - carbohydrate binding - keratin filament	0	GO:0005198	structural molecule activity	The action of a molecule that contributes to the structural integrity of a complex or assembly within or outside a cell. [GOC:mah]				0	GO:0016020	membrane	Double layer of lipid molecules that encloses all cells, and, in eukaryotes, many organelles; may be a single or double lipid bilayer; also includes associated proteins. [GOC:mah, ISBN:0815316194]				0	GO:0001867	complement activation, lectin pathway	Any process involved in the activation of any of the steps of the lectin pathway of the complement cascade which allows for the direct killing of microbes and the regulation of other immune processes. [GOC:add, ISBN:0781735149]	complement cascade, lectin pathway EXACT [GOC:add]
tr|M0QVY0|M0QVY0_BOVIN	95	M	571	B. taurus	Keratin, type II cytoskeletal 6A isoform 1	cs	MEROPS	7e-18	23.7	Filament	7E-081	Filament 7e-081| Smc 9e-015| SMC_prok_A 1e-012| PRK01156 2e-012| SbcC 7e-012| SMC_prok_B 3e-010| PRK03918 3e-009| Myosin_tail_1 3e-009| KRTAP 3e-008| WEMBL 6e-008|	keratin, type II cytoskeletal 59 kDa, component IV	0.0	gi|383872577	1108	571	571	98	98	100	9	0	1	1	1	Bos taurus	MER256280	7e-18	Uncharacterized protein - Bos taurus - structural molecule activity - keratin filament	0	GO:0005198	structural molecule activity	The action of a molecule that contributes to the structural integrity of a complex or assembly within or outside a cell. [GOC:mah]				0	GO:0045095	keratin filament	A filament composed of acidic and basic keratins (types I and II), typically expressed in epithelial cells. The keratins are the most diverse classes of IF proteins, with a large number of keratin isoforms being expressed. Each type of epithelium always expresses a characteristic combination of type I and type II keratins. [ISBN:0716731363]	acidic keratin RELATED []			0
sp|P00442|SODC_BOVIN	12	M	152	B. taurus	Superoxide dismutase Cu-Zn	detox/ox	GO	8e-86	100	Cu-Zn_Superoxid	6E-048	Cu-Zn_Superoxide_Dismutase 6e-048| PLN02386 3e-046| PLN02642 3e-045| Sod_Cu 2e-042| SodC 2e-020| PRK15388 7e-011| PLN02957 1e-009| PRK10290 3e-008| CABS1 | ligA |	superoxide dismutase	5E-085	gi|27807109	315	152	152	100	100	100	0	0	1	1	1	Bos taurus	MER490341	1e-27	Superoxide dismutase [Cu-Zn] - Bos taurus - activation of MAPK activity - protein polyubiquitination - response to superoxide - ovarian follicle development - regulation of cytokine production - positive regulation of cytokine production - retina homeostasis - myeloid cell homeostasis - superoxide dismutase activity - ubiquitin-protein transferase activity - copper ion binding - protein binding -…	8e-86	GO:0004784	superoxide dismutase activity	Catalysis of the reaction: 2 superoxide + 2 H+ = O2 + hydrogen peroxide. [EC:1.15.1.1, GOC:vw, PMID:15064408]	copper, zinc superoxide dismutase activity NARROW []	EC:1.15.1.1		8e-86	GO:0005615	extracellular space	That part of a multicellular organism outside the cells proper, usually taken to be outside the plasma membranes, and occupied by fluid. [ISBN:0198547684]	intercellular space RELATED []			8e-86	GO:0000187	activation of MAPK activity	The initiation of the activity of the inactive enzyme MAP kinase (MAPK). [PMID:9561267]	activation of MAP kinase EXACT []
tr|E1BGJ5|E1BGJ5_BOVIN	109	L	661	B. taurus	Complement component C1q receptor	imm	GO	0	100	CLECT_thrombomo	7E-030	CLECT_thrombomodulin_like 7e-030| CLECT_chondrolectin_like 6e-008| EGF_CA 2e-005| Lectin_C 2e-004| Plasmod_Pvs28 2e-004| FXa_inhibition 4e-004| vWA_Matrilin 4e-004| CLECT_NK_receptors_like 0.001| EGF_CA 0.002| VSP 0.002|	LOW QUALITY PROTEIN: complement component C1q receptor	0.0	gi|359071500	1367	648	648	99	99	100	5	4	1	18	1	Bos taurus	MER201170	0	Uncharacterized protein - Bos taurus - complement component C1q binding - calcium ion binding - plasma membrane - cell surface - cytoplasmic membrane-bounded vesicle - single organismal cell-cell adhesion - carbohydrate binding	0	GO:0001849	complement component C1q binding	Interacting selectively and non-covalently with the C1q component of the classical complement cascade. [GOC:add, ISBN:0781735149]				0	GO:0005886	plasma membrane	The membrane surrounding a cell that separates the cell from its external environment. It consists of a phospholipid bilayer and associated proteins. [ISBN:0716731363]	bacterial inner membrane NARROW []			0	GO:0016337	single organismal cell-cell adhesion	The attachment of one cell to another cell via adhesion molecules, where both cells are part of the same organism. [GOC:hb]
tr|F1MH40|F1MH40_BOVIN	26	M	240	B. taurus	Ig kappa chain V-II	imm	REFSEQ-VERTEBRATES	1e-74	66.1	IgV_L_kappa	3E-030	IgV_L_kappa 3e-030| IgC_L 2e-022| IgV_L_lambda 3e-018| IgC 1e-013| IgV 5e-012| IgV_TCR_alpha_like 2e-010| IGc1 8e-010| IgC_CH4 9e-009| C1-set 2e-007| IgC_Tapasin_R 2e-007|	ig kappa chain V-II region RPMI 6410-like isoform 2	1E-088	gi|338714036	329	240	239	64	80	100	85	1	1	1	1	Equus caballus	MER204919	2e-85	Ig kappa chain V-II region RPMI 6410 - Homo sapiens - antigen binding - extracellular region - plasma membrane - immune response - complement activation - complement activation, classical pathway - Fc-epsilon receptor signaling pathway - Fc-gamma receptor signaling pathway involved in phagocytosis - innate immune response - regulation of immune response - extracellular vesicular exosome - blood m…	3e-51	GO:0003823	antigen binding	Interacting selectively and non-covalently with an antigen, any substance which is capable of inducing a specific immune response and of reacting with the products of that response, the specific antibody or specifically sensitized T-lymphocytes, or both. Binding may counteract the biological activity of the antigen. [GOC:jl, ISBN:0198506732, ISBN:0721662544]	antibody RELATED []			3e-51	GO:0005576	extracellular region	The space external to the outermost structure of a cell. For cells without external protective or external encapsulating structures this refers to space outside of the plasma membrane. This term covers the host cell environment outside an intracellular parasite. [GOC:go_curators]	extracellular EXACT []			3e-51	GO:0006955	immune response	Any immune system process that functions in the calibrated response of an organism to a potential internal or invasive threat. [GO_REF:0000022, GOC:add, GOC:mtg_15nov05]
tr|F1MLW7|F1MLW7_BOVIN	23	M	234	B. taurus	Immunoglobulin lambda-like polypeptide 1	imm	REFSEQ-VERTEBRATES	0	100	IgV_L_lambda	7E-030	IgV_L_lambda 7e-030| IgC_L 2e-028| IgV_L_kappa 5e-018| IgC 9e-017| IGc1 6e-016| IgC_TCR_beta 7e-014| IgV 1e-013| IgC_CH2_IgE 2e-012| C1-set 4e-012| IgC_CH1 4e-012|	immunoglobulin lambda-like polypeptide 1 precursor	1E-120	gi|139948632	433	235	235	93	94	100	16	1	1	1	1	Bos taurus	MER207346	1e-117	Uncharacterized protein - Bos taurus - integral component of membrane	2e-67								GO:0042612	MHC class I protein complex	A transmembrane protein complex composed of a MHC class I alpha chain and an invariant beta2-microglobin chain, and with or without a bound peptide antigen. Class I here refers to classical class I molecules. [GOC:add, GOC:jl, ISBN:0120781859, ISBN:0781735149]				3e-46	GO:0002474	antigen processing and presentation of peptide antigen via MHC class I	The process in which an antigen-presenting cell expresses a peptide antigen on its cell surface in association with an MHC class I protein complex. Class I here refers to classical class I molecules. [GOC:add, ISBN:0781735149, PMID:15224092, PMID:15771591]	peptide antigen processing and presentation via MHC class I EXACT []
tr|F1N514|F1N514_BOVIN	63	M	453	B. taurus	CD5 antigen-like precursor	imm	GO	0	100	SR	8E-027	SR 8e-027| SRCR 3e-025| SRCR_2 | DppA | RGP | PRK07118 | PRK07504 11| HGD-D 14| flagell_flgL 14| PRK10908 14|	CD5 antigen-like precursor	0.0	gi|156120885	941	453	451	96	97	100	14	2	1	1	1	Bos taurus	MER521447	5e-94	Uncharacterized protein - Bos taurus - scavenger receptor activity - receptor-mediated endocytosis - membrane	0	GO:0005044	scavenger receptor activity	Combining with any modified low-density lipoprotein (LDL) or other polyanionic ligand and delivering the ligand into the cell via endocytosis. Ligands include acetylated and oxidized LDL, Gram-positive and Gram-negative bacteria, apoptotic cells, beta-amyloid fibrils, and advanced glycation end products (AGEs). [GOC:bf, PMID:11790542, PMID:12379907, PMID:12621157, PMID:20981357]	macrophage receptor activity NARROW []			0	GO:0016020	membrane	Double layer of lipid molecules that encloses all cells, and, in eukaryotes, many organelles; may be a single or double lipid bilayer; also includes associated proteins. [GOC:mah, ISBN:0815316194]				0	GO:0006898	receptor-mediated endocytosis	An endocytosis process in which cell surface receptors ensure specificity of transport. A specific receptor on the cell surface binds tightly to the extracellular macromolecule (the ligand) that it recognizes; the plasma-membrane region containing the receptor-ligand complex then undergoes endocytosis, forming a transport vesicle containing the receptor-ligand complex and excluding most other pla…	receptor mediated endocytosis EXACT []
tr|G3N0V0|G3N0V0_BOVIN	33	A	326	B. taurus	Ig gamma-2 chain C region	imm	GO	0	100.9	IgC_CH1	8E-023	IgC_CH1 8e-023| IgC_CH4 3e-022| IgC 8e-017| IGc1 6e-013| IgC_L 2e-009| IgC_CH3 1e-008| C1-set 9e-008| IgC_TCR_beta 5e-007| IgC_CH2_IgE 3e-006| IgC_Tapasin_R 1e-005|	IgG heavy chain precursor	1E-124	gi|47523192	449	332	474	67	76	70	108	10	147	1	1	Sus scrofa	MER207299	1e-151	Uncharacterized protein - Canis lupus familiaris - integral component of membrane	0	GO:0003823	antigen binding	Interacting selectively and non-covalently with an antigen, any substance which is capable of inducing a specific immune response and of reacting with the products of that response, the specific antibody or specifically sensitized T-lymphocytes, or both. Binding may counteract the biological activity of the antigen. [GOC:jl, ISBN:0198506732, ISBN:0721662544]	antibody RELATED []			1e-124	GO:0005576	extracellular region	The space external to the outermost structure of a cell. For cells without external protective or external encapsulating structures this refers to space outside of the plasma membrane. This term covers the host cell environment outside an intracellular parasite. [GOC:go_curators]	extracellular EXACT []			1e-124	GO:0006956	complement activation	Any process involved in the activation of any of the steps of the complement cascade, which allows for the direct killing of microbes, the disposal of immune complexes, and the regulation of other immune processes; the initial steps of complement activation involve one of three pathways, the classical pathway, the alternative pathway, and the lectin pathway, all of which lead to the terminal comp…	complement activity RELATED []
tr|Q3SYR8|Q3SYR8_BOVIN	13	M	157	B. taurus	Immunoglobulin J chain	imm	REFSEQ-VERTEBRATES	2e-87	100	Ig_J_chain	1E-059	Ig_J_chain 1e-059| RE_CfrBI | flgB | PsbL | COG5354 | COG3771 | psbL | Herpes_Helicase 11| RWD 14| PRK13721 14|	immunoglobulin J chain	2E-087	gi|555970171	323	157	157	100	100	100	0	0	1	1	1	Bos mutus	MER504760	1.6	Immunoglobulin J chain - Homo sapiens - retina homeostasis - adaptive immune response - glomerular filtration - antigen binding - extracellular region - extracellular space - immune response - antibacterial humoral response - IgA binding - positive regulation of protein oligomerization - protein homodimerization activity - innate immune response - positive regulation of respiratory burst - extrac…	2e-68	GO:0003823	antigen binding	Interacting selectively and non-covalently with an antigen, any substance which is capable of inducing a specific immune response and of reacting with the products of that response, the specific antibody or specifically sensitized T-lymphocytes, or both. Binding may counteract the biological activity of the antigen. [GOC:jl, ISBN:0198506732, ISBN:0721662544]	antibody RELATED []			2e-68	GO:0005576	extracellular region	The space external to the outermost structure of a cell. For cells without external protective or external encapsulating structures this refers to space outside of the plasma membrane. This term covers the host cell environment outside an intracellular parasite. [GOC:go_curators]	extracellular EXACT []			2e-68	GO:0001895	retina homeostasis	A tissue homeostatic process involved in the maintenance of an internal equilibrium within the retina of the eye, including control of cellular proliferation and death and control of metabolic function. [GOC:add, GOC:dph, GOC:tb, PMID:15365173, PMID:15365178]
tr|F1MJ28|F1MJ28_BOVIN	122	M	842	B. taurus	Glycogen phosphorylase, muscle form	met/carb	GO	0	100	GT1_Glycogen_Ph	0.0	GT1_Glycogen_Phosphorylase | P_ylase | Phosphorylase | PRK14986 | PRK14985 | GlgP | more_P_ylases 5e-022| GT1_Glycogen_Phosphorylase_like 6e-020| FH2 | RasGAP_IQGAP2 |	glycogen phosphorylase, muscle form	0.0	gi|28461197	1708	842	842	99	100	100	1	0	1	1	1	Bos taurus	MER125415	3e-07	Phosphorylase - Bos taurus - glycogen catabolic process - glycogen phosphorylase activity - pyridoxal phosphate binding	0	GO:0008184	glycogen phosphorylase activity	Catalysis of the reaction: glycogen + phosphate = maltodextrin + alpha-D-glucose 1-phosphate. [EC:2.4.1.1, MetaCyc:GLYCOPHOSPHORYL-RXN]				0								GO:0005980	glycogen catabolic process	The chemical reactions and pathways resulting in the breakdown of glycogen, a polydisperse, highly branched glucan composed of chains of D-glucose residues. [ISBN:0198506732]	glycogen breakdown EXACT []
sp|Q2KJE5|G3PT_BOVIN	42	M	395	B. taurus	Glyceraldehyde-3-phosphate dehydrogenase	met/energy	MEROPS	1e-17	10.2	PLN02272	1E-126	PLN02272 e-126| PLN02358 e-119| gapA e-115| PTZ00023 e-115| GAPDH-I 2e-097| PTZ00434 6e-095| GapA 3e-092| PRK07729 4e-083| PRK07403 4e-077| PLN02237 2e-073|	glyceraldehyde-3-phosphate dehydrogenase, testis-specific	0.0	gi|110626121	801	395	395	100	100	100	0	0	1	1	1	Bos taurus	MER597727	1e-17	Glyceraldehyde-3-phosphate dehydrogenase, testis-specific - Bos taurus - glyceraldehyde-3-phosphate dehydrogenase (NAD+) (phosphorylating) activity - cytoplasm - glucose metabolic process - glycolytic process - sperm motility - motile cilium - NADP binding - NAD binding - oxidation-reduction process	0	GO:0004365	glyceraldehyde-3-phosphate dehydrogenase (NAD+) (phosphorylating) activity	Catalysis of the reaction: D-glyceraldehyde 3-phosphate + phosphate + NAD+ = 3-phospho-D-glyceroyl phosphate + NADH + H+. [EC:1.2.1.12]	3-phosphoglyceraldehyde dehydrogenase activity EXACT [EC:1.2.1.12]	EC:1.2.1.12		0	GO:0005737	cytoplasm	All of the contents of a cell excluding the plasma membrane and nucleus, but including other subcellular structures. [ISBN:0198547684]				0	GO:0006006	glucose metabolic process	The chemical reactions and pathways involving glucose, the aldohexose gluco-hexose. D-glucose is dextrorotatory and is sometimes known as dextrose; it is an important source of energy for living organisms and is found free as well as combined in homo- and hetero-oligosaccharides and polysaccharides. [ISBN:0198506732]	cellular glucose metabolic process EXACT [GOC:vw]
sp|Q3Y5Z3|ADIPO_BOVIN	25	M	240	B. taurus	Adiponectin	met/lipd	GO	0	100	C1Q	6E-032	C1Q 6e-032| C1q 2e-026| Collagen 3e-009| CuRO_1_Fet3p | PLN02191 | DUF1860 | typeII_sec_gspG | Drf_FH1 | PRK08315 | CBFNT |	adiponectin isoform X1	1E-143	gi|528936961	509	240	253	100	100	95	0	0	14	1	1	Bos taurus	MER541012	4e-46	Adiponectin - Bos taurus - positive regulation of protein phosphorylation - receptor binding - hormone activity - collagen trimer - extracellular space - endoplasmic reticulum - glucose metabolic process - fatty acid beta-oxidation - response to glucose - positive regulation of signal transduction - cell surface - negative regulation of platelet-derived growth factor receptor signaling pathway - …	0	GO:0005102	receptor binding	Interacting selectively and non-covalently with one or more specific sites on a receptor molecule, a macromolecule that undergoes combination with a hormone, neurotransmitter, drug or intracellular messenger to initiate a change in cell function. [GOC:bf, GOC:ceb, ISBN:0198506732]	receptor ligand NARROW []			1e-144	GO:0005581	collagen trimer	A protein complex consisting of three collagen chains assembled into a left-handed triple helix. These trimers typically assemble into higher order structures. [GOC:dos, GOC:mah, ISBN:0721639976, PMID:19693541, PMID:21421911]				1e-144	GO:0001934	positive regulation of protein phosphorylation	Any process that activates or increases the frequency, rate or extent of addition of phosphate groups to amino acids within a protein. [GOC:hjd]	activation of protein amino acid phosphorylation NARROW []
tr|E1BBP7|E1BBP7_BOVIN	5	M	104	B. taurus	Histone H4	nr	GO	3e-54	100	PLN00035	3E-048	PLN00035 3e-048| PTZ00015 2e-036| H4 1e-033| H4 1e-032| PLN00163 1e-026| HHT1 5e-011| Histone 0.030| CENP-S | TAF | RplO |	LOW QUALITY PROTEIN: histone H4	4E-047	gi|528905903	189	104	126	94	95	83	6	1	1	1	1	Bos taurus	MER221299	0.22	Histone H4 - Bos taurus - nucleosome - DNA binding - nucleolus - nucleosome assembly - actin cytoskeleton - protein heterodimerization activity	3e-54	GO:0003677	DNA binding	Any molecular function by which a gene product interacts selectively and non-covalently with DNA (deoxyribonucleic acid). [GOC:dph, GOC:jl, GOC:tb, GOC:vw]	microtubule/chromatin interaction RELATED []			3e-54	GO:0000786	nucleosome	A complex comprised of DNA wound around a multisubunit core and associated proteins, which forms the primary packing unit of DNA into higher order structures. [GOC:elh]				3e-54	GO:0006334	nucleosome assembly	The aggregation, arrangement and bonding together of a nucleosome, the beadlike structural units of eukaryotic chromatin composed of histones and DNA. [GOC:mah]	histone chaperone RELATED [GOC:vw]
tr|F2Z4I6|F2Z4I6_BOVIN	6	M	130	B. taurus	Histone H2A	nr	GO	1e-67	100	PLN00153	2E-049	PLN00153 2e-049| H2A 4e-049| PTZ00017 9e-048| PLN00157 9e-048| H2A 1e-047| HTA1 1e-045| PLN00156 6e-045| PLN00154 2e-031| PTZ00252 4e-027| PLN00155 2e-017|	histone H2A type 2-A-like	9E-067	gi|73981516	254	130	130	100	100	100	0	0	1	1	1	Canis lupus familiaris	MER108483	0.86	Histone H2A type 2-A - Rattus norvegicus - nucleosome - DNA binding - nucleus - nucleosome assembly - protein heterodimerization activity	1e-67	GO:0003677	DNA binding	Any molecular function by which a gene product interacts selectively and non-covalently with DNA (deoxyribonucleic acid). [GOC:dph, GOC:jl, GOC:tb, GOC:vw]	microtubule/chromatin interaction RELATED []			1e-67	GO:0000786	nucleosome	A complex comprised of DNA wound around a multisubunit core and associated proteins, which forms the primary packing unit of DNA into higher order structures. [GOC:elh]				1e-67	GO:0006334	nucleosome assembly	The aggregation, arrangement and bonding together of a nucleosome, the beadlike structural units of eukaryotic chromatin composed of histones and DNA. [GOC:mah]	histone chaperone RELATED [GOC:vw]
tr|Q17QG8|Q17QG8_BOVIN	8	M	143	B. taurus	Histone H2A-like	nr	GO	5e-75	100	H2A	3E-050	H2A 3e-050| PTZ00017 4e-050| PLN00153 1e-049| PLN00157 3e-049| H2A 2e-048| PLN00156 3e-045| HTA1 5e-045| PLN00154 3e-031| PTZ00252 3e-026| PLN00155 7e-018|	histone H2A.x-like	4E-074	gi|545497152	279	143	143	100	100	100	0	0	1	1	1	Canis lupus familiaris	MER349174	0.41	Histone H2A - Sus scrofa - DNA damage checkpoint - double-strand break repair via homologous recombination - chromosome, telomeric region - nucleosome - nuclear chromatin - condensed nuclear chromosome - male germ cell nucleus - XY body - damaged DNA binding - replication fork - nucleosome assembly - spermatogenesis - enzyme binding - histone binding - protein heterodimerization activity	5e-75	GO:0003684	damaged DNA binding	Interacting selectively and non-covalently with damaged DNA. [GOC:jl]	DNA repair enzyme RELATED []			5e-75	GO:0000781	chromosome, telomeric region	The terminal region of a linear chromosome that includes the telomeric DNA repeats and associated proteins. [GOC:elh]	telomere RELATED []			5e-75	GO:0000077	DNA damage checkpoint	A cell cycle checkpoint that regulates progression through the cell cycle in response to DNA damage. A DNA damage checkpoint may blocks cell cycle progression (in G1, G2 or metaphase) or slow the rate at which S phase proceeds. [GOC:mtg_cell_cycle]	DNA damage response, signal transduction resulting in cell cycle arrest NARROW []
sp|P19120|HSP7C_BOVIN	108	M	650	B. taurus	Heat shock 70 kDa protein	pm	CDD	0	100	PTZ00009	0.0	PTZ00009 | HSP70 | HSPA1-2_6-8-like_NBD | prok_dnaK e-175| dnaK e-171| PTZ00400 e-170| DnaK e-169| dnaK e-166| PRK13411 e-163| PLN03184 e-158|	heat shock cognate 71 kDa protein	0.0	gi|562839407	1283	650	650	100	100	100	0	0	1	1	1	Tupaia chinensis	MER220621	2e-38	Heat shock cognate 71 kDa protein - Bos taurus - Prp19 complex - protein binding - ATP binding - nucleus - spliceosomal complex - nucleolus - cytosol - plasma membrane - ATP catabolic process - transcription, DNA-templated - mRNA processing - response to stress - RNA splicing - ribonucleoprotein complex - melanosome - ATPase activity, coupled - negative regulation of transcription, DNA-templated …	0	GO:0005515	protein binding	Interacting selectively and non-covalently with any protein or protein complex (a complex of two or more proteins that may include other nonprotein molecules). [GOC:go_curators]	alpha-2 macroglobulin receptor-associated protein activity RELATED []			0	GO:0000974	Prp19 complex	A protein complex consisting of Prp19 and associated proteins that is involved in the transition from the precatalytic spliceosome to the activated form that catalyzes step 1 of splicing, and which remains associated with the spliceosome through the second catalytic step. It is widely conserved, found in both yeast and mammals, though the exact composition varies. In S. cerevisiae, it contains Pr…	nineteen complex NARROW []			0	GO:0006200	ATP catabolic process	The chemical reactions and pathways resulting in the breakdown of ATP, adenosine 5'-triphosphate, a universally important coenzyme and enzyme regulator. [GOC:ai]	ATP breakdown EXACT []
sp|Q76LV2|HS90A_BOVIN	116	M	733	B. taurus	Heat shock protein 83 kDa	pm	CDD	0	102.1	PTZ00272	0.0	PTZ00272 | HSP90 | HtpG e-160| PTZ00130 e-152| PRK05218 2e-099| PRK14083 5e-020| PRK03918 2e-008| Daxx 8e-008| SMC_N 4e-007| SbcC 4e-007|	heat shock protein HSP 90-alpha isoform X1	0.0	gi|528999775	1452	733	776	100	100	94	0	0	44	1	1	Bos taurus	MER256873	1e-117	Heat shock protein HSP 90-alpha - Bos taurus - protein binding - ATP binding - extracellular region - cytoplasm - mitochondrion - plasma membrane - ATP catabolic process - protein folding - response to stress - ATPase activity - nitric-oxide synthase regulator activity - TPR domain binding - melanosome - protein homodimerization activity - protein import into mitochondrial outer membrane - positi…	0	GO:0005515	protein binding	Interacting selectively and non-covalently with any protein or protein complex (a complex of two or more proteins that may include other nonprotein molecules). [GOC:go_curators]	alpha-2 macroglobulin receptor-associated protein activity RELATED []			0	GO:0005576	extracellular region	The space external to the outermost structure of a cell. For cells without external protective or external encapsulating structures this refers to space outside of the plasma membrane. This term covers the host cell environment outside an intracellular parasite. [GOC:go_curators]	extracellular EXACT []			0	GO:0006200	ATP catabolic process	The chemical reactions and pathways resulting in the breakdown of ATP, adenosine 5'-triphosphate, a universally important coenzyme and enzyme regulator. [GOC:ai]	ATP breakdown EXACT []
sp|P0CH28|UBC_BOVIN	110	M	690	B. taurus	Polyubiquitin-C	prot	GO	0	100	Ubiquitin	1E-036	Ubiquitin 1e-036| ubiquitin 3e-021| Nedd8 1e-020| UBQ 1e-020| UBL 1e-020| PTZ00044 1e-016| AN1_N 4e-015| Scythe_N 1e-011| parkin_N 7e-011| RAD23_N 5e-010|	polyubiquitin-C isoform X3	0.0	gi|555973767	1337	690	690	100	100	100	0	0	1	1	1	Bos mutus	MER452039	7e-47	Polyubiquitin-C - Bos taurus - nucleus - cytoplasm	0	GO:0002020	protease binding	Interacting selectively and non-covalently with any protease or peptidase. [GOC:hjd]				0	GO:0005654	nucleoplasm	That part of the nuclear content other than the chromosomes or the nucleolus. [GOC:ma, ISBN:0124325653]				0	GO:0000082	G1/S transition of mitotic cell cycle	The mitotic cell cycle transition by which a cell in G1 commits to S phase. The process begins with the build up of G1 cyclin-dependent kinase (G1 CDK), resulting in the activation of transcription of G1 cyclins. The process ends with the positive feedback of the G1 cyclins on the G1 CDK which commits the cell to S phase, in which DNA replication is initiated. [GOC:mtg_cell_cycle]
sp|P00760|TRY1_BOVIN	27	M	246	B. taurus	Cationic trypsin	s/protease	GO	0	100	Tryp_SPc	1E-060	Tryp_SPc 1e-060| Trypsin 2e-060| Tryp_SPc 3e-059| COG5640 2e-021| DUF1986 | arch_FMN | PRK09583 | PRK08411 | Thaumatin | PTK_Jak_rpt1 |	cationic trypsin isoform X1	1E-142	gi|528947854	506	246	246	100	100	100	0	0	1	1	1	Bos taurus	MER000024	1e-142	Cationic trypsin - Bos taurus - serine-type endopeptidase activity - protein binding - extracellular space - proteolysis - digestion - metal ion binding	0	GO:0004252	serine-type endopeptidase activity	Catalysis of the hydrolysis of internal, alpha-peptide bonds in a polypeptide chain by a catalytic mechanism that involves a catalytic triad consisting of a serine nucleophile that is activated by a proton relay involving an acidic residue (e.g. aspartate or glutamate) and a basic residue (usually histidine). [GOC:mah, http://merops.sanger.ac.uk/about/glossary.htm#CATTYPE, ISBN:0716720094]	blood coagulation factor activity RELATED []	EC:3.4.21		1e-143	GO:0005615	extracellular space	That part of a multicellular organism outside the cells proper, usually taken to be outside the plasma membranes, and occupied by fluid. [ISBN:0198547684]	intercellular space RELATED []			1e-143	GO:0006508	proteolysis	The hydrolysis of proteins into smaller polypeptides and/or amino acids by cleavage of their peptide bonds. [GOC:bf, GOC:mah]	ATP-dependent proteolysis NARROW [GOC:mah]
sp|Q29463|TRY2_BOVIN	28	M	247	B. taurus	Anionic trypsin	s/protease	GO	0	100	Trypsin	2E-059	Trypsin 2e-059| Tryp_SPc 3e-059| Tryp_SPc 1e-057| COG5640 9e-015| Thaumatin | DUF3895 | TLP-PA | COG3002 10| Phage_holin_T 14| SR_beta 14|	anionic trypsin-like	1E-144	gi|555978048	514	247	247	99	99	100	2	0	1	1	1	Bos mutus	MER002730	1e-146	Anionic trypsin - Bos taurus - serine-type endopeptidase activity - calcium ion binding - extracellular region - extracellular space - proteolysis - digestion - collagen catabolic process	0	GO:0004252	serine-type endopeptidase activity	Catalysis of the hydrolysis of internal, alpha-peptide bonds in a polypeptide chain by a catalytic mechanism that involves a catalytic triad consisting of a serine nucleophile that is activated by a proton relay involving an acidic residue (e.g. aspartate or glutamate) and a basic residue (usually histidine). [GOC:mah, http://merops.sanger.ac.uk/about/glossary.htm#CATTYPE, ISBN:0716720094]	blood coagulation factor activity RELATED []	EC:3.4.21		1e-146	GO:0005576	extracellular region	The space external to the outermost structure of a cell. For cells without external protective or external encapsulating structures this refers to space outside of the plasma membrane. This term covers the host cell environment outside an intracellular parasite. [GOC:go_curators]	extracellular EXACT []			1e-146	GO:0006508	proteolysis	The hydrolysis of proteins into smaller polypeptides and/or amino acids by cleavage of their peptide bonds. [GOC:bf, GOC:mah]	ATP-dependent proteolysis NARROW [GOC:mah]
sp|A2I7N0|SPA34_BOVIN	48	M	411	B. taurus	Alpha-1-antitrypsin-like	s/protinh	CDD	0	100.2	alpha-1-antitry	1E-106	alpha-1-antitrypsin_like e-106| SERPIN 3e-098| Serpin 2e-085| SERPIN 3e-068| PAI-2 4e-059| ovalbumin_like 2e-057| HCII 1e-050| ov-serpin 2e-050| PZI 8e-050| COG4826 3e-049|	serpin A3-3 precursor	0.0	gi|84000377	801	411	411	99	99	100	2	0	1	1	1	Bos taurus	MER078865	0	Serpin A3-4 - Bos taurus - serine-type endopeptidase inhibitor activity - extracellular region - extracellular space - negative regulation of endopeptidase activity - regulation of proteolysis - cytoplasmic vesicle - chromaffin granule	0	GO:0004867	serine-type endopeptidase inhibitor activity	Stops, prevents or reduces the activity of serine-type endopeptidases, enzymes that catalyze the hydrolysis of nonterminal peptide bonds in a polypeptide chain; a serine residue (and a histidine residue) are at the active center of the enzyme. [GOC:ai]	serine protease inhibitor activity EXACT []			0	GO:0005576	extracellular region	The space external to the outermost structure of a cell. For cells without external protective or external encapsulating structures this refers to space outside of the plasma membrane. This term covers the host cell environment outside an intracellular parasite. [GOC:go_curators]	extracellular EXACT []			0	GO:0010951	negative regulation of endopeptidase activity	Any process that decreases the frequency, rate or extent of endopeptidase activity, the endohydrolysis of peptide bonds within proteins. [GOC:dph, GOC:tb]
sp|A6QPQ2|SPA38_BOVIN	54	M	418	B. taurus	Alpha-1-antitrypsin-like	s/protinh	CDD	0	100.8	alpha-1-antitry	1E-107	alpha-1-antitrypsin_like e-107| SERPIN e-101| Serpin 2e-085| SERPIN 9e-070| PAI-2 3e-054| ovalbumin_like 5e-051| PZI 1e-049| COG4826 1e-049| HCII 5e-049| ov-serpin 4e-047|	serpin A3-8 isoform X1	0.0	gi|528999831	820	418	418	99	99	100	1	0	1	1	1	Bos taurus	MER078834	0	Serpin A3-8 - Bos taurus - serine-type endopeptidase inhibitor activity - extracellular region - extracellular space - negative regulation of endopeptidase activity - regulation of proteolysis - cytoplasmic vesicle - chromaffin granule	0	GO:0004867	serine-type endopeptidase inhibitor activity	Stops, prevents or reduces the activity of serine-type endopeptidases, enzymes that catalyze the hydrolysis of nonterminal peptide bonds in a polypeptide chain; a serine residue (and a histidine residue) are at the active center of the enzyme. [GOC:ai]	serine protease inhibitor activity EXACT []			0	GO:0005576	extracellular region	The space external to the outermost structure of a cell. For cells without external protective or external encapsulating structures this refers to space outside of the plasma membrane. This term covers the host cell environment outside an intracellular parasite. [GOC:go_curators]	extracellular EXACT []			0	GO:0010951	negative regulation of endopeptidase activity	Any process that decreases the frequency, rate or extent of endopeptidase activity, the endohydrolysis of peptide bonds within proteins. [GOC:dph, GOC:tb]
sp|P00974|BPT1_BOVIN	2	M	100	B. taurus	Pancreatic trypsin inhibitor	s/protinh	GO	9e-56	100	KU	6E-014	KU 6e-014| KU 8e-014| Kunitz_BPTI 1e-013| DacB | Cytomega_US3 | flgH | FI 11| COG4254 11| PLN02923 14| xylanase_inhibitor_I_like 18|	pancreatic trypsin inhibitor precursor	2E-053	gi|157744502	210	100	100	97	99	100	3	0	1	1	1	Bos taurus	MER017835	1e-55	Pancreatic trypsin inhibitor - Bos taurus - serine-type endopeptidase inhibitor activity - protein binding - extracellular region - negative regulation of endopeptidase activity - potassium channel inhibitor activity	9e-56	GO:0004867	serine-type endopeptidase inhibitor activity	Stops, prevents or reduces the activity of serine-type endopeptidases, enzymes that catalyze the hydrolysis of nonterminal peptide bonds in a polypeptide chain; a serine residue (and a histidine residue) are at the active center of the enzyme. [GOC:ai]	serine protease inhibitor activity EXACT []			9e-56	GO:0005576	extracellular region	The space external to the outermost structure of a cell. For cells without external protective or external encapsulating structures this refers to space outside of the plasma membrane. This term covers the host cell environment outside an intracellular parasite. [GOC:go_curators]	extracellular EXACT []			9e-56	GO:0010951	negative regulation of endopeptidase activity	Any process that decreases the frequency, rate or extent of endopeptidase activity, the endohydrolysis of peptide bonds within proteins. [GOC:dph, GOC:tb]
sp|P01044|KNG1_BOVIN	103	M	621	B. taurus	Kininogen-2	s/protinh	GO	0	100.3	CY	5E-008	CY 5e-008| Cystatin 7e-008| CY 4e-007| ureE 0.002| PRK09565 0.007| ureE 0.009| PRK10737 0.011| PRP 0.025| PRK10019 0.043| BAF1_ABF1 0.073|	kininogen-2 isoform I precursor	0.0	gi|164450479	1295	621	621	99	99	100	3	0	1	1	1	Bos taurus	MER018590	0	Kininogen-1 - Bos taurus - cysteine-type endopeptidase inhibitor activity - receptor binding - extracellular space - inflammatory response - negative regulation of cell adhesion - positive regulation of cytosolic calcium ion concentration - blood coagulation - negative regulation of endopeptidase activity - negative regulation of blood coagulation - vasodilation	0	GO:0004869	cysteine-type endopeptidase inhibitor activity	Stops, prevents or reduces the activity of a cysteine-type endopeptidase, any enzyme that hydrolyzes peptide bonds in polypeptides by a mechanism in which the sulfhydryl group of a cysteine residue at the active center acts as a nucleophile. [GOC:dph, GOC:tb]	cysteine protease inhibitor activity EXACT [GOC:dph, GOC:tb]			0	GO:0005615	extracellular space	That part of a multicellular organism outside the cells proper, usually taken to be outside the plasma membranes, and occupied by fluid. [ISBN:0198547684]	intercellular space RELATED []			0	GO:0006954	inflammatory response	The immediate defensive reaction (by vertebrate tissue) to infection or injury caused by chemical or physical agents. The process is characterized by local vasodilation, extravasation of plasma into intercellular spaces and accumulation of white blood cells and macrophages. [GO_REF:0000022, GOC:mtg_15nov05, ISBN:0198506732]	Inflammation BROAD []
sp|Q1JPB0|ILEU_BOVIN	41	M	377	B. taurus	Leukocyte elastase inhibitor	s/protinh	GO	0	100	PAI-2	1E-129	PAI-2 e-129| ovalbumin_like e-108| ov-serpin e-107| Serpin 1e-095| maspin_like 2e-091| SERPIN 2e-084| SERPIN 2e-082| antithrombin-III_like 4e-068| COG4826 1e-064| alpha-1-antitrypsin_like 4e-064|	leukocyte elastase inhibitor	0.0	gi|331028727	739	377	377	100	100	100	0	0	1	1	1	Bos taurus	MER056391	0	Leukocyte elastase inhibitor - Bos taurus - serine-type endopeptidase inhibitor activity - extracellular space - cytoplasm - negative regulation of endopeptidase activity - regulation of proteolysis	0	GO:0004867	serine-type endopeptidase inhibitor activity	Stops, prevents or reduces the activity of serine-type endopeptidases, enzymes that catalyze the hydrolysis of nonterminal peptide bonds in a polypeptide chain; a serine residue (and a histidine residue) are at the active center of the enzyme. [GOC:ai]	serine protease inhibitor activity EXACT []			0	GO:0005615	extracellular space	That part of a multicellular organism outside the cells proper, usually taken to be outside the plasma membranes, and occupied by fluid. [ISBN:0198547684]	intercellular space RELATED []			0	GO:0010951	negative regulation of endopeptidase activity	Any process that decreases the frequency, rate or extent of endopeptidase activity, the endohydrolysis of peptide bonds within proteins. [GOC:dph, GOC:tb]
sp|Q7SIH1|A2MG_BOVIN	137	M	1510	B. taurus	Alpha-2-macroglobulin	s/protinh	GO	0	100	A2M_2	6E-091	A2M_2 6e-091| A2M_like 6e-058| A2M_comp 2e-053| complement_C3_C4_C5 3e-040| ISOPREN_C2_like 9e-023| A2M 3e-018| A2M_recep 3e-015| A2M_N 3e-011| COG2373 4e-008| A2M_N_2 1e-007|	alpha-2-macroglobulin precursor	0.0	gi|157954061	3010	1510	1510	100	100	100	0	0	1	1	1	Bos taurus	MER030330	0	Alpha-2-macroglobulin - Bos taurus - negative regulation of complement activation, lectin pathway - protease binding - serine-type endopeptidase inhibitor activity - extracellular space - negative regulation of endopeptidase activity - interleukin-8 binding - interleukin-1 binding - tumor necrosis factor binding - stem cell differentiation - extracellular vesicular exosome	0	GO:0002020	protease binding	Interacting selectively and non-covalently with any protease or peptidase. [GOC:hjd]				0	GO:0005615	extracellular space	That part of a multicellular organism outside the cells proper, usually taken to be outside the plasma membranes, and occupied by fluid. [ISBN:0198547684]	intercellular space RELATED []			0	GO:0001869	negative regulation of complement activation, lectin pathway	Any process that stops, prevents, or reduces the rate of complement activation by the lectin pathway. [GOC:add, ISBN:0781735149]	down regulation of complement activation, lectin pathway EXACT []
sp|Q9TTE1|SPA31_BOVIN	49	M	411	B. taurus	Alpha-1-antitrypsin_like	s/protinh	CDD	0	100.2	alpha-1-antitry	1E-108	alpha-1-antitrypsin_like e-108| SERPIN e-100| Serpin 2e-085| SERPIN 7e-070| PAI-2 4e-059| ovalbumin_like 1e-056| ov-serpin 6e-052| PZI 6e-050| COG4826 6e-050| antithrombin-III_like 8e-049|	serpin A3-1 precursor	0.0	gi|31340900	796	411	411	99	99	100	2	0	1	1	1	Bos taurus	MER018691	0	Serpin A3-1 - Bos taurus - serine-type endopeptidase inhibitor activity - cysteine-type endopeptidase inhibitor activity - extracellular space - cytoplasm - negative regulation of endopeptidase activity - cytoplasmic vesicle - chromaffin granule	0	GO:0004867	serine-type endopeptidase inhibitor activity	Stops, prevents or reduces the activity of serine-type endopeptidases, enzymes that catalyze the hydrolysis of nonterminal peptide bonds in a polypeptide chain; a serine residue (and a histidine residue) are at the active center of the enzyme. [GOC:ai]	serine protease inhibitor activity EXACT []			0	GO:0005615	extracellular space	That part of a multicellular organism outside the cells proper, usually taken to be outside the plasma membranes, and occupied by fluid. [ISBN:0198547684]	intercellular space RELATED []			0	GO:0010951	negative regulation of endopeptidase activity	Any process that decreases the frequency, rate or extent of endopeptidase activity, the endohydrolysis of peptide bonds within proteins. [GOC:dph, GOC:tb]
tr|F1MNL7|F1MNL7_BOVIN	4	M	100	B. taurus	Pancreatic trypsin inhibitor	s/protinh	GO	5e-56	100	KU	2E-014	KU 2e-014| KU 2e-014| Kunitz_BPTI 3e-014| PRK04168 | DacB | Cytomega_US3 | SH2_Src_Lyn | flgH | PLN02923 11| PLN02578 11|	pancreatic trypsin inhibitor precursor	1E-052	gi|157744502	207	99	100	96	97	99	3	0	1	1	1	Bos taurus	MER053885	2e-53	Uncharacterized protein - Bos taurus - serine-type endopeptidase inhibitor activity - negative regulation of endopeptidase activity	5e-56	GO:0004867	serine-type endopeptidase inhibitor activity	Stops, prevents or reduces the activity of serine-type endopeptidases, enzymes that catalyze the hydrolysis of nonterminal peptide bonds in a polypeptide chain; a serine residue (and a histidine residue) are at the active center of the enzyme. [GOC:ai]	serine protease inhibitor activity EXACT []			8e-52	GO:0005576	extracellular region	The space external to the outermost structure of a cell. For cells without external protective or external encapsulating structures this refers to space outside of the plasma membrane. This term covers the host cell environment outside an intracellular parasite. [GOC:go_curators]	extracellular EXACT []			8e-52	GO:0010951	negative regulation of endopeptidase activity	Any process that decreases the frequency, rate or extent of endopeptidase activity, the endohydrolysis of peptide bonds within proteins. [GOC:dph, GOC:tb]
tr|F1MSZ6|F1MSZ6_BOVIN	69	M	465	B. taurus	Antithrombin	s/protinh	CDD	0	100	antithrombin-II	1E-170	antithrombin-III_like e-170| SERPIN 8e-078| ovalbumin_like 6e-072| Serpin 9e-071| PAI-2 2e-070| SERPIN 3e-069| ov-serpin 9e-058| neuroserpin 6e-054| COG4826 2e-053| alpha-1-antitrypsin_like 4e-053|	antithrombin-III	0.0	gi|555957525	924	465	465	100	100	100	0	0	1	1	1	Bos mutus	MER434615	0	Antithrombin-III - Bos taurus - protease binding - serine-type endopeptidase inhibitor activity - extracellular space - heparin binding - negative regulation of endopeptidase activity - regulation of blood coagulation, intrinsic pathway	0	GO:0002020	protease binding	Interacting selectively and non-covalently with any protease or peptidase. [GOC:hjd]				0	GO:0005615	extracellular space	That part of a multicellular organism outside the cells proper, usually taken to be outside the plasma membranes, and occupied by fluid. [ISBN:0198547684]	intercellular space RELATED []			0	GO:0010951	negative regulation of endopeptidase activity	Any process that decreases the frequency, rate or extent of endopeptidase activity, the endohydrolysis of peptide bonds within proteins. [GOC:dph, GOC:tb]
tr|G3X7A8|G3X7A8_BOVIN	3	M	100	B. taurus	Spleen trypsin inhibitor I	s/protinh	GO	2e-55	100	KU	4E-014	KU 4e-014| KU 6e-014| Kunitz_BPTI 8e-014| PLN02578 | Cytomega_US3 | xylanase_inhibitor_I_like | DacB | flgH | PLN02923 11| FI 11|	spleen trypsin inhibitor I precursor	3E-054	gi|45429979	213	100	100	99	100	100	1	0	1	1	1	Bos taurus	MER017872	5e-55	Uncharacterized protein - Bos taurus - serine-type endopeptidase inhibitor activity - negative regulation of endopeptidase activity	2e-55	GO:0004867	serine-type endopeptidase inhibitor activity	Stops, prevents or reduces the activity of serine-type endopeptidases, enzymes that catalyze the hydrolysis of nonterminal peptide bonds in a polypeptide chain; a serine residue (and a histidine residue) are at the active center of the enzyme. [GOC:ai]	serine protease inhibitor activity EXACT []			3e-55	GO:0005576	extracellular region	The space external to the outermost structure of a cell. For cells without external protective or external encapsulating structures this refers to space outside of the plasma membrane. This term covers the host cell environment outside an intracellular parasite. [GOC:go_curators]	extracellular EXACT []			3e-55	GO:0010951	negative regulation of endopeptidase activity	Any process that decreases the frequency, rate or extent of endopeptidase activity, the endohydrolysis of peptide bonds within proteins. [GOC:dph, GOC:tb]
tr|G8JKW7|G8JKW7_BOVIN	50	M	412	B. taurus	Alpha-1-antitrypsin_like	s/protinh	CDD	0	100.2	alpha-1-antitry	1E-109	alpha-1-antitrypsin_like e-109| SERPIN 4e-099| Serpin 6e-087| SERPIN 1e-068| PAI-2 2e-060| ovalbumin_like 7e-059| HCII 5e-052| COG4826 2e-051| ov-serpin 1e-050| bacterial_SERPIN 2e-049|	serpin A3-5 isoform X2	0.0	gi|529000151	806	412	412	100	100	100	0	0	1	1	1	Bos taurus	MER429497	0	Uncharacterized protein - Bos taurus - extracellular space	0	GO:0004867	serine-type endopeptidase inhibitor activity	Stops, prevents or reduces the activity of serine-type endopeptidases, enzymes that catalyze the hydrolysis of nonterminal peptide bonds in a polypeptide chain; a serine residue (and a histidine residue) are at the active center of the enzyme. [GOC:ai]	serine protease inhibitor activity EXACT []			0	GO:0005615	extracellular space	That part of a multicellular organism outside the cells proper, usually taken to be outside the plasma membranes, and occupied by fluid. [ISBN:0198547684]	intercellular space RELATED []			0	GO:0010951	negative regulation of endopeptidase activity	Any process that decreases the frequency, rate or extent of endopeptidase activity, the endohydrolysis of peptide bonds within proteins. [GOC:dph, GOC:tb]
sp|O46375|TTHY_BOVIN	11	M	147	B. taurus	Transthyretin	st	GO	8e-80	100	TLP_Transthyret	7E-056	TLP_Transthyretin 7e-056| TR_THY 1e-055| Transthyretin_like 6e-049| Transthyretin 7e-024| hdxy_isourate 1e-014| TLP_HIUase 7e-011| PRK15036 2e-009| COG2351 1e-008| TPMT | FadB |	transthyretin	6E-079	gi|555978321	295	147	147	100	100	100	0	0	1	1	1	Bos mutus	MER511912	0.094	Transthyretin - Bos taurus - hormone activity - extracellular region - transport - identical protein binding	8e-80	GO:0005179	hormone activity	The action characteristic of a hormone, any substance formed in very small amounts in one specialized organ or group of cells and carried (sometimes in the bloodstream) to another organ or group of cells in the same organism, upon which it has a specific regulatory action. The term was originally applied to agents with a stimulatory physiological action in vertebrate animals (as opposed to a chal…	cAMP generating peptide activity NARROW []			8e-80	GO:0005576	extracellular region	The space external to the outermost structure of a cell. For cells without external protective or external encapsulating structures this refers to space outside of the plasma membrane. This term covers the host cell environment outside an intracellular parasite. [GOC:go_curators]	extracellular EXACT []			8e-80	GO:0006810	transport	The directed movement of substances (such as macromolecules, small molecules, ions) into, out of or within a cell, or between cells, or within a multicellular organism by means of some agent such as a transporter or pore. [GOC:dph, GOC:jl, GOC:mah]	auxiliary transport protein activity RELATED [GOC:mah]
tr|A5D977|A5D977_BOVIN	18	M	206	B. taurus	Ras-related protein Ral-B	st	GO	0	100	RalA_RalB	2E-076	RalA_RalB 2e-076| RAS 8e-053| small_GTPase 7e-052| Ras 2e-051| PTZ00369 6e-050| M_R_Ras_like 3e-047| Ras2 3e-046| RSR1 2e-045| Rap1 3e-045| H_N_K_Ras_like 4e-045|	ras-related protein Ral-B	1E-111	gi|147900776	402	206	206	100	100	100	0	0	1	1	1	Bos taurus	MER256529	9e-40	Uncharacterized protein - Bos taurus - cytokinesis - GTPase activity - GTP binding - plasma membrane - GTP catabolic process - Ras protein signal transduction - midbody	0	GO:0003924	GTPase activity	Catalysis of the reaction: GTP + H2O = GDP + phosphate. [ISBN:0198547684]	ARF small monomeric GTPase activity NARROW []			1e-112	GO:0005886	plasma membrane	The membrane surrounding a cell that separates the cell from its external environment. It consists of a phospholipid bilayer and associated proteins. [ISBN:0716731363]	bacterial inner membrane NARROW []			1e-112	GO:0000910	cytokinesis	The division of the cytoplasm and the plasma membrane of a cell and its separation into two daughter cells. [GOC:mtg_cell_cycle]	cell cycle cytokinesis EXACT []
tr|E1BC58|E1BC58_BOVIN	20	M	216	B. taurus	Ras-related protein Rab-2B	st	GO	0	100	PLN03108	2E-089	PLN03108 2e-089| Rab2 2e-087| Rab14 3e-061| RAB 8e-057| Rab4 4e-054| Rab8_Rab10_Rab13_like 1e-052| Rab 2e-050| Rab11_like 7e-050| Rab39 3e-049| PLN03110 3e-049|	ras-related protein Rab-2B	1E-121	gi|300798691	438	216	216	100	100	100	0	0	1	1	1	Bos taurus	MER277440	2e-50	Uncharacterized protein - Bos taurus - GTP binding - small GTPase mediated signal transduction - protein transport - positive regulation of exocytosis	0	GO:0005525	GTP binding	Interacting selectively and non-covalently with GTP, guanosine triphosphate. [GOC:ai]				1e-117								GO:0007264	small GTPase mediated signal transduction	Any series of molecular signals in which a small monomeric GTPase relays one or more of the signals. [GOC:mah]	small GTPase-mediated signal transduction EXACT []
tr|F1MB22|F1MB22_BOVIN	29	M	277	B. taurus	CTD small phosphatase-like protein	st	GO	0	96	HIF-SF_euk	6E-055	HIF-SF_euk 6e-055| FCP1 1e-049| CPDc 3e-044| NIF 3e-043| FCP1_euk 4e-004| HAD_IIID1 0.078| RAB3GAP2_C | PHA02792 | PLN02260 | WecC |	CTD small phosphatase-like protein	1E-145	gi|330688428	517	265	276	96	96	96	9	1	12	14	1	Bos taurus	MER421605	2e-05	Uncharacterized protein - Bos taurus - dephosphorylation - phosphatase activity	0	GO:0003674	molecular_function	Elemental activities, such as catalysis or binding, describing the actions of a gene product at the molecular level. A given gene product may exhibit one or more molecular functions. [GOC:go_curators]	molecular function EXACT []			1e-142	GO:0005634	nucleus	A membrane-bounded organelle of eukaryotic cells in which chromosomes are housed and replicated. In most cells, the nucleus contains all of the cell's chromosomes except the organellar chromosomes, and is the site of RNA synthesis and processing. In some species, or in specialized cell types, RNA metabolism or DNA replication may be absent. [GOC:go_curators]	cell nucleus EXACT []			1e-142	GO:0008150	biological_process	Any process specifically pertinent to the functioning of integrated living units: cells, tissues, organs, and organisms. A process is a collection of molecular events with a defined beginning and end. [GOC:go_curators, GOC:isa_complete]	biological process EXACT []
tr|F1MIH7|F1MIH7_BOVIN	112	M	698	B. taurus	Small GTPase mediated signal transduction	st	GO	0	100	RhoBTB	1E-100	RhoBTB e-100| Rho 3e-031| Rac1_like 1e-028| RhoG 9e-028| Cdc42 3e-027| RHO 1e-026| Rho4_like 1e-024| RhoA_like 3e-024| Tc10 2e-022| Wrch_1 2e-021|	rho-related BTB domain-containing protein 1 isoform X9	0.0	gi|529010626	1436	698	698	100	100	100	0	0	1	1	1	Bos taurus	MER259879	2e-25	Uncharacterized protein - Bos taurus - GTP binding - intracellular - small GTPase mediated signal transduction	0	GO:0005525	GTP binding	Interacting selectively and non-covalently with GTP, guanosine triphosphate. [GOC:ai]				0	GO:0005622	intracellular	The living contents of a cell; the matter contained within (but not including) the plasma membrane, usually taken to exclude large vacuoles and masses of secretory or ingested material. In eukaryotes it includes the nucleus and cytoplasm. [ISBN:0198506732]	internal to cell EXACT []			0	GO:0007264	small GTPase mediated signal transduction	Any series of molecular signals in which a small monomeric GTPase relays one or more of the signals. [GOC:mah]	small GTPase-mediated signal transduction EXACT []
tr|F1N306|F1N306_BOVIN	53	M	416	B. taurus	Advanced glycosylation end product-specific receptor	st	GO	0	100	IG_like	6E-008	IG_like 6e-008| IG 6e-008| IGc2 6e-008| Ig2_Robo 3e-007| Ig1_Robo 4e-007| Ig1_Neogenin 5e-007| Ig_2 1e-006| Ig_3 3e-006| Ig 5e-006| C2-set_2 3e-005|	advanced glycosylation end product-specific receptor isoform X1	0.0	gi|555979502	850	416	416	99	99	100	2	0	1	1	1	Bos mutus	MER208275	1e-162	Advanced glycosylation end product-specific receptor - Bos taurus - integral component of membrane - neuron projection development - identical protein binding - S100 protein binding - induction of positive chemotaxis - positive regulation of NF-kappaB transcription factor activity	0	GO:0042802	identical protein binding	Interacting selectively and non-covalently with an identical protein or proteins. [GOC:jl]	isoform-specific homophilic binding EXACT [PMID:17889655]			0	GO:0016021	integral component of membrane	The component of a membrane consisting of gene products and protein complexes that have some part that penetrates at least one leaflet of the membrane bilayer. This component includes gene products that are buried in the bilayer with no exposure outside the bilayer. [GOC:dos, GOC:go_curators]	integral to membrane NARROW []			0	GO:0031175	neuron projection development	The process whose specific outcome is the progression of a neuron projection over time, from its formation to the mature structure. A neuron projection is any process extending from a neural cell, such as axons or dendrites (collectively called neurites). [GOC:mah]	neurite biosynthesis NARROW []
tr|F1N764|F1N764_BOVIN	71	T	467	B. taurus	Noelin isoform X2	st	MEROPS	6e-55	21	OLF	5E-078	OLF 5e-078| OLF 8e-077| Noelin-1 1e-032| SMC_prok_B 2e-009| SbcC 8e-009| PRK03918 5e-008| Smc 2e-007| SMC_prok_A 2e-005| HCR 9e-005| COG1579 2e-004|	noelin isoform X2	0.0	gi|511963291	941	466	467	98	99	100	7	0	2	2	1	Mustela putorius furo	MER377903	6e-55	Uncharacterized protein - Bos taurus - extracellular space - alpha-amino-3-hydroxy-5-methyl-4-isoxazolepropionic acid selective glutamate receptor complex - protein oligomerization	0	GO:0001540	beta-amyloid binding	Interacting selectively and non-covalently with beta-amyloid peptide/protein and/or its precursor. [GOC:hjd]				0	GO:0005615	extracellular space	That part of a multicellular organism outside the cells proper, usually taken to be outside the plasma membranes, and occupied by fluid. [ISBN:0198547684]	intercellular space RELATED []			0	GO:0007275	multicellular organismal development	The biological process whose specific outcome is the progression of a multicellular organism over time from an initial condition (e.g. a zygote or a young adult) to a later condition (e.g. a multicellular animal or an aged adult). [GOC:dph, GOC:ems, GOC:isa_complete, GOC:tb]
tr|E1BBB8|E1BBB8_BOVIN	134	M	1293	B. taurus	Zinc finger transcription factor Trps1	tf	GO	0	100	ZnF_GATA	5E-008	ZnF_GATA 5e-008| GAT1 4e-007| ZnF_GATA 1e-006| DMP1 3e-006| GATA 5e-005| DUF4045 0.019| COG5391 | PRK11901 | COG5048 | JCAD |	zinc finger transcription factor Trps1	0.0	gi|300798549	2669	1293	1293	100	100	100	0	0	1	1	1	Bos taurus	MER186879	0.008	Uncharacterized protein - Bos taurus - negative regulation of transcription from RNA polymerase II promoter - chondrocyte differentiation - sequence-specific DNA binding transcription factor activity - nucleus - transmembrane receptor protein serine/threonine kinase signaling pathway - zinc ion binding - regulation of histone deacetylation - regulation of chondrocyte differentiation - sequence-sp…	0	GO:0003700	sequence-specific DNA binding transcription factor activity	Interacting selectively and non-covalently with a specific DNA sequence in order to modulate transcription. The transcription factor may or may not also interact selectively with a protein or macromolecular complex. [GOC:curators, GOC:txnOH]	transcription factor activity BROAD []			0	GO:0005634	nucleus	A membrane-bounded organelle of eukaryotic cells in which chromosomes are housed and replicated. In most cells, the nucleus contains all of the cell's chromosomes except the organellar chromosomes, and is the site of RNA synthesis and processing. In some species, or in specialized cell types, RNA metabolism or DNA replication may be absent. [GOC:go_curators]	cell nucleus EXACT []			0	GO:0000122	negative regulation of transcription from RNA polymerase II promoter	Any process that stops, prevents, or reduces the frequency, rate or extent of transcription from an RNA polymerase II promoter. [GOC:go_curators, GOC:txnOH]	down regulation of global transcription from RNA polymerase II promoter RELATED []
tr|F6QFZ1|F6QFZ1_BOVIN	65	M	455	B. taurus	Transcriptional regulator ERG	tm	GO	0	100	SAM_PNT-ERG	5E-040	SAM_PNT-ERG 5e-040| SAM_PNT-FLI-1 3e-036| SAM_PNT-ERG_FLI-1 5e-029| Ets 9e-028| ETS 4e-027| SAM_PNT 4e-018| SAM_PNT 2e-016| SAM_PNT-GABP-alpha 1e-013| SAM_PNT 1e-011| SAM_PNT-ETS-1 6e-011|	transcriptional regulator ERG	0.0	gi|156121013	958	455	455	99	99	100	2	0	1	1	1	Bos taurus	MER261733	2e-11	Uncharacterized protein - Bos taurus - sequence-specific DNA binding RNA polymerase II transcription factor activity - nucleus - regulation of transcription from RNA polymerase II promoter - transcription from RNA polymerase II promoter - cell differentiation - ribonucleoprotein complex - sequence-specific DNA binding	0	GO:0000981	sequence-specific DNA binding RNA polymerase II transcription factor activity	Interacting selectively and non-covalently with a specific DNA sequence in order to modulate transcription by RNA polymerase II. The transcription factor may or may not also interact selectively with a protein or macromolecular complex. [GOC:txnOH]				0	GO:0005634	nucleus	A membrane-bounded organelle of eukaryotic cells in which chromosomes are housed and replicated. In most cells, the nucleus contains all of the cell's chromosomes except the organellar chromosomes, and is the site of RNA synthesis and processing. In some species, or in specialized cell types, RNA metabolism or DNA replication may be absent. [GOC:go_curators]	cell nucleus EXACT []			0	GO:0006357	regulation of transcription from RNA polymerase II promoter	Any process that modulates the frequency, rate or extent of transcription from an RNA polymerase II promoter. [GOC:go_curators, GOC:txnOH]	global transcription regulation from Pol II promoter RELATED []
tr|G3X757|G3X757_BOVIN	121	M	806	B. taurus	Endoplasmic reticulum ATPase isoform 3	tr	CDD	0	98.9	CDC48	0.0	CDC48 | SpoVK e-145| 26Sp45 1e-069| RPT1 6e-066| PRK03992 7e-066| FtsH_fam 2e-059| HflB 2e-057| PTZ00361 2e-056| hflB 4e-056| ftsH 4e-056|	transitional endoplasmic reticulum ATPase isoform 3	0.0	gi|73971210	1600	806	806	100	100	100	0	0	1	1	1	Canis lupus familiaris	MER183279	1e-117	Uncharacterized protein - Canis lupus familiaris - proteasome complex - ATP binding - nucleus - endoplasmic reticulum - lipid particle - cytosol - double-strand break repair - ubiquitin-dependent protein catabolic process - activation of cysteine-type endopeptidase activity involved in apoptotic process - nucleoside-triphosphatase activity - protein N-linked glycosylation via asparagine - protein…	0	GO:0005524	ATP binding	Interacting selectively and non-covalently with ATP, adenosine 5'-triphosphate, a universally important coenzyme and enzyme regulator. [ISBN:0198506732]				0	GO:0000502	proteasome complex	A large multisubunit complex which catalyzes protein degradation, found in eukaryotes, archaea and some bacteria. In eukaryotes, this complex consists of the barrel shaped proteasome core complex and one or two associated proteins or complexes that act in regulating entry into or exit from the core. [GOC:rb, http://en.wikipedia.org/wiki/Proteasome]	26S proteasome NARROW []			0	GO:0006302	double-strand break repair	The repair of double-strand breaks in DNA via homologous and nonhomologous mechanisms to reform a continuous DNA helix. [GOC:elh]
tr|G3MZF6|G3MZF6_BOVIN	104	M	630	B. taurus	WD repeat domain 76	uk	GO	0	101.4	COG2319	4E-008	COG2319 4e-008| PTZ00108 0.057| COG5139 0.057| CDC27 0.074| 3a0901s04IAP86 | BUD22 | Pox_P4B | DMP1 | WD40 | FH2 |	WD repeat-containing protein 76 isoform X2	0.0	gi|529000097	1259	627	708	100	100	89	0	0	82	1	1	Bos taurus	MER228438	0.002	WD repeat domain 76 - Mus musculus - molecular_function - cellular_component - biological_process	0	GO:0003674	molecular_function	Elemental activities, such as catalysis or binding, describing the actions of a gene product at the molecular level. A given gene product may exhibit one or more molecular functions. [GOC:go_curators]	molecular function EXACT []			0	GO:0005575	cellular_component	The part of a cell or its extracellular environment in which a gene product is located. A gene product may be located in one or more parts of a cell and its location may be as specific as a particular macromolecular complex, that is, a stable, persistent association of macromolecules that function together. [GOC:go_curators, NIF_Subcellular:sao-1337158144]	cellular component EXACT []			0	GO:0008150	biological_process	Any process specifically pertinent to the functioning of integrated living units: cells, tissues, organs, and organisms. A process is a collection of molecular events with a defined beginning and end. [GOC:go_curators, GOC:isa_complete]	biological process EXACT []
sp|Q56K04|CRIP1_BOVIN	1	M	77	B. taurus	Cysteine-rich protein 1	crp	REFSEQ-VERTEBRATES	5e-44	100	LIM_CRIP	1E-029	LIM_CRIP 1e-029| LIM1_TLP 9e-023| LIM2_TLP 1e-022| LIM_TLP_like 2e-022| LIM2_CRP 3e-012| LIM_CRP_like 2e-011| LIM1_MLP84B_like 5e-011| LIM2_CRP2 8e-011| LIM2_CRP3 1e-010| LIM_LASP 7e-010|	cysteine-rich protein 1	5E-044	gi|555996741	179	77	77	100	100	100	0	0	1	1	1	Bos mutus	MER306021	0.0002	Cysteine-rich protein 1 - Bos taurus - AT DNA binding - cytoplasm - zinc ion binding - DNA binding, bending - intrinsic apoptotic signaling pathway in response to DNA damage - response to zinc ion - peptide binding - cellular response to antibiotic - cellular response to UV-B	5e-45	GO:0003680	AT DNA binding	Interacting selectively and non-covalently with oligo(A) and oligo(T) tracts of DNA (AT DNA). [GOC:jl, PMID:2670564]	AT binding EXACT []			5e-45	GO:0005737	cytoplasm	All of the contents of a cell excluding the plasma membrane and nucleus, but including other subcellular structures. [ISBN:0198547684]				5e-45	GO:0008630	intrinsic apoptotic signaling pathway in response to DNA damage	A series of molecular signals in which an intracellular signal is conveyed to trigger the apoptotic death of a cell. The pathway is induced by the detection of DNA damage, and ends when the execution phase of apoptosis is triggered. [GOC:go_curators, GOC:mtg_apoptosis]	DNA damage response, signal transduction resulting in induction of apoptosis RELATED []
	Abbreviation	Description
	hrp	Heme/iron related proteins
	cs	Cytoskeletal
	detox/ox	Oxidant metabolismo/detoxification
	extmat	Extracellular matrix
	imm	Immunity
	met/aa	Amino acid metabolism
	met/carb	Carbohydrate metabolism
	met/energy	Energy metabolism
	met/int	Intermediate metabolism
	met/lipd	Lipid metabolism
	met/nuc	Nuclear metabolism
	ne	Nuclear export
	nr	Nuclear regulation
	pe	Protein export machinery
	pm	Protein modification machinery
	prot	Proteosome machinery
	ps	Protein synthesis machinery
	s/protease	Secreted proteinase
	s/protinh	Secreted proteinase inhibitor
	st	Signal transduction
	st/apoptosis	Signal transduction apoptosis
	tm	Transcription machinery
	tr	Transport/Storage
	uc	Unknown conserved
	uk	Unknown
	crp	Cysteine rich proteins
[truncated: 3 more columns]

## Sheet: Adult ESP
Accession number	Seq number	Description	Class	DB	evalue	Coverage	Run #1 (UniquePeptideCount)	Run #1 (PeptideCount)	Run #1 (SpecCount)	Run #1 (NSAF)	Run #1 (Coverage)	Run #2 (UniquePeptideCount)	Run #2 (PeptideCount)	Run #2 (SpecCount)	Run #2 (NSAF)	Run #2 (Coverage)	Run #3 (UniquePeptideCount)	Run #3 (PeptideCount)	Run #3 (SpecCount)	Run #3 (NSAF)	Run #3 (Coverage)	Sum NSAF	Contig/Total	Sum total NSAF	Contig/Total	x10000
sp|A2I7N0|SPA34_BOVIN	48	Alpha-1-antitrypsin_like	s/protinh	CDD	0	100.2	3	12	19	0.000684551	0.2798	1	16	24	0.000865646	0.3528	*	*	*	*	*	0.0015502	0.032434	0.0477955	0.032434	324.34
sp|A6QPQ2|SPA38_BOVIN	54	Alpha-1-antitrypsin_like	s/protinh	CDD	0	100.8	*	*	*	*	*	1	8	13	0.00046104	0.11	1	1	2	9.67921e-05	0.0813	0.000557832	0.0116712		0.0116712	116.712
sp|O46375|TTHY_BOVIN	11	Transthyretin	tr	GO	8e-80	100	2	2	3	0.000302202	0.2245	2	2	3	0.000302535	0.2245	*	*	*	*	*	0.000604737	0.0126526		0.0126526	126.526
sp|P00442|SODC_BOVIN	12	Superoxide dismutase Cu-Zn	detox/ox	GO	8e-86	100	17	17	40	0.00389682	0.5066	18	18	42	0.00409616	0.4408	5	5	8	0.00106471	0.3026	0.00905769	0.189509		0.189509	1895.09
sp|P00760|TRY1_BOVIN	27	Cationic trypsin	s/protease	GO	0	100	3	3	6	0.000361169	0.0488	2	2	9	0.000542349	0.0488	*	*	*	*	*	0.000903517	0.0189038		0.0189038	189.038
sp|P01044|KNG1_BOVIN	103	Kininogen-2	s/protinh	GO	0	100.3	0	4	12	0.000286143	0.0483	0	3	8	0.000190972	0.0483	0	2	2	6.51515e-05	0.0145	0.000542267	0.0113456		0.0113456	113.456
sp|P0CH28|UBC_BOVIN	110	Polyubiquitin-C	prot	GO	0	100	0	8	100	0.00214608	0.0696	0	6	131	0.00281445	0.058	0	5	29	0.000850228	0.0478	0.00581075	0.121575		0.121575	1215.75
sp|Q1JPB0|ILEU_BOVIN	41	Leukocyte elastase inhibitor	s/protinh	GO	0	100	1	1	1	3.92783e-05	0.0451	1	1	1	3.93215e-05	0.0451	*	*	*	*	*	7.85998e-05	0.0016445		0.0016445	16.445
sp|Q29463|TRY2_BOVIN	28	Anionic trypsin	s/protease	GO	0	100	0	2	3	0.000179853	0.1093	0	2	3	0.000180051	0.1093	0	1	1	8.1901e-05	0.0486	0.000441805	0.00924366		0.00924366	92.4366
sp|Q3Y5Z3|ADIPO_BOVIN	25	Adiponectin	met/lipd	GO	0	100	2	2	4	0.000246799	0.0833	1	1	4	0.00024707	0.0833	1	1	1	8.42898e-05	0.0833	0.000578158	0.0120965		0.0120965	120.965
sp|Q56K04|CRIP1_BOVIN	1	Cysteine-rich protein 1	crp	REFSEQ-VERTEBRATES	5e-44	100	2	2	18	0.00346159	0.1169	2	2	23	0.00442801	0.1169	*	*	*	*	*	0.0078896	0.16507		0.16507	1650.7
sp|Q7SIH1|A2MG_BOVIN	137	Alpha-2-macroglobulin	imm	GO	0	100	5	5	5	4.90328e-05	0.0344	4	4	5	4.90867e-05	0.0344	*	*	*	*	*	9.81196e-05	0.0020529		0.0020529	20.529
sp|Q9TTE1|SPA31_BOVIN	49	Alpha-1-antitrypsin_like	s/protinh	CDD	0	100.2	5	17	49	0.00176542	0.365	4	20	117	0.00422003	0.2774	4	7	35	0.00172271	0.1484	0.00770816	0.161274		0.161274	1612.74
tr|A5D977|A5D977_BOVIN	18	Ras-related protein Ral-B	st	GO	0	100	0	1	1	7.18831e-05	0.068	0	1	1	7.19621e-05	0.068	*	*	*	*	*	0.000143845	0.0030096		0.0030096	30.096
tr|A5PJE3|A5PJE3_BOVIN	100	Fibrinogen alpha chain precursor	hrp	GO	0	100	0	1	1	2.40779e-05	0.0211	0	1	1	2.41044e-05	0.0211	*	*	*	*	*	4.81823e-05	0.00100809		0.00100809	10.0809
tr|F1MB22|F1MB22_BOVIN	29	CTD small phosphatase-like protein - extracellular vesicular exosome - metal ion binding - dephosphorylation - biological_process - nucleus -	st	GO	0	96	0	1	2	0.000106916	0.0253	0	1	2	0.000107034	0.0253	*	*	*	*	*	0.00021395	0.00447637		0.00447637	44.7637
tr|F1MH40|F1MH40_BOVIN	26	Ig kappa chain V-II	imm	REFSEQ-VERTEBRATES	1e-74	66.1	0	3	3	0.000185099	0.125	0	2	2	0.000123535	0.125	*	*	*	*	*	0.000308634	0.00645738		0.00645738	64.5738
tr|F1MLW7|F1MLW7_BOVIN	23	Immunoglobulin lambda-like polypeptide 1 precursor	imm	REFSEQ-VERTEBRATES	0	100	0	5	20	0.00126563	0.1325	0	5	21	0.00133038	0.1325	0	3	5	0.000432255	0.0769	0.00302827	0.0633588		0.0633588	633.588
tr|F1MSZ6|F1MSZ6_BOVIN	69	Antithrombin is a serine proteinase inhibitor - probable fragment	s/protinh	CDD	0	100	1	3	3	9.5535e-05	0.0602	0	1	1	3.188e-05	0.0602	*	*	*	*	*	0.000127415	0.00266584		0.00266584	26.6584
tr|F1MUY2|F1MUY2_BOVIN	94	Keratin	cs	MEROPS	1e-17	23.7	0	2	4	0.000103733	0.0385	0	2	3	7.78854e-05	0.0368	*	*	*	*	*	0.000181619	0.00379991		0.00379991	37.9991
tr|F1N514|F1N514_BOVIN	63	CD5 antigen-like precursor	imm	GO	0	100	2	2	2	6.53771e-05	0.0486	2	2	2	6.5449e-05	0.0486	*	*	*	*	*	0.000130826	0.00273721		0.00273721	27.3721
tr|G3N0V0|G3N0V0_BOVIN	33	Ig gamma-2 chain C region - blood microparticle - innate immune response - Fc-gamma receptor signaling pathway involved in phagocytosis - complement	imm	GO	0	100.9	18	18	43	0.00195319	0.2117	19	19	43	0.00195534	0.2454	9	9	10	0.000620538	0.1779	0.00452907	0.0947593		0.0947593	947.593
tr|G3N0V2|G3N0V2_BOVIN	98	Keratin	cs	MEROPS	2e-21	25.7	2	2	3	7.33065e-05	0.0429	2	3	3	7.33871e-05	0.0578	*	*	*	*	*	0.000146694	0.00306919		0.00306919	30.6919
tr|G5E5A9|G5E5A9_BOVIN	148	Fibronectin	extmat	GO	0	100	0	1	1	5.97575e-06	0.0056	0	2	2	1.19646e-05	0.0121	*	*	*	*	*	1.79404e-05	0.000375357		0.000375357	3.75357
tr|G8JKW7|G8JKW7_BOVIN	50	Alpha-1-antitrypsin_like	s/protinh	CDD	0	100.2	3	14	25	0.000898539	0.2306	2	18	34	0.00122336	0.2985	2	5	6	0.000294605	0.1432	0.0024165	0.0505591		0.0505591	505.591
tr|M0QVY0|M0QVY0_BOVIN	95	Keratin	cs	MEROPS	7e-18	23.7	0	2	4	0.000103733	0.0385	0	2	3	7.78854e-05	0.0368	*	*	*	*	*	0.000181619	0.00379991		0.00379991	37.9991
tr|Q17QG8|Q17QG8_BOVIN	8	Histone H2A	nr	GO	5e-75	100	0	1	2	0.000207104	0.2028	0	1	1	0.000103666	0.2028	*	*	*	*	*	0.000310769	0.00650206		0.00650206	65.0206
tr|Q3SYR8|Q3SYR8_BOVIN	13	Immunoglobulin J chain	imm	REFSEQ-VERTEBRATES	2e-87	100	1	1	1	9.43179e-05	0.0955	1	1	1	9.44216e-05	0.0955	*	*	*	*	*	0.00018874	0.0039489		0.0039489	39.489

## Sheet: NEJ ESP
Accession number	Seq number	Description	Class	DB	evalue	Coverage	Run #1 (UniquePeptideCount)	Run #1 (PeptideCount)	Run #1 (SpecCount)	Run #1 (NSAF)	Run #1 (Coverage)	Run #2 (UniquePeptideCount)	Run #2 (PeptideCount)	Run #2 (SpecCount)	Run #2 (NSAF)	Run #2 (Coverage)	Run #3 (UniquePeptideCount)	Run #3 (PeptideCount)	Run #3 (SpecCount)	Run #3 (NSAF)	Run #3 (Coverage)	Sum NSAF	Contig/Total	Sum total NSAF	Contig/Total	x10000
sp|A1L595|K1C17_BOVIN	58	Keratin, type II cytoskeletal 80	cs	MEROPS	1e-43	28	0	2	4	0.000712473	0.0363	0	3	3	0.000534299	0.0363	2	5	13	0.00138355	0.1361	0.00263033	0.0501086	0.0524925	0.0501086	501.086
sp|P00760|TRY1_BOVIN	27	Cationic trypsin - metal ion binding - digestion - proteolysis - extracellular space - protein binding - serine-type endopeptidase	s/protease	GO	0	100	3	3	4	0.00127724	0.0407	3	3	3	0.000957828	0.1341	4	4	4	0.000763162	0.0976	0.00299823	0.0571173		0.0571173	571.173
sp|P06394|K1C10_BOVIN	86	Keratin	cs	MEROPS	6e-41	22.5	0	3	6	0.000896009	0.0532	0	5	5	0.000746596	0.0532	0	6	14	0.00124921	0.076	0.00289181	0.05509		0.05509	550.9
sp|P08728|K1C19_BOVIN	43	Keratin, type I cytoskeletal 19	cs	MEROPS	4e-42	23.4	0	2	4	0.00078747	0.0401	0	3	3	0.000590541	0.0401	*	*	*	*	*	0.00137801	0.0262516		0.0262516	262.516
sp|P0CH28|UBC_BOVIN	110	Polyubiquitin-C	prot	GO	0	100	0	2	2	0.000227682	0.0261	0	1	2	0.000227658	0.013	0	2	4	0.000272084	0.013	0.000727423	0.0138577		0.0138577	138.577
sp|Q29S21|K2C7_BOVIN	70	Keratin type II cytoskeletal 7	cs	GO	0	100	4	5	15	0.00252844	0.0515	0	4	12	0.00202254	0.0515	2	4	35	0.00352512	0.0665	0.0080761	0.153852		0.153852	1538.52
tr|E1BGJ5|E1BGJ5_BOVIN	109	Complement component C1q receptor	imm	GO	0	100	1	1	4	0.000475341	0.0303	1	1	4	0.000475292	0.0303	1	1	25	0.00177513	0.0303	0.00272576	0.0519267		0.0519267	519.267
tr|E1BJB1|E1BJB1_BOVIN	60	Tubulin	cs	CDD	0	100	0	3	3	0.000529551	0.1056	0	1	1	0.000176499	0.0337	*	*	*	*	*	0.00070605	0.0134505		0.0134505	134.505
tr|F1MC11|F1MC11_BOVIN	73	Keratin	cs	MEROPS	2e-44	26.7	0	2	4	0.000658701	0.0335	1	4	4	0.000658633	0.0335	1	4	13	0.00127914	0.0755	0.00259647	0.0494636		0.0494636	494.636
tr|F1MFW9|F1MFW9_BOVIN	75	Keratin	cs	MEROPS	1e-44	28.3	2	3	14	0.00228628	0.0541	2	4	11	0.00179618	0.0541	2	3	20	0.00195154	0.0541	0.006034	0.11495		0.11495	1149.5
tr|F1MIH7|F1MIH7_BOVIN	112	Small GTPase mediated signal transduction	st	GO	0	100	1	1	3	0.000337608	0.0143	1	1	3	0.000337573	0.0143	1	1	10	0.000672413	0.0143	0.00134759	0.0256721		0.0256721	256.721
tr|F1MUY2|F1MUY2_BOVIN	94	Keratin	cs	MEROPS	1e-17	23.7	0	3	8	0.00110053	0.021	0	4	15	0.00206327	0.0543	0	3	10	0.000821969	0.0543	0.00398577	0.0759303		0.0759303	759.303
tr|F2Z4I6|F2Z4I6_BOVIN	6	Histone H2A	nr	GO	1e-67	100	0	2	3	0.0018127	0.3692	0	1	2	0.00120834	0.2231	*	*	*	*	*	0.00302103	0.0575517		0.0575517	575.517
tr|G3N0V2|G3N0V2_BOVIN	98	Keratin	cs	MEROPS	2e-21	25.7	4	4	13	0.00168507	0.0759	6	7	15	0.00194411	0.0908	4	5	12	0.000929395	0.0528	0.00455857	0.0868423		0.0868423	868.423
tr|M0QVY0|M0QVY0_BOVIN	95	Keratin	cs	MEROPS	7e-18	23.7	0	3	8	0.00110053	0.021	0	4	15	0.00206327	0.0543	0	3	10	0.000821969	0.0543	0.00398577	0.0759303		0.0759303	759.303
tr|Q17QG8|Q17QG8_BOVIN	8	Histone H2A	nr	GO	5e-75	100	0	2	4	0.00219721	0.3357	0	1	3	0.00164773	0.2028	0	1	3	0.000984639	0.2028	0.00482958	0.0920051		0.0920051	920.051

## Sheet: somatic soluble NEJ
Accession number	Description	Class	DB	evalue	Coverage	Run #1 (UniquePeptideCount)	Run #1 (PeptideCount)	Run #1 (SpecCount)	Run #1 (NSAF)	Run #1 (Coverage)	Run #2 (UniquePeptideCount)	Run #2 (PeptideCount)	Run #2 (SpecCount)	Run #2 (NSAF)	Run #2 (Coverage)	Run #3 (UniquePeptideCount)	Run #3 (PeptideCount)	Run #3 (SpecCount)	Run #3 (NSAF)	Run #3 (Coverage)	Sum NSAF	Contig/Total	Sum total NSAF	Contig/Total	x10000
sp|P06394|K1C10_BOVIN	Keratin	cs	MEROPS	6e-41	22.5	0	12	26	0.00176737	0.1977	0	14	24	0.00233173	0.1616	0	13	27	0.00185035	0.2129	0.00594945	0.0230944	0.257615	0.0230944	230.944
sp|P68138|ACTS_BOVIN	Actin-2	cs	CDD	0	99.2	3	28	95	0.00900994	0.4032	3	26	83	0.011251	0.3687	3	30	105	0.0100398	0.4032	0.0303007	0.11762		0.11762	1176.2
sp|Q29S21|K2C7_BOVIN	Keratin type II cytoskeletal 7	cs	GO	0	100	0	6	13	0.000997464	0.0687	*	*	*	*	*	1	5	12	0.000928263	0.088	0.00192573	0.00747523		0.00747523	74.7523
sp|Q3MHM5|TBB4B_BOVIN	Tubulin	cs	CDD	0	100	0	15	30	0.00241047	0.3326	2	9	10	0.0011484	0.1843	0	17	32	0.00259218	0.4045	0.00615105	0.0238769		0.0238769	238.769
sp|Q5XQN5|K2C5_BOVIN	Keratin	cs	MEROPS	1e-17	23.6	0	7	13	0.000773408	0.0749	0	8	12	0.00102038	0.0899	0	5	10	0.000599793	0.0649	0.00239358	0.00929131		0.00929131	92.9131
tr|A4IFP2|A4IFP2_BOVIN	Keratin	cs	MEROPS	6e-19	23.9	0	4	11	0.000716407	0.0528	*	*	*	*	*	0	3	6	0.000393962	0.0528	0.00111037	0.0043102		0.0043102	43.102
tr|E1BJB1|E1BJB1_BOVIN	Tubulin	cs	CDD	0	100	0	14	27	0.00216942	0.3056	*	*	*	*	*	0	16	29	0.00234917	0.3258	0.00451858	0.0175401		0.0175401	175.401
tr|F1MC11|F1MC11_BOVIN	Keratin	cs	MEROPS	2e-44	26.7	4	10	13	0.000974461	0.1866	6	12	16	0.00171417	0.2432	7	11	13	0.000982428	0.2138	0.00367106	0.0142502		0.0142502	142.502
tr|F1MFW9|F1MFW9_BOVIN	Keratin	cs	MEROPS	1e-44	28.3	2	5	17	0.0012637	0.0686	1	4	9	0.000956205	0.0665	2	4	14	0.0010492	0.0686	0.0032691	0.0126899		0.0126899	126.899
tr|F1MUY2|F1MUY2_BOVIN	Keratin	cs	MEROPS	1e-17	23.7	0	8	16	0.0010019	0.0911	*	*	*	*	*	0	6	9	0.000568175	0.0841	0.00157007	0.00609466		0.00609466	60.9466
tr|F1N169|F1N169_BOVIN	Filamin-A isoform X1	cs	GO	0	100	*	*	*	*	*	1	1	1	1.9299e-05	0.0049	1	1	1	1.36131e-05	0.0049	3.29121e-05	0.000127757		0.000127757	1.27757
tr|F1N775|F1N775_BOVIN	Myosin motor domain - probable fragment	cs	CDD	0	100.7	1	3	3	5.53772e-05	0.0139	*	*	*	*	*	1	2	2	3.722e-05	0.0139	9.25972e-05	0.000359441		0.000359441	3.59441
tr|F6S1Q0|F6S1Q0_BOVIN	Keratin, type II cytoskeletal 80	cs	GO	0	100	1	3	7	0.000583419	0.0373	1	3	4	0.000476492	0.0373	1	2	4	0.000336108	0.0373	0.00139602	0.00541902		0.00541902	54.1902
tr|G3MXL3|G3MXL3_BOVIN	Keratin	cs	MEROPS	2e-21	7.4	1	9	20	0.00116088	0.1071	1	7	9	0.000746647	0.0747	1	6	11	0.000643706	0.0812	0.00255124	0.00990331		0.00990331	99.0331
tr|G3MZ71|G3MZ71_BOVIN	Keratin	cs	GO	0	101.7	0	3	10	0.000578564	0.0534	0	3	5	0.000413461	0.0469	*	*	*	*	*	0.000992025	0.00385081		0.00385081	38.5081
tr|G3N0V2|G3N0V2_BOVIN	Keratin	cs	MEROPS	2e-21	25.7	6	10	24	0.00141605	0.1023	3	8	13	0.00109629	0.0842	6	8	16	0.00095175	0.0924	0.00346409	0.0134468		0.0134468	134.468
tr|M0QVY0|M0QVY0_BOVIN	Keratin	cs	MEROPS	7e-18	23.7	1	8	17	0.00106452	0.0911	1	8	14	0.00125298	0.0946	2	7	11	0.000694436	0.1016	0.00301194	0.0116916		0.0116916	116.916
tr|F1MJ28|F1MJ28_BOVIN	Glycogen phosphorylase	met/carb	GO	0	100	0	3	3	0.000127394	0.0344	*	*	*	*	*	0	2	2	8.56236e-05	0.0261	0.000213018	0.000826885		0.000826885	8.26885
sp|Q2KJE5|G3PT_BOVIN	Glyceraldehyde-3-phosphate dehydrogenase	met/energy	MEROPS	1e-17	10.2	2	3	6	0.000543118	0.0759	3	4	9	0.00116439	0.0759	0	3	5	0.000456298	0.0759	0.00216381	0.0083994		0.0083994	83.994
tr|E1BBP7|E1BBP7_BOVIN	Histone H4	nr	GO	3e-54	100	0	13	42	0.0144396	0.5769	0	8	32	0.0157243	0.5769	0	12	42	0.0145577	0.5769	0.0447215	0.173599		0.173599	1735.99
tr|F2Z4I6|F2Z4I6_BOVIN	Histone H2A	nr	GO	1e-67	100	0	7	20	0.00550081	0.4923	0	6	19	0.00746902	0.4615	0	6	17	0.00471391	0.4615	0.0176837	0.0686442		0.0686442	686.442
tr|Q17QG8|Q17QG8_BOVIN	Histone H2A	nr	GO	5e-75	100	10	15	49	0.0122518	0.5245	4	9	30	0.0107211	0.5245	9	14	47	0.0118478	0.5245	0.0348207	0.135166		0.135166	1351.66
sp|P19120|HSP7C_BOVIN	Heat shock 70 kDa protein	pm	CDD	0	100	3	16	32	0.00176026	0.1954	1	10	28	0.0022014	0.1585	2	15	33	0.00183011	0.1862	0.00579176	0.0224823		0.0224823	224.823
sp|Q76LV2|HS90A_BOVIN	Heat shock protein 83 kDa	pm	CDD	0	102.1	1	3	4	0.000195117	0.0368	1	2	4	0.000278875	0.0286	2	3	5	0.000245891	0.0246	0.000719883	0.00279442		0.00279442	27.9442
sp|P0CH28|UBC_BOVIN	Polyubiquitin-C	prot	GO	0	100	0	5	10	0.000518192	0.0536	0	2	5	0.000370318	0.0261	0	3	6	0.000313457	0.0261	0.00120197	0.00466575		0.00466575	46.6575
sp|P00760|TRY1_BOVIN	Cationic trypsin - metal ion binding - digestion - proteolysis - extracellular space - protein binding - serine-type endopeptidase	s/protease	GO	0	100	3	3	4	0.000581386	0.1585	3	3	5	0.0010387	0.1585	3	3	5	0.000732674	0.0732	0.00235276	0.00913285		0.00913285	91.3285
sp|P00974|BPT1_BOVIN	Pancreatic trypsin inhibitor	s/protinh	GO	9e-56	100	3	4	21	0.0075086	0.37	5	6	22	0.0112428	0.48	4	5	22	0.00793046	0.48	0.0266819	0.103573		0.103573	1035.73
tr|F1MNL7|F1MNL7_BOVIN	Pancreatic trypsin inhibitor	s/protinh	GO	5e-56	100	1	2	15	0.00536329	0.28	1	2	15	0.00766557	0.28	1	2	14	0.00504666	0.28	0.0180755	0.070165		0.070165	701.65
tr|G3X7A8|G3X7A8_BOVIN	Spleen trypsin inhibitor I	s/protinh	GO	2e-55	100	0	2	13	0.00464818	0.26	0	2	14	0.00715453	0.26	0	2	13	0.00468618	0.26	0.0164889	0.0640061		0.0640061	640.061
tr|E1BC58|E1BC58_BOVIN	Ras-related protein Rab-2B	st	GO	0	100	0	1	1	0.000165533	0.0556	0	1	1	0.000236592	0.0556	0	1	1	0.000166887	0.0556	0.000569012	0.00220877		0.00220877	22.0877
tr|F1N306|F1N306_BOVIN	Advanced glycosylation end product-specific receptor	st	GO	0	100	0	1	1	8.59501e-05	0.0312	0	1	1	0.000122846	0.0312	*	*	*	*	*	0.000208796	0.000810497		0.000810497	8.10497
tr|F1N764|F1N764_BOVIN	Noelin isoform X2	st	MEROPS	6e-55	21	1	1	1	7.65637e-05	0.0236	1	1	1	0.00010943	0.0236	*	*	*	*	*	0.000185994	0.000721984		0.000721984	7.21984
tr|E1BBB8|E1BBB8_BOVIN	Zinc finger transcription factor Trps1	tf	GO	0	100	1	1	1	2.76529e-05	0.0131	1	1	1	3.95234e-05	0.0131	*	*	*	*	*	6.71764e-05	0.000260763		0.000260763	2.60763
sp|Q56K04|CRIP1_BOVIN	Cysteine-rich protein 1	crp	REFSEQ-VERTEBRATES	5e-44	100	3	3	8	0.00371483	0.2727	2	2	7	0.0046458	0.2727	2	2	8	0.0037452	0.2727	0.0121058	0.046992		0.046992	469.92
tr|G3X757|G3X757_BOVIN	Endoplasmic reticulum ATPase isoform 3	tr	CDD	0	98.9	0	5	13	0.000576697	0.0844	*	*	*	*	*	0	5	10	0.00044724	0.0868	0.00102394	0.00397469		0.00397469	39.7469
tr|G3MZF6|G3MZF6_BOVIN	WD repeat domain 76	uk	GO	0	101.4	1	1	1	5.67543e-05	0.027	1	1	1	8.11172e-05	0.027	*	*	*	*	*	0.000137872	0.000535185		0.000535185	5.35185
